# Supplementary material for: Micropeptide SCAPEP triggers lung adenocarcinoma tumorigenesis via regulating autophagy by promoting CDK15-mediated phosphorylation of vimentin
Source: Cell Death Dis. 2026 May 6;17(1):602. doi: 10.1038/s41419-026-08767-1 (PMC13315923; doi:10.1038/s41419-026-08767-1)
Supplement: Supplementary file 4 — Supplementary Table 6 [file 41419_2026_8767_MOESM4_ESM.xlsx]

## Sheet: Protein Groups
Protein IDs	Majority protein IDs	Protein names	Gene names	Fasta headers	Number of proteins	Peptides	Unique peptides	Sequence coverage [%]	Unique sequence coverage [%]	Mol. weight [kDa]	Sequence length	Sequence lengths	Q-value	Score	Intensity
CYL001	CYL001	ORF1		sp|CYL001|	1	2	2	48.2	48.2	5.7667	56	56	0	79.852	1284100000
I3L4N8;P63261;A0A6Q8PFE4;I3L3I0;I3L1U9;A0A2R8YEA7;I3L3R2;J3KT65;Q6S8J3;A5A3E0;A0A2R8YFE2;P0CG38;P0CG39;Q9BYX7;F8WCH0;A0A7P0TBL1	I3L4N8;P63261;A0A6Q8PFE4;I3L3I0;I3L1U9	Actin, cytoplasmic 2;Actin, cytoplasmic 2, N-terminally processed	ACTG1	tr|I3L4N8|I3L4N8_HUMAN Actin, cytoplasmic 2 OS=Homo sapiens OX=9606 GN=ACTG1 PE=1 SV=9;sp|P63261|ACTG_HUMAN Actin, cytoplasmic 2 OS=Homo sapiens OX=9606 GN=ACTG1 PE=1 SV=1;tr|A0A6Q8PFE4|A0A6Q8PFE4_HUMAN Actin, cytoplasmic 1 OS=Homo sapiens OX=9606 GN=ACTB	16	36	0	83.2	0	38.975	351	351;375;332;214;214;157;164;198;1075;1075;79;1075;1038;375;52;59	0	323.31	173540000000
P04406;E7EUT5;O14556	P04406;E7EUT5	Glyceraldehyde-3-phosphate dehydrogenase	GAPDH	sp|P04406|G3P_HUMAN Glyceraldehyde-3-phosphate dehydrogenase OS=Homo sapiens OX=9606 GN=GAPDH PE=1 SV=3;tr|E7EUT5|E7EUT5_HUMAN Glyceraldehyde-3-phosphate dehydrogenase OS=Homo sapiens OX=9606 GN=GAPDH PE=1 SV=1	3	31	31	80.6	80.6	36.053	335	335;260;408	0	323.31	146010000000
P07355;H0YMW4;H0YN42;A6NMY6;H0YMD0;H0YMU9;H0YL33;H0YM50;H0YKS4;H0YNB8;H0YNP5;H0YN28;H0YMM1;A0A7I2V4P4;H0YNA0;H0YKZ7;H0YLV6;H0YMT9;H0YKX9;H0YKL9;H0YKV8;H0YMD9;H0YLE2;H0YKN4	P07355;H0YMW4;H0YN42;A6NMY6;H0YMD0;H0YMU9;H0YL33;H0YM50;H0YKS4;H0YNB8;H0YNP5;H0YN28	Annexin A2;Annexin;Putative annexin A2-like protein	ANXA2;ANXA2P2	sp|P07355|ANXA2_HUMAN Annexin A2 OS=Homo sapiens OX=9606 GN=ANXA2 PE=1 SV=2;tr|H0YMW4|H0YMW4_HUMAN Annexin OS=Homo sapiens OX=9606 GN=ANXA2 PE=1 SV=2;tr|H0YN42|H0YN42_HUMAN Annexin (Fragment) OS=Homo sapiens OX=9606 GN=ANXA2 PE=1 SV=1;sp|A6NMY6|AXA2L_HUMAN	24	42	42	81.4	81.4	38.604	339	339;367;256;339;227;230;222;248;176;189;175;139;149;155;79;119;132;133;134;110;81;65;45;69	0	323.31	90462000000
P06733;A0A2R8Y6G6;K7EM90;A0A2R8YEM5;A0A2R8Y879;K7ERS8;A0A2R8Y798;A0A2R8YEG5;A0A2R8Y6I8;P13929;E5RI09;E5RG95;K7EPM1;K7EKN2;E5RGZ4	P06733;A0A2R8Y6G6	Alpha-enolase	ENO1	sp|P06733|ENOA_HUMAN Alpha-enolase OS=Homo sapiens OX=9606 GN=ENO1 PE=1 SV=2;tr|A0A2R8Y6G6|A0A2R8Y6G6_HUMAN 2-phospho-D-glycerate hydro-lyase OS=Homo sapiens OX=9606 GN=ENO1 PE=1 SV=1	15	47	44	88.7	80.2	47.168	434	434;434;195;171;125;83;70;101;33;434;148;154;196;212;283	0	323.31	67697000000
P14618;H3BTN5;B4DNK4;H3BQ34;H3BR70;H3BT25;H3BUW1;H3BTJ2;H3BU13;H3BN34;H3BQZ3;P30613	P14618;H3BTN5;B4DNK4;H3BQ34;H3BR70	Pyruvate kinase PKM;Pyruvate kinase	PKM	sp|P14618|KPYM_HUMAN Pyruvate kinase PKM OS=Homo sapiens OX=9606 GN=PKM PE=1 SV=4;tr|H3BTN5|H3BTN5_HUMAN Pyruvate kinase (Fragment) OS=Homo sapiens OX=9606 GN=PKM PE=1 SV=1;tr|B4DNK4|B4DNK4_HUMAN Pyruvate kinase OS=Homo sapiens OX=9606 GN=PKM PE=1 SV=1;tr|	12	42	42	72.7	72.7	57.936	531	531;485;457;281;366;151;162;168;82;51;69;574	0	323.31	53845000000
P00352;Q5SYQ9;Q5SYQ8;Q5SYQ7;H0Y2X5;H0YMG7;P47895;O94788	P00352	Retinal dehydrogenase 1	ALDH1A1	sp|P00352|AL1A1_HUMAN Retinal dehydrogenase 1 OS=Homo sapiens OX=9606 GN=ALDH1A1 PE=1 SV=2	8	39	36	66.7	64.9	54.861	501	501;230;238;203;405;489;512;518	0	323.31	52323000000
P04083;Q5T3N1;Q5T3N0	P04083;Q5T3N1	Annexin A1;Annexin	ANXA1	sp|P04083|ANXA1_HUMAN Annexin A1 OS=Homo sapiens OX=9606 GN=ANXA1 PE=1 SV=2;tr|Q5T3N1|Q5T3N1_HUMAN Annexin (Fragment) OS=Homo sapiens OX=9606 GN=ANXA1 PE=1 SV=1	3	32	32	78	78	38.714	346	346;204;115	0	323.31	48877000000
P00558	P00558	Phosphoglycerate kinase 1	PGK1	sp|P00558|PGK1_HUMAN Phosphoglycerate kinase 1 OS=Homo sapiens OX=9606 GN=PGK1 PE=1 SV=3	1	37	30	81.8	72.4	44.614	417	417	0	323.31	45588000000
P04075;J3KPS3;H3BQN4;H3BPS8;H3BUH7;H3BR04;H3BMQ8;H3BU78;H3BR68	P04075;J3KPS3;H3BQN4;H3BPS8;H3BUH7	Fructose-bisphosphate aldolase A;Fructose-bisphosphate aldolase	ALDOA	sp|P04075|ALDOA_HUMAN Fructose-bisphosphate aldolase A OS=Homo sapiens OX=9606 GN=ALDOA PE=1 SV=2;tr|J3KPS3|J3KPS3_HUMAN Fructose-bisphosphate aldolase OS=Homo sapiens OX=9606 GN=ALDOA PE=1 SV=1;tr|H3BQN4|H3BQN4_HUMAN Fructose-bisphosphate aldolase OS=Homo	9	26	25	74.5	66.8	39.42	364	364;368;361;278;155;162;140;204;130	0	323.31	43130000000
P00338;F5GYU2;F5GXY2;F5GXH2;F5H5J4;F5H6W8;F5H8H6;F5GXC7;F5GWW2;F5GZQ4;F5GXU1	P00338	L-lactate dehydrogenase A chain	LDHA	sp|P00338|LDHA_HUMAN L-lactate dehydrogenase A chain OS=Homo sapiens OX=9606 GN=LDHA PE=1 SV=2	11	27	26	69.6	66	36.688	332	332;144;156;114;89;94;42;45;45;72;46	0	323.31	42894000000
Q71U36;P0DPH8;P0DPH7;F8VQQ4;Q6PEY2;V9GZ17	Q71U36;P0DPH8;P0DPH7;F8VQQ4	Tubulin alpha-1A chain	TUBA1A	sp|Q71U36|TBA1A_HUMAN Tubulin alpha-1A chain OS=Homo sapiens OX=9606 GN=TUBA1A PE=1 SV=1;sp|P0DPH8|TBA3D_HUMAN Tubulin alpha-3D chain OS=Homo sapiens OX=9606 GN=TUBA3D PE=1 SV=1;sp|P0DPH7|TBA3C_HUMAN Tubulin alpha-3C chain OS=Homo sapiens OX=9606 GN=TUBA3C	6	25	1	59.9	3.1	50.135	451	451;450;450;219;450;275	0	323.31	36094000000
P68371;M0R2D3;M0R2T4;A0A075B724	P68371	Tubulin beta-4B chain	TUBB4B	sp|P68371|TBB4B_HUMAN Tubulin beta-4B chain OS=Homo sapiens OX=9606 GN=TUBB4B PE=1 SV=1	4	31	1	63.6	3.6	49.83	445	445;155;104;119	0	323.31	31375000000
P15121;E9PCX2;E9PEF9	P15121;E9PCX2	Aldose reductase	AKR1B1	sp|P15121|ALDR_HUMAN Aldo-keto reductase family 1 member B1 OS=Homo sapiens OX=9606 GN=AKR1B1 PE=1 SV=3;tr|E9PCX2|E9PCX2_HUMAN Aldo-keto reductase family 1 member B1 OS=Homo sapiens OX=9606 GN=AKR1B1 PE=1 SV=1	3	21	20	71.2	71.2	35.853	316	316;263;102	0	323.31	27785000000
P11413;E7EUI8;E7EM57;E9PD92	P11413;E7EUI8;E7EM57	Glucose-6-phosphate 1-dehydrogenase	G6PD	sp|P11413|G6PD_HUMAN Glucose-6-phosphate 1-dehydrogenase OS=Homo sapiens OX=9606 GN=G6PD PE=1 SV=4;tr|E7EUI8|E7EUI8_HUMAN Glucose-6-phosphate 1-dehydrogenase (Fragment) OS=Homo sapiens OX=9606 GN=G6PD PE=1 SV=8;tr|E7EM57|E7EM57_HUMAN Glucose-6-phosphate 1-	4	38	38	69.7	69.7	59.256	515	515;338;320;256	0	323.31	23180000000
P08670;B0YJC4;B0YJC5;A0A1B0GTT5;A0A1B0GVG8;P17661;H7C5W5;P41219;E7EMV2;E7ESP9;Q16352;P07197	P08670;B0YJC4	Vimentin	VIM	sp|P08670|VIME_HUMAN Vimentin OS=Homo sapiens OX=9606 GN=VIM PE=1 SV=4;tr|B0YJC4|B0YJC4_HUMAN Vimentin OS=Homo sapiens OX=9606 GN=VIM PE=1 SV=1	12	41	38	77.3	73.6	53.651	466	466;431;228;149;109;470;200;470;698;877;499;916	0	323.31	18074000000
P06576;H0YH81;F8W079;H0YI37	P06576;H0YH81;F8W079	ATP synthase subunit beta, mitochondrial;ATP synthase subunit beta	ATP5B	sp|P06576|ATPB_HUMAN ATP synthase subunit beta, mitochondrial OS=Homo sapiens OX=9606 GN=ATP5F1B PE=1 SV=3;tr|H0YH81|H0YH81_HUMAN ATP synthase subunit beta (Fragment) OS=Homo sapiens OX=9606 GN=ATP5F1B PE=1 SV=1;tr|F8W079|F8W079_HUMAN ATP synthase subunit	4	23	13	60.7	38.9	56.559	529	529;362;284;133	0	323.31	17275000000
A0A7I2V599;P10809;A0A7I2V2X6;A0A7I2YQK6;A0A7I2V5M1;A0A7I2V5K3;A0A7I2YQ71;A0A7I2V369;E7EXB4;E7ESH4;C9JL25;C9JCQ4;C9JL19	A0A7I2V599;P10809;A0A7I2V2X6;A0A7I2YQK6;A0A7I2V5M1	60 kDa heat shock protein, mitochondrial	HSPD1	tr|A0A7I2V599|A0A7I2V599_HUMAN 60 kDa chaperonin OS=Homo sapiens OX=9606 GN=HSPD1 PE=1 SV=1;sp|P10809|CH60_HUMAN 60 kDa heat shock protein, mitochondrial OS=Homo sapiens OX=9606 GN=HSPD1 PE=1 SV=2;tr|A0A7I2V2X6|A0A7I2V2X6_HUMAN 60 kDa chaperonin OS=Homo sa	13	30	30	58.8	58.8	57.785	537	537;573;541;482;375;296;310;322;221;231;175;94;83	0	323.31	13788000000
P30101	P30101	Protein disulfide-isomerase A3	PDIA3	sp|P30101|PDIA3_HUMAN Protein disulfide-isomerase A3 OS=Homo sapiens OX=9606 GN=PDIA3 PE=1 SV=4	1	30	26	62.6	55.4	56.782	505	505	0	323.31	8878300000
A0A0A0MSS8;P42330;S4R3Z2;S4R3D5;P17516	A0A0A0MSS8;P42330;S4R3Z2;S4R3D5	Aldo-keto reductase family 1 member C3	AKR1C3	tr|A0A0A0MSS8|A0A0A0MSS8_HUMAN Aldo-keto reductase family 1 member C3 OS=Homo sapiens OX=9606 GN=AKR1C3 PE=1 SV=1;sp|P42330|AK1C3_HUMAN Aldo-keto reductase family 1 member C3 OS=Homo sapiens OX=9606 GN=AKR1C3 PE=1 SV=4;tr|S4R3Z2|S4R3Z2_HUMAN Aldo-keto redu	5	18	11	69.7	48.9	36.867	323	323;323;300;155;323	0	313.14	14768000000
P25705;K7EK77;K7ERX7;K7EJP1;K7ENJ4;K7EQH4;K7ESA0	P25705;K7EK77;K7ERX7	ATP synthase subunit alpha, mitochondrial	ATP5A1	sp|P25705|ATPA_HUMAN ATP synthase subunit alpha, mitochondrial OS=Homo sapiens OX=9606 GN=ATP5F1A PE=1 SV=1;tr|K7EK77|K7EK77_HUMAN ATP synthase subunit alpha, mitochondrial (Fragment) OS=Homo sapiens OX=9606 GN=ATP5F1A PE=1 SV=1;tr|K7ERX7|K7ERX7_HUMAN ATP	7	24	24	48.5	48.5	59.75	553	553;207;205;144;199;111;77	0	296.39	11635000000
P67936;A0A2R8Y5V9;A0A2R8YGX3;A0A2R8YH90;A0A2R8YE05;K7ENT6;A0A2R8YHD2;A0A2R8YEU4;A0A5F9UN72;K7EPB9;A0A590UJB9;A0A590UK79	P67936;A0A2R8Y5V9;A0A2R8YGX3;A0A2R8YH90;A0A2R8YE05;K7ENT6;A0A2R8YHD2;A0A2R8YEU4	Tropomyosin alpha-4 chain	TPM4	sp|P67936|TPM4_HUMAN Tropomyosin alpha-4 chain OS=Homo sapiens OX=9606 GN=TPM4 PE=1 SV=3;tr|A0A2R8Y5V9|A0A2R8Y5V9_HUMAN Tropomyosin alpha-4 chain OS=Homo sapiens OX=9606 GN=TPM4 PE=1 SV=1;tr|A0A2R8YGX3|A0A2R8YGX3_HUMAN Tropomyosin alpha-4 chain OS=Homo sap	12	24	11	60.1	34.7	28.521	248	248;248;183;220;226;245;248;173;158;110;44;56	0	296.02	8167800000
P30838;A8MYB8;I3L3I9;C9JMC5;E9PNN6;C9JKT2;I3L4E5;I3L1H6;I3L3W9;E9PJV0;P48448;P43353	P30838;A8MYB8;I3L3I9;C9JMC5;E9PNN6	Aldehyde dehydrogenase, dimeric NADP-preferring	ALDH3A1	sp|P30838|AL3A1_HUMAN Aldehyde dehydrogenase, dimeric NADP-preferring OS=Homo sapiens OX=9606 GN=ALDH3A1 PE=1 SV=3;tr|A8MYB8|A8MYB8_HUMAN Aldehyde dehydrogenase, dimeric NADP-preferring OS=Homo sapiens OX=9606 GN=ALDH3A1 PE=1 SV=1;tr|I3L3I9|I3L3I9_HUMAN Al	12	28	27	55.6	53	50.394	453	453;389;380;372;396;259;119;131;74;147;385;468	0	288.52	31237000000
A0A7P0T9I9;A0A7P0T895;P43490;A0A7P0T931;A0A7P0T973;A0A7P0T862;A0A7P0TAS5;A0A7P0T8L3;A0A0C4DFS8;A0A7P0T8D2;B7Z8W6;A0A7P0Z466;A0A7P0TA73;A0A7P0T941;A0A7P0TBB7;A0A7P0Z437;A0A7P0TAI8;A0A7P0T8R4;A0A7P0T8Z3;A0A7P0TB17;A0A7P0T9F0;A0A7P0Z4N0;C9JF35;C9JG65;A0A7P0TAZ2;A0A7P0Z4L4	A0A7P0T9I9;A0A7P0T895;P43490;A0A7P0T931;A0A7P0T973;A0A7P0T862;A0A7P0TAS5;A0A7P0T8L3;A0A0C4DFS8;A0A7P0T8D2	Nicotinamide phosphoribosyltransferase	NAMPT	tr|A0A7P0T9I9|A0A7P0T9I9_HUMAN Nicotinamide phosphoribosyltransferase OS=Homo sapiens OX=9606 GN=NAMPT PE=4 SV=1;tr|A0A7P0T895|A0A7P0T895_HUMAN Nicotinamide phosphoribosyltransferase OS=Homo sapiens OX=9606 GN=NAMPT PE=4 SV=1;sp|P43490|NAMPT_HUMAN Nicotina	26	22	22	57.6	57.6	55.236	488	488;490;491;425;444;404;426;464;368;375;241;252;253;253;283;124;150;152;162;173;175;188;73;88;51;53	0	267.2	7410400000
P78371;F5GWF6;F8VQ14	P78371;F5GWF6;F8VQ14	T-complex protein 1 subunit beta	CCT2	sp|P78371|TCPB_HUMAN T-complex protein 1 subunit beta OS=Homo sapiens OX=9606 GN=CCT2 PE=1 SV=4;tr|F5GWF6|F5GWF6_HUMAN CCT-beta OS=Homo sapiens OX=9606 GN=CCT2 PE=1 SV=2;tr|F8VQ14|F8VQ14_HUMAN CCT-beta OS=Homo sapiens OX=9606 GN=CCT2 PE=1 SV=1	3	24	24	56.6	56.6	57.488	535	535;530;416	0	264.24	6367700000
A0A7I2V4I6;P22626;A0A7I2V4N1;A0A7I2V3P1;A0A7I2V323;A0A7I2V4S4;A0A7I2V3P7;A0A087WUI2;A0A024RA28;A0A7I2V4N0;A0A7I2YQN4	A0A7I2V4I6;P22626;A0A7I2V4N1;A0A7I2V3P1;A0A7I2V323;A0A7I2V4S4;A0A7I2V3P7;A0A087WUI2;A0A024RA28;A0A7I2V4N0;A0A7I2YQN4	Heterogeneous nuclear ribonucleoproteins A2/B1	HNRNPA2B1;HNRPA2B1	tr|A0A7I2V4I6|A0A7I2V4I6_HUMAN Heterogeneous nuclear ribonucleoproteins A2/B1 OS=Homo sapiens OX=9606 GN=HNRNPA2B1 PE=1 SV=1;sp|P22626|ROA2_HUMAN Heterogeneous nuclear ribonucleoproteins A2/B1 OS=Homo sapiens OX=9606 GN=HNRNPA2B1 PE=1 SV=2;tr|A0A7I2V4N1|A0	11	26	25	70.1	70.1	34.259	318	318;353;301;309;333;260;325;261;301;158;155	0	259.59	11311000000
O60701;E7ER83;E7ETF4;E7EV97;E7ER95;D6RHF4;E9PBD2	O60701	UDP-glucose 6-dehydrogenase	UGDH	sp|O60701|UGDH_HUMAN UDP-glucose 6-dehydrogenase OS=Homo sapiens OX=9606 GN=UGDH PE=1 SV=1	7	21	21	45.1	45.1	55.023	494	494;130;153;181;84;53;55	0	249.43	5943700000
P06744;A0A2U3TZU2;A0A0J9YXP8;A0A2R8Y6C7;A0A0J9YX90;A0A0J9YYH3;K7EPY4;K7EQ48;K7EP41;K7ERC6;A0A2R8YF08;K7ELR7;K7ENA0;K7ERK8;A0A0J9YXM3;A0A0J9YYI8;K7EIL4;A0A0J9YXH9;Q8N196	P06744;A0A2U3TZU2;A0A0J9YXP8;A0A2R8Y6C7;A0A0J9YX90;A0A0J9YYH3	Glucose-6-phosphate isomerase	GPI	sp|P06744|G6PI_HUMAN Glucose-6-phosphate isomerase OS=Homo sapiens OX=9606 GN=GPI PE=1 SV=4;tr|A0A2U3TZU2|A0A2U3TZU2_HUMAN Glucose-6-phosphate isomerase OS=Homo sapiens OX=9606 GN=GPI PE=1 SV=1;tr|A0A0J9YXP8|A0A0J9YXP8_HUMAN Glucose-6-phosphate isomerase (	19	23	23	47.1	47.1	63.146	558	558;597;268;316;279;283;166;447;159;170;145;146;162;139;161;110;116;133;739	0	242.88	16193000000
A0A7I2V5S2;A0A7I2YQC0;P06748;A0A7I2V2X9;A0A7I2V3U2;A0A7I2V433;A0A7I2V3G5;A0A7I2V579;A0A7I2V4G8;E5RI98;A0A7I2V5J8;E5RGW4	A0A7I2V5S2;A0A7I2YQC0;P06748;A0A7I2V2X9;A0A7I2V3U2;A0A7I2V433;A0A7I2V3G5;A0A7I2V579;A0A7I2V4G8	Nucleophosmin	NPM1	tr|A0A7I2V5S2|A0A7I2V5S2_HUMAN Nucleophosmin OS=Homo sapiens OX=9606 GN=NPM1 PE=1 SV=1;tr|A0A7I2YQC0|A0A7I2YQC0_HUMAN Nucleophosmin OS=Homo sapiens OX=9606 GN=NPM1 PE=1 SV=1;sp|P06748|NPM_HUMAN Nucleophosmin OS=Homo sapiens OX=9606 GN=NPM1 PE=1 SV=2;tr|A0A	12	13	13	45.9	45.9	33.875	305	305;323;294;175;195;156;90;99;123;230;201;59	0	237.74	7744100000
P40926;G3XAL0	P40926;G3XAL0	Malate dehydrogenase, mitochondrial;Malate dehydrogenase	MDH2	sp|P40926|MDHM_HUMAN Malate dehydrogenase, mitochondrial OS=Homo sapiens OX=9606 GN=MDH2 PE=1 SV=3;tr|G3XAL0|G3XAL0_HUMAN Malate dehydrogenase OS=Homo sapiens OX=9606 GN=MDH2 PE=1 SV=1	2	14	14	49.7	49.7	35.503	338	338;231	0	228.94	12488000000
P09525;Q6P452;B4E1S2	P09525;Q6P452	Annexin A4;Annexin	ANXA4	sp|P09525|ANXA4_HUMAN Annexin A4 OS=Homo sapiens OX=9606 GN=ANXA4 PE=1 SV=4;tr|Q6P452|Q6P452_HUMAN Annexin OS=Homo sapiens OX=9606 GN=ANXA4 PE=1 SV=1	3	15	15	47.3	47.3	35.882	319	319;299;142	0	226.51	3625400000
P60174;U3KPZ0;U3KQF3;U3KPS5	P60174;U3KPZ0	Triosephosphate isomerase	TPI1	sp|P60174|TPIS_HUMAN Triosephosphate isomerase OS=Homo sapiens OX=9606 GN=TPI1 PE=1 SV=4;tr|U3KPZ0|U3KPZ0_HUMAN Triosephosphate isomerase (Fragment) OS=Homo sapiens OX=9606 GN=TPI1 PE=1 SV=1	4	17	17	84.7	84.7	26.669	249	249;113;98;38	0	217.83	12706000000
H7BZ94;A0A7P0T8C0;A0A7P0TB26;A0A7P0TA35;A0A7P0TA71;P07237;A0A7P0T9K9;I3L3P5;A0A7P0TA97;A0A7P0T8X1;I3L4M2;H0Y3Z3;A0A7P0T9U6;A0A7P0T8J3;I3L0S0;A0A7P0T9D6;I3L514;B3KTQ9;A0A7P0Z4J0;A0A7P0Z4S2;A0A7P0TAX9;I3NI03;A0A7P0TBP8;A0A7P0Z476;I3L3U6;A0A7P0T9S9;A0A7P0Z4F8;I3L1Y5;A0A7P0TBA3;A0A7P0Z4B2;A0A7P0T940;A0A7P0T9E3	H7BZ94;A0A7P0T8C0;A0A7P0TB26;A0A7P0TA35;A0A7P0TA71;P07237;A0A7P0T9K9;I3L3P5;A0A7P0TA97;A0A7P0T8X1;I3L4M2;H0Y3Z3;A0A7P0T9U6;A0A7P0T8J3;I3L0S0;A0A7P0T9D6;I3L514	Protein disulfide-isomerase	P4HB	tr|H7BZ94|H7BZ94_HUMAN Protein disulfide-isomerase OS=Homo sapiens OX=9606 GN=P4HB PE=1 SV=2;tr|A0A7P0T8C0|A0A7P0T8C0_HUMAN Protein disulfide-isomerase OS=Homo sapiens OX=9606 GN=P4HB PE=4 SV=1;tr|A0A7P0TB26|A0A7P0TB26_HUMAN Protein disulfide-isomerase OS=	32	24	24	48.1	48.1	52.502	464	464;481;533;542;557;508;439;472;479;479;537;418;486;488;466;521;463;185;270;304;222;118;123;126;128;135;48;54;59;62;66;74	0	216.34	9274800000
F8W6I7;A0A7I2V3R8;P09651;A0A7I2V3W0;A0A7I2V2L6;F8VZ49;A0A7I2YQX9;F8VTQ5;F8W646;A0A2R8Y4L2;Q32P51;H0YH80;A0A7I2YQ85;A0A7I2V2Z4;A0A7I2V4M0;A0A7I2V3C7;A0A7I2V3W4;F8VYN5;A0A7I2V5U9;A0A7I2YQV3;A0A7I2YQY2;A0A7I2V334;A0A7I2V497;A0A7I2V3U8;A0A7I2V2F1;A0A7I2V5N7;A0A7I2V5H0;A0A7I2V4P7;A0A7I2V2X1;A0A7I2V4E2;A0A7I2V661;A0A7I2V5P1;A0A7I2V666;A0A7I2V3K5;A0A7I2V2R4;A0A7I2V453;A0A7I2V5T1;A0A7I2V2Q7;A0A7I2V520;A0…	F8W6I7;A0A7I2V3R8;P09651;A0A7I2V3W0;A0A7I2V2L6;F8VZ49;A0A7I2YQX9;F8VTQ5;F8W646;A0A2R8Y4L2	Heterogeneous nuclear ribonucleoprotein A1;Heterogeneous nuclear ribonucleoprotein A1, N-terminally processed	HNRNPA1	tr|F8W6I7|F8W6I7_HUMAN Helix-destabilizing protein OS=Homo sapiens OX=9606 GN=HNRNPA1 PE=1 SV=2;tr|A0A7I2V3R8|A0A7I2V3R8_HUMAN Helix-destabilizing protein OS=Homo sapiens OX=9606 GN=HNRNPA1 PE=1 SV=1;sp|P09651|ROA1_HUMAN Heterogeneous nuclear ribonucleopro	43	19	18	56.7	56.7	33.155	307	307;319;372;326;242;231;275;145;156;275;320;191;49;48;53;54;58;69;75;54;45;83;32;54;55;56;56;60;61;65;70;70;77;77;78;83;83;96;97;97;99;104;108	0	203.5	11334000000
P50990;H7C4C8;H7C2U0	P50990	T-complex protein 1 subunit theta	CCT8	sp|P50990|TCPQ_HUMAN T-complex protein 1 subunit theta OS=Homo sapiens OX=9606 GN=CCT8 PE=1 SV=4	3	26	26	48.2	48.2	59.62	548	548;323;107	0	196.17	5145100000
E9PIR7;F8W809;A0A087WSW9;A0A182DWI3;A0A087WSY9;Q16881;E2QRB9;E9PKD3;A0A0B4J225;E9PIZ5;E9PQI3;E9PLT3;E9PKI4;E9PRI8	E9PIR7;F8W809;A0A087WSW9;A0A182DWI3;A0A087WSY9;Q16881;E2QRB9;E9PKD3	Thioredoxin reductase 1, cytoplasmic	TXNRD1	tr|E9PIR7|E9PIR7_HUMAN Thioredoxin-disulfide reductase OS=Homo sapiens OX=9606 GN=TXNRD1 PE=1 SV=1;tr|F8W809|F8W809_HUMAN Thioredoxin-disulfide reductase OS=Homo sapiens OX=9606 GN=TXNRD1 PE=1 SV=1;tr|A0A087WSW9|A0A087WSW9_HUMAN Thioredoxin-disulfide reduc	14	17	17	50.8	50.8	53.166	482	482;498;548;568;648;649;460;175;103;139;53;70;72;44	0	194.39	4617100000
P52209;K7EMN2;K7EM49;K7EPF6;K7ELN9	P52209;K7EMN2;K7EM49	6-phosphogluconate dehydrogenase, decarboxylating	PGD	sp|P52209|6PGD_HUMAN 6-phosphogluconate dehydrogenase, decarboxylating OS=Homo sapiens OX=9606 GN=PGD PE=1 SV=3;tr|K7EMN2|K7EMN2_HUMAN 6-phosphogluconate dehydrogenase, decarboxylating (Fragment) OS=Homo sapiens OX=9606 GN=PGD PE=1 SV=1;tr|K7EM49|K7EM49_HU	5	17	17	39.1	39.1	53.139	483	483;160;205;256;224	0	190.85	6718800000
P09211;A8MX94;A0A2R8Y5E5;A0A087X243;A0A087X2E9	P09211;A8MX94	Glutathione S-transferase P	GSTP1	sp|P09211|GSTP1_HUMAN Glutathione S-transferase P OS=Homo sapiens OX=9606 GN=GSTP1 PE=1 SV=2;tr|A8MX94|A8MX94_HUMAN GST class-pi OS=Homo sapiens OX=9606 GN=GSTP1 PE=1 SV=1	5	8	8	44.8	44.8	23.356	210	210;174;58;69;79	0	186.58	4063700000
C9J9K3;A0A0C4DG17;P08865;F8WD59	C9J9K3;A0A0C4DG17;P08865;F8WD59	40S ribosomal protein SA	RPSA	tr|C9J9K3|C9J9K3_HUMAN 40S ribosomal protein SA (Fragment) OS=Homo sapiens OX=9606 GN=RPSA PE=1 SV=8;tr|A0A0C4DG17|A0A0C4DG17_HUMAN 40S ribosomal protein SA OS=Homo sapiens OX=9606 GN=RPSA PE=1 SV=1;sp|P08865|RSSA_HUMAN 40S ribosomal protein SA OS=Homo sap	4	15	15	68.1	68.1	29.404	263	263;300;295;116	0	185.8	8713300000
P52895;B4DK69;S4R3P0;H0Y804	P52895;B4DK69;S4R3P0;H0Y804	Aldo-keto reductase family 1 member C2	AKR1C2;AKR1C1	sp|P52895|AK1C2_HUMAN Aldo-keto reductase family 1 member C2 OS=Homo sapiens OX=9606 GN=AKR1C2 PE=1 SV=3;tr|B4DK69|B4DK69_HUMAN Aldo-keto reductase family 1 member C2 OS=Homo sapiens OX=9606 GN=AKR1C2 PE=1 SV=1;tr|S4R3P0|S4R3P0_HUMAN Aldo-keto reductase fa	4	16	5	62.5	20.4	36.735	323	323;297;200;248	0	185.23	17758000000
O60218	O60218	Aldo-keto reductase family 1 member B10	AKR1B10	sp|O60218|AK1BA_HUMAN Aldo-keto reductase family 1 member B10 OS=Homo sapiens OX=9606 GN=AKR1B10 PE=1 SV=2	1	19	11	73.7	41.1	36.019	316	316	0	183.29	9991200000
P15559;B4DLR8;H3BNV2;H3BRK3	P15559;B4DLR8;H3BNV2;H3BRK3	NAD(P)H dehydrogenase [quinone] 1	NQO1	sp|P15559|NQO1_HUMAN NAD(P)H dehydrogenase [quinone] 1 OS=Homo sapiens OX=9606 GN=NQO1 PE=1 SV=1;tr|B4DLR8|B4DLR8_HUMAN NAD(P)H dehydrogenase [quinone] 1 OS=Homo sapiens OX=9606 GN=NQO1 PE=1 SV=1;tr|H3BNV2|H3BNV2_HUMAN NAD(P)H dehydrogenase [quinone] 1 OS=	4	13	13	44.5	44.5	30.867	274	274;202;253;269	0	175.81	8001700000
P08758;D6RBE9;D6RBL5;E9PHT9;D6RCN3	P08758;D6RBE9;D6RBL5	Annexin A5;Annexin	ANXA5	sp|P08758|ANXA5_HUMAN Annexin A5 OS=Homo sapiens OX=9606 GN=ANXA5 PE=1 SV=2;tr|D6RBE9|D6RBE9_HUMAN Annexin OS=Homo sapiens OX=9606 GN=ANXA5 PE=1 SV=1;tr|D6RBL5|D6RBL5_HUMAN Annexin OS=Homo sapiens OX=9606 GN=ANXA5 PE=1 SV=1	5	17	17	50.9	50.9	35.936	320	320;220;260;163;35	0	175.19	5277200000
P60842;J3KT12;J3KSZ0;J3KTB5;J3QS69;J3QR64;J3QL43;J3KTN0;J3QLN6;J3QKZ9;J3KS25;E7EQG2;Q14240;J3QL52	P60842;J3KT12;J3KSZ0;J3KTB5;J3QS69	Eukaryotic initiation factor 4A-I	EIF4A1	sp|P60842|IF4A1_HUMAN Eukaryotic initiation factor 4A-I OS=Homo sapiens OX=9606 GN=EIF4A1 PE=1 SV=1;tr|J3KT12|J3KT12_HUMAN RNA helicase OS=Homo sapiens OX=9606 GN=EIF4A1 PE=1 SV=1;tr|J3KSZ0|J3KSZ0_HUMAN Eukaryotic initiation factor 4A-I (Fragment) OS=Homo	14	14	13	36.5	32.5	46.153	406	406;341;230;257;300;214;271;117;163;134;187;362;407;68	0	173.2	5126500000
P07195;A0A5F9ZHM4;A0A3B3IS95;A8MW50;C9J7H8;F5H793;F5H5G7;F5H155;A0A087WUM2;G3XAP5;F5H245;Q6ZMR3;P07864	P07195;A0A5F9ZHM4;A0A3B3IS95;A8MW50;C9J7H8	L-lactate dehydrogenase B chain;L-lactate dehydrogenase	LDHB	sp|P07195|LDHB_HUMAN L-lactate dehydrogenase B chain OS=Homo sapiens OX=9606 GN=LDHB PE=1 SV=2;tr|A0A5F9ZHM4|A0A5F9ZHM4_HUMAN L-lactate dehydrogenase OS=Homo sapiens OX=9606 GN=LDHB PE=1 SV=1;tr|A0A3B3IS95|A0A3B3IS95_HUMAN L-lactate dehydrogenase OS=Homo s	13	19	18	54.5	50.9	36.638	334	334;341;281;232;136;102;183;225;233;241;318;332;332	0	171.15	18981000000
P23381;G3V3H8;G3V3Y5;G3V277;G3V423;G3V5U1;G3V456;G3V3P2;G3V227;G3V2Y7;H0YJP3;G3V3X0;G3V5W1;G3V3S7;G3V2F2;G3V3R3;G3V4S4;G3V313;G3V339;G3V2C0;G3V4C7;G3V4N8	P23381	Tryptophan--tRNA ligase, cytoplasmic;T1-TrpRS;T2-TrpRS	WARS	sp|P23381|SYWC_HUMAN Tryptophan--tRNA ligase, cytoplasmic OS=Homo sapiens OX=9606 GN=WARS1 PE=1 SV=2	22	19	19	51.4	51.4	53.165	471	471;223;226;212;140;153;154;150;152;177;185;124;107;114;55;58;63;68;70;86;97;104	0	170.1	4844700000
P61978;S4R457;S4R359	P61978	Heterogeneous nuclear ribonucleoprotein K	HNRNPK	sp|P61978|HNRPK_HUMAN Heterogeneous nuclear ribonucleoprotein K OS=Homo sapiens OX=9606 GN=HNRNPK PE=1 SV=1	3	18	3	43	9.1	50.976	463	463;77;100	0	167.05	3416200000
Q9Y6N5;H3BNX3;H3BMS6;H3BNP9;A0A1B0GXB4;H3BV36	Q9Y6N5;H3BNX3	Sulfide:quinone oxidoreductase, mitochondrial	SQRDL	sp|Q9Y6N5|SQOR_HUMAN Sulfide:quinone oxidoreductase, mitochondrial OS=Homo sapiens OX=9606 GN=SQOR PE=1 SV=1;tr|H3BNX3|H3BNX3_HUMAN Pyr_redox_2 domain-containing protein (Fragment) OS=Homo sapiens OX=9606 PE=4 SV=1	6	19	19	45.6	45.6	49.96	450	450;289;181;124;140;141	0	165.1	4515600000
Q15084	Q15084	Protein disulfide-isomerase A6	PDIA6	sp|Q15084|PDIA6_HUMAN Protein disulfide-isomerase A6 OS=Homo sapiens OX=9606 GN=PDIA6 PE=1 SV=1	1	15	15	42.3	42.3	48.121	440	440	0	163.14	3385000000
P63104;E7EX29;E7ESK7;B0AZS6;E9PD24;E7EVZ2;E5RIR4;B7Z2E6;H0YB80;E5RGE1;A2IDB2	P63104;E7EX29;E7ESK7;B0AZS6;E9PD24;E7EVZ2	14-3-3 protein zeta/delta	YWHAZ	sp|P63104|1433Z_HUMAN 14-3-3 protein zeta/delta OS=Homo sapiens OX=9606 GN=YWHAZ PE=1 SV=1;tr|E7EX29|E7EX29_HUMAN 14-3-3 protein zeta/delta (Fragment) OS=Homo sapiens OX=9606 GN=YWHAZ PE=1 SV=1;tr|E7ESK7|E7ESK7_HUMAN 14-3-3 protein zeta/delta (Fragment) OS	11	18	12	59.2	46.1	27.745	245	245;246;137;168;92;98;75;125;130;51;162	0	160.62	14715000000
P18669;P15259;Q8N0Y7	P18669;P15259	Phosphoglycerate mutase 1;Phosphoglycerate mutase 2	PGAM1;PGAM2	sp|P18669|PGAM1_HUMAN Phosphoglycerate mutase 1 OS=Homo sapiens OX=9606 GN=PGAM1 PE=1 SV=2;sp|P15259|PGAM2_HUMAN Phosphoglycerate mutase 2 OS=Homo sapiens OX=9606 GN=PGAM2 PE=1 SV=3	3	13	13	56.3	56.3	28.804	254	254;253;254	0	160.1	9060000000
P61247;D6RG13;D6RAT0;D6RB09;E9PFI5;H0Y8L7;H0Y9Y4;D6RAS7;D6R9B6;D6RED7;D6RGE0;D6RI02	P61247;D6RG13;D6RAT0;D6RB09;E9PFI5;H0Y8L7;H0Y9Y4;D6RAS7;D6R9B6	40S ribosomal protein S3a	RPS3A	sp|P61247|RS3A_HUMAN 40S ribosomal protein S3a OS=Homo sapiens OX=9606 GN=RPS3A PE=1 SV=2;tr|D6RG13|D6RG13_HUMAN 40S ribosomal protein S3a (Fragment) OS=Homo sapiens OX=9606 GN=RPS3A PE=1 SV=1;tr|D6RAT0|D6RAT0_HUMAN 40S ribosomal protein S3a OS=Homo sapien	12	17	17	59.8	59.8	29.945	264	264;223;227;193;205;190;208;125;145;101;65;95	0	157.61	4727500000
P50395;Q5SX87;V9GYF8;Q5SX90;Q5SX86;V9GYJ7	P50395;Q5SX87	Rab GDP dissociation inhibitor beta	GDI2	sp|P50395|GDIB_HUMAN Rab GDP dissociation inhibitor beta OS=Homo sapiens OX=9606 GN=GDI2 PE=1 SV=2;tr|Q5SX87|Q5SX87_HUMAN Rab GDP dissociation inhibitor (Fragment) OS=Homo sapiens OX=9606 GN=GDI2 PE=1 SV=1	6	14	9	44	31	50.663	445	445;263;130;148;155;125	0	154.71	1768100000
P49411;H3BNU3	P49411	Elongation factor Tu, mitochondrial	TUFM	sp|P49411|EFTU_HUMAN Elongation factor Tu, mitochondrial OS=Homo sapiens OX=9606 GN=TUFM PE=1 SV=2	2	18	18	47.1	47.1	49.541	452	452;101	0	152.42	6581700000
Q5VTE0;P68104;A0A7I2V5N4;A0A7I2V3H3;A0A7I2V659;A0A087WVQ9;A0A087WV01;A6PW80;Q5JR01	Q5VTE0;P68104;A0A7I2V5N4;A0A7I2V3H3;A0A7I2V659;A0A087WVQ9;A0A087WV01	Putative elongation factor 1-alpha-like 3;Elongation factor 1-alpha 1;Elongation factor 1-alpha	EEF1A1P5;EEF1A1	sp|Q5VTE0|EF1A3_HUMAN Putative elongation factor 1-alpha-like 3 OS=Homo sapiens OX=9606 GN=EEF1A1P5 PE=5 SV=1;sp|P68104|EF1A1_HUMAN Elongation factor 1-alpha 1 OS=Homo sapiens OX=9606 GN=EEF1A1 PE=1 SV=1;tr|A0A7I2V5N4|A0A7I2V5N4_HUMAN Elongation factor 1-a	9	15	8	38.7	25.3	50.184	462	462;462;433;376;459;459;426;106;145	0	150.68	8216200000
Q99541;Q5SYF3;Q5SYF5;Q5SYF4	Q99541	Perilipin-2	PLIN2	sp|Q99541|PLIN2_HUMAN Perilipin-2 OS=Homo sapiens OX=9606 GN=PLIN2 PE=1 SV=2	4	14	14	39.8	39.8	48.075	437	437;110;125;126	0	146.68	2899500000
G8JLB6;P31943;E9PCY7;D6RIT2;D6RIU0;D6RBM0;E7EQJ0;D6RAM1;D6R9T0;D6RFM3;E7EN40;D6RDU3;D6RJ04;D6RIH9;D6RDL0;E5RGV0;H0YB39;D6RF17;D6R9D3;H0YBG7;H0YBD7;E5RJ94;E5RGH4;H0YAQ2	G8JLB6;P31943;E9PCY7;D6RIT2;D6RIU0;D6RBM0;E7EQJ0;D6RAM1;D6R9T0;D6RFM3;E7EN40;D6RDU3;D6RJ04;D6RIH9	Heterogeneous nuclear ribonucleoprotein H;Heterogeneous nuclear ribonucleoprotein H, N-terminally processed	HNRNPH1	tr|G8JLB6|G8JLB6_HUMAN Heterogeneous nuclear ribonucleoprotein H OS=Homo sapiens OX=9606 GN=HNRNPH1 PE=1 SV=1;sp|P31943|HNRH1_HUMAN Heterogeneous nuclear ribonucleoprotein H OS=Homo sapiens OX=9606 GN=HNRNPH1 PE=1 SV=4;tr|E9PCY7|E9PCY7_HUMAN Heterogeneous	24	11	7	32.8	22.5	51.229	472	472;449;429;164;168;212;115;130;161;163;166;171;172;184;84;155;277;49;40;185;194;28;100;131	0	136.92	3166000000
A0A0J9YXF2;Q15165;A0A0J9YXU7;A0A0J9YYJ1;G3XAK4	A0A0J9YXF2;Q15165	Serum paraoxonase/arylesterase 2	PON2	tr|A0A0J9YXF2|A0A0J9YXF2_HUMAN Paraoxonase OS=Homo sapiens OX=9606 GN=PON2 PE=1 SV=1;sp|Q15165|PON2_HUMAN Serum paraoxonase/arylesterase 2 OS=Homo sapiens OX=9606 GN=PON2 PE=1 SV=4	5	6	6	33.1	33.1	41.527	375	375;354;113;122;219	0	129.92	1421800000
O60664;K7EL96;K7ERZ3;K7ER39	O60664;K7EL96;K7ERZ3	Perilipin-3	PLIN3	sp|O60664|PLIN3_HUMAN Perilipin-3 OS=Homo sapiens OX=9606 GN=PLIN3 PE=1 SV=3;tr|K7EL96|K7EL96_HUMAN Perilipin-3 (Fragment) OS=Homo sapiens OX=9606 GN=PLIN3 PE=1 SV=8;tr|K7ERZ3|K7ERZ3_HUMAN Perilipin-3 (Fragment) OS=Homo sapiens OX=9606 GN=PLIN3 PE=1 SV=1	4	14	14	42.6	42.6	47.074	434	434;172;292;168	0	129.48	2233400000
P62258;B4DJF2;I3L3T1;K7EIT4;K7EM20;I3L0W5	P62258;B4DJF2;I3L3T1	14-3-3 protein epsilon	YWHAE	sp|P62258|1433E_HUMAN 14-3-3 protein epsilon OS=Homo sapiens OX=9606 GN=YWHAE PE=1 SV=1;tr|B4DJF2|B4DJF2_HUMAN 14-3-3 protein epsilon OS=Homo sapiens OX=9606 GN=YWHAE PE=1 SV=1;tr|I3L3T1|I3L3T1_HUMAN 14-3-3 protein epsilon OS=Homo sapiens OX=9606 GN=YWHAE	6	17	15	60.8	56.9	29.174	255	255;94;107;109;115;38	0	129.39	4765500000
P30041	P30041	Peroxiredoxin-6	PRDX6	sp|P30041|PRDX6_HUMAN Peroxiredoxin-6 OS=Homo sapiens OX=9606 GN=PRDX6 PE=1 SV=3	1	15	15	60.3	60.3	25.035	224	224	0	128.73	3326600000
Q13011;M0R248;M0QZW4;M0QYT0;M0QXS7;M0R1A2	Q13011;M0R248	Delta(3,5)-Delta(2,4)-dienoyl-CoA isomerase, mitochondrial	ECH1	sp|Q13011|ECH1_HUMAN Delta(3,5)-Delta(2,4)-dienoyl-CoA isomerase, mitochondrial OS=Homo sapiens OX=9606 GN=ECH1 PE=1 SV=2;tr|M0R248|M0R248_HUMAN Delta(3,5)-Delta(2,4)-dienoyl-CoA isomerase, mitochondrial (Fragment) OS=Homo sapiens OX=9606 GN=ECH1 PE=1 SV=1	6	10	10	27.7	27.7	35.816	328	328;267;181;321;36;55	0	126.67	4068000000
P23528;E9PP50;G3V1A4;E9PK25;E9PQB7;E9PS23;E9PLJ3;Q9Y281	P23528;E9PP50;G3V1A4;E9PK25;E9PQB7;E9PS23	Cofilin-1	CFL1	sp|P23528|COF1_HUMAN Cofilin-1 OS=Homo sapiens OX=9606 GN=CFL1 PE=1 SV=3;tr|E9PP50|E9PP50_HUMAN Cofilin, non-muscle isoform (Fragment) OS=Homo sapiens OX=9606 GN=CFL1 PE=1 SV=8;tr|G3V1A4|G3V1A4_HUMAN Cofilin, non-muscle isoform OS=Homo sapiens OX=9606 GN=C	8	15	14	83.7	77.1	18.502	166	166;159;149;204;122;90;79;166	0	123.49	5975600000
P63244;D6RAC2;D6RHH4;J3KPE3;D6REE5;D6RAU2;E9PD14;D6RFZ9;H0YAF8;D6R9Z1;D6R9L0;D6RGK8;D6RF23;D6R909;D6RBD0;D6RFX4;H0YAM7;H0Y8W2;D6RHJ5;H0Y8R5;D6RDI0;H0Y9P0	P63244;D6RAC2;D6RHH4;J3KPE3;D6REE5;D6RAU2;E9PD14;D6RFZ9;H0YAF8;D6R9Z1;D6R9L0	Guanine nucleotide-binding protein subunit beta-2-like 1;Guanine nucleotide-binding protein subunit beta-2-like 1, N-terminally processed	GNB2L1	sp|P63244|RACK1_HUMAN Receptor of activated protein C kinase 1 OS=Homo sapiens OX=9606 GN=RACK1 PE=1 SV=3;tr|D6RAC2|D6RAC2_HUMAN Receptor of-activated protein C kinase 1 OS=Homo sapiens OX=9606 GN=RACK1 PE=1 SV=1;tr|D6RHH4|D6RHH4_HUMAN Receptor of-activate	22	7	7	24.3	24.3	35.076	317	317;269;233;273;321;147;153;197;198;236;300;71;101;116;160;194;247;274;86;138;39;83	0	122.74	2349800000
P23526	P23526	Adenosylhomocysteinase	AHCY	sp|P23526|SAHH_HUMAN Adenosylhomocysteinase OS=Homo sapiens OX=9606 GN=AHCY PE=1 SV=4	1	15	15	35.9	35.9	47.716	432	432	0	122.39	2942200000
P00367;P49448	P00367;P49448	Glutamate dehydrogenase 1, mitochondrial;Glutamate dehydrogenase 2, mitochondrial	GLUD1;GLUD2	sp|P00367|DHE3_HUMAN Glutamate dehydrogenase 1, mitochondrial OS=Homo sapiens OX=9606 GN=GLUD1 PE=1 SV=2;sp|P49448|DHE4_HUMAN Glutamate dehydrogenase 2, mitochondrial OS=Homo sapiens OX=9606 GN=GLUD2 PE=1 SV=2	2	10	10	21	21	61.397	558	558;558	0	121.8	1225500000
A0A087WWU8;A0A494C0P6;D6R904;A0A494C0G0;H0YL80;Q5VU61	A0A087WWU8;A0A494C0P6;D6R904		TPM3	tr|A0A087WWU8|A0A087WWU8_HUMAN Tropomyosin alpha-3 chain OS=Homo sapiens OX=9606 GN=TPM3 PE=1 SV=1;tr|A0A494C0P6|A0A494C0P6_HUMAN Tropomyosin alpha-3 chain OS=Homo sapiens OX=9606 GN=TPM3 PE=1 SV=1;tr|D6R904|D6R904_HUMAN Tropomyosin alpha-3 chain OS=Homo s	6	22	6	68.7	19.4	26.42	227	227;214;95;87;68;49	0	121.52	3898100000
P21796;C9JI87	P21796;C9JI87	Voltage-dependent anion-selective channel protein 1	VDAC1	sp|P21796|VDAC1_HUMAN Voltage-dependent anion-selective channel protein 1 OS=Homo sapiens OX=9606 GN=VDAC1 PE=1 SV=2;tr|C9JI87|C9JI87_HUMAN Voltage-dependent anion-selective channel protein 1 (Fragment) OS=Homo sapiens OX=9606 GN=VDAC1 PE=1 SV=6	2	13	13	58.3	58.3	30.772	283	283;183	0	119.34	3688200000
P62195;J3QQM1;J3QSA9;J3KRP2;J3QLH6;J3QRW1;J3QSE0;J3QRR3;A0A6Q8PGU6;Q8NB90	P62195;J3QQM1;J3QSA9;J3KRP2;J3QLH6	26S protease regulatory subunit 8	PSMC5	sp|P62195|PRS8_HUMAN 26S proteasome regulatory subunit 8 OS=Homo sapiens OX=9606 GN=PSMC5 PE=1 SV=1;tr|J3QQM1|J3QQM1_HUMAN 26S proteasome regulatory subunit 8 (Fragment) OS=Homo sapiens OX=9606 GN=PSMC5 PE=1 SV=1;tr|J3QSA9|J3QSA9_HUMAN 26S proteasome regul	10	15	15	53	53	45.626	406	406;263;257;241;215;143;169;127;916;893	0	119.13	1645400000
Q01518;Q5T0R7;Q5T0R6;Q5T0R5;Q5T0R4;Q5T0R3;Q5T0R2;Q5T0R1;Q5T0R9;Q5T0S3;Q5T0R8	Q01518	Adenylyl cyclase-associated protein 1	CAP1	sp|Q01518|CAP1_HUMAN Adenylyl cyclase-associated protein 1 OS=Homo sapiens OX=9606 GN=CAP1 PE=1 SV=5	11	12	12	31.2	31.2	51.901	475	475;174;176;179;201;203;208;215;262;145;58	0	118.13	2107000000
P62805	P62805	Histone H4	HIST1H4A	sp|P62805|H4_HUMAN Histone H4 OS=Homo sapiens OX=9606 GN=H4C1 PE=1 SV=2	1	11	11	58.3	58.3	11.367	103	103	0	117.91	3121300000
P62701;Q8TD47;C9JEH7;P22090	P62701	40S ribosomal protein S4, X isoform	RPS4X	sp|P62701|RS4X_HUMAN 40S ribosomal protein S4, X isoform OS=Homo sapiens OX=9606 GN=RPS4X PE=1 SV=2	4	18	18	66.2	66.2	29.597	263	263;263;262;263	0	117.51	6435600000
P62081;B5MCP9;A0A2R8Y623	P62081;B5MCP9;A0A2R8Y623	40S ribosomal protein S7	RPS7	sp|P62081|RS7_HUMAN 40S ribosomal protein S7 OS=Homo sapiens OX=9606 GN=RPS7 PE=1 SV=1;tr|B5MCP9|B5MCP9_HUMAN 40S ribosomal protein S7 OS=Homo sapiens OX=9606 GN=RPS7 PE=1 SV=1;tr|A0A2R8Y623|A0A2R8Y623_HUMAN 40S ribosomal protein S7 (Fragment) OS=Homo sapi	3	9	9	59.3	59.3	22.127	194	194;187;169	0	117.05	2224800000
P23396;F2Z2S8;H0YCJ7;H0YF32;E9PL09;E9PPU1;E9PQ96;E9PJH4;E9PK82;H0YEU2;E9PQX2;H0YES8;E9PSF4	P23396;F2Z2S8;H0YCJ7;H0YF32;E9PL09;E9PPU1	40S ribosomal protein S3	RPS3	sp|P23396|RS3_HUMAN 40S ribosomal protein S3 OS=Homo sapiens OX=9606 GN=RPS3 PE=1 SV=2;tr|F2Z2S8|F2Z2S8_HUMAN 40S ribosomal protein S3 OS=Homo sapiens OX=9606 GN=RPS3 PE=1 SV=1;tr|H0YCJ7|H0YCJ7_HUMAN 40S ribosomal protein S3 (Fragment) OS=Homo sapiens OX=9	13	14	14	53.5	53.5	26.688	243	243;117;135;123;231;158;91;115;128;171;44;33;103	0	116.88	1872500000
Q9UQ80;F8VR77;H0YIN7;F8W0A3;F8VZ69	Q9UQ80	Proliferation-associated protein 2G4	PA2G4	sp|Q9UQ80|PA2G4_HUMAN Proliferation-associated protein 2G4 OS=Homo sapiens OX=9606 GN=PA2G4 PE=1 SV=3	5	16	16	33.2	33.2	43.786	394	394;284;163;187;64	0	115.1	2264800000
Q13509;A0A0B4J269;G3V2A3;G3V5W4;G3V2R8;G3V3R4;G3V2N6;G3V542;G3V3J6;G3V3W7	Q13509;A0A0B4J269	Tubulin beta-3 chain	TUBB3	sp|Q13509|TBB3_HUMAN Tubulin beta-3 chain OS=Homo sapiens OX=9606 GN=TUBB3 PE=1 SV=2;tr|A0A0B4J269|A0A0B4J269_HUMAN G_PROTEIN_RECEP_F1_2 domain-containing protein OS=Homo sapiens OX=9606 PE=1 SV=1	10	24	10	55.1	34.9	50.432	450	450;797;189;97;118;148;164;46;55;87	0	114.07	3609500000
A0A0U1RRM4;P26599;A6NLN1;A0A7I2V621;A0A0D9SF20;K7EK45;K7EKJ7;A0A7I2V4H6;A0A6Q8PEX4;A0A087WUW5;K7ELW5;K7ES59;A0A087WU68	A0A0U1RRM4;P26599;A6NLN1;A0A7I2V621;A0A0D9SF20	Polypyrimidine tract-binding protein 1	PTBP1	tr|A0A0U1RRM4|A0A0U1RRM4_HUMAN Polypyrimidine tract-binding protein 1 OS=Homo sapiens OX=9606 GN=PTBP1 PE=1 SV=1;sp|P26599|PTBP1_HUMAN Polypyrimidine tract-binding protein 1 OS=Homo sapiens OX=9606 GN=PTBP1 PE=1 SV=1;tr|A6NLN1|A6NLN1_HUMAN Polypyrimidine t	13	12	12	25.5	25.5	62.463	588	588;531;527;559;197;256;237;313;339;81;105;149;227	0	112.49	1611000000
B5MDF5;P62826;J3KQE5;H0YFC6;F5H018;A0A087X0W0;B4DV51	B5MDF5;P62826;J3KQE5;H0YFC6;F5H018	GTP-binding nuclear protein Ran	RAN	tr|B5MDF5|B5MDF5_HUMAN GTP-binding nuclear protein Ran OS=Homo sapiens OX=9606 GN=RAN PE=1 SV=1;sp|P62826|RAN_HUMAN GTP-binding nuclear protein Ran OS=Homo sapiens OX=9606 GN=RAN PE=1 SV=3;tr|J3KQE5|J3KQE5_HUMAN GTP-binding nuclear protein Ran (Fragment) O	7	7	7	25.3	25.3	26.224	233	233;216;234;103;198;53;128	0	111.21	673630000
Q5JP53;P07437;Q5ST81;A6NNZ2;Q9H4B7	Q5JP53;P07437;Q5ST81	Tubulin beta chain	TUBB	tr|Q5JP53|Q5JP53_HUMAN Tubulin beta chain OS=Homo sapiens OX=9606 GN=TUBB PE=1 SV=1;sp|P07437|TBB5_HUMAN Tubulin beta chain OS=Homo sapiens OX=9606 GN=TUBB PE=1 SV=2;tr|Q5ST81|Q5ST81_HUMAN Tubulin beta chain OS=Homo sapiens OX=9606 GN=TUBB PE=1 SV=1	5	30	6	62	17.8	47.766	426	426;444;372;444;451	0	110.44	12416000000
P37837;F2Z393	P37837;F2Z393	Transaldolase	TALDO1	sp|P37837|TALDO_HUMAN Transaldolase OS=Homo sapiens OX=9606 GN=TALDO1 PE=1 SV=2;tr|F2Z393|F2Z393_HUMAN Transaldolase OS=Homo sapiens OX=9606 GN=TALDO1 PE=1 SV=1	2	16	16	47.5	47.5	37.54	337	337;318	0	107.34	4267700000
P35232;C9JW96;E9PCW0;E7ESE2;C9JZ20	P35232;C9JW96;E9PCW0;E7ESE2;C9JZ20	Prohibitin	PHB	sp|P35232|PHB_HUMAN Prohibitin OS=Homo sapiens OX=9606 GN=PHB PE=1 SV=1;tr|C9JW96|C9JW96_HUMAN Prohibitin (Fragment) OS=Homo sapiens OX=9606 GN=PHB PE=1 SV=2;tr|E9PCW0|E9PCW0_HUMAN Prohibitin (Fragment) OS=Homo sapiens OX=9606 GN=PHB PE=1 SV=2;tr|E7ESE2|E7	5	12	12	55.5	55.5	29.804	272	272;246;216;202;218	0	107.15	2598400000
P62269;A0A0G2JQH2;Q5GGW2;J3JS69	P62269	40S ribosomal protein S18	RPS18	sp|P62269|RS18_HUMAN 40S ribosomal protein S18 OS=Homo sapiens OX=9606 GN=RPS18 PE=1 SV=3	4	16	16	58.6	58.6	17.718	152	152;33;34;82	0	107.05	3365200000
J3QRS3;P19105;O14950;J3KTJ1;P24844	J3QRS3;P19105;O14950;J3KTJ1;P24844	Myosin regulatory light chain 12A;Myosin regulatory light chain 12B;Myosin regulatory light polypeptide 9	MYL12A;MYL12B;MYL9	tr|J3QRS3|J3QRS3_HUMAN Myosin regulatory light chain 12A OS=Homo sapiens OX=9606 GN=MYL12A PE=1 SV=1;sp|P19105|ML12A_HUMAN Myosin regulatory light chain 12A OS=Homo sapiens OX=9606 GN=MYL12A PE=1 SV=2;sp|O14950|ML12B_HUMAN Myosin regulatory light chain 12B	5	6	6	43.5	43.5	20.457	177	177;171;172;114;172	0	105.59	720560000
P16152;E9PQ63;A8MTM1	P16152;E9PQ63;A8MTM1	Carbonyl reductase [NADPH] 1	CBR1	sp|P16152|CBR1_HUMAN Carbonyl reductase [NADPH] 1 OS=Homo sapiens OX=9606 GN=CBR1 PE=1 SV=3;tr|E9PQ63|E9PQ63_HUMAN Carbonyl reductase [NADPH] 1 OS=Homo sapiens OX=9606 GN=CBR1 PE=1 SV=1;tr|A8MTM1|A8MTM1_HUMAN Carbonyl reductase [NADPH] 1 OS=Homo sapiens OX	3	12	10	53.8	46.6	30.375	277	277;178;222	0	105.14	2228300000
Q06830;A0A0A0MSI0;A0A0A0MRQ5	Q06830;A0A0A0MSI0	Peroxiredoxin-1	PRDX1	sp|Q06830|PRDX1_HUMAN Peroxiredoxin-1 OS=Homo sapiens OX=9606 GN=PRDX1 PE=1 SV=1;tr|A0A0A0MSI0|A0A0A0MSI0_HUMAN Peroxiredoxin-1 (Fragment) OS=Homo sapiens OX=9606 GN=PRDX1 PE=1 SV=1	3	14	11	51.3	41.7	22.11	199	199;171;97	0	104.17	18979000000
H0YM70;A0A087X1Z3;Q9UL46;H0YKU2;H0YLG1;H0YLD2	H0YM70;A0A087X1Z3;Q9UL46	Proteasome activator complex subunit 2	PSME2	tr|H0YM70|H0YM70_HUMAN Proteasome activator complex subunit 2 OS=Homo sapiens OX=9606 GN=PSME2 PE=1 SV=1;tr|A0A087X1Z3|A0A087X1Z3_HUMAN Proteasome activator complex subunit 2 OS=Homo sapiens OX=9606 GN=PSME2 PE=1 SV=1;sp|Q9UL46|PSME2_HUMAN Proteasome activ	6	9	9	43	43	26.011	228	228;254;239;85;39;48	0	103.91	1681100000
P38159;H0Y6E7;H3BT71;H3BR27;Q96E39;A0A1B0GUK8;O75526;H3BUY5;H3BNC1;Q8N7X1	P38159;H0Y6E7;H3BT71;H3BR27	RNA-binding motif protein, X chromosome;RNA-binding motif protein, X chromosome, N-terminally processed	RBMX	sp|P38159|RBMX_HUMAN RNA-binding motif protein, X chromosome OS=Homo sapiens OX=9606 GN=RBMX PE=1 SV=3;tr|H0Y6E7|H0Y6E7_HUMAN RNA-binding motif protein, X chromosome (Fragment) OS=Homo sapiens OX=9606 GN=RBMX PE=1 SV=2;tr|H3BT71|H3BT71_HUMAN RNA-binding mo	10	10	10	23.5	23.5	42.331	391	391;292;296;78;390;158;392;263;37;1067	0	101.41	916320000
P00505	P00505	Aspartate aminotransferase, mitochondrial	GOT2	sp|P00505|AATM_HUMAN Aspartate aminotransferase, mitochondrial OS=Homo sapiens OX=9606 GN=GOT2 PE=1 SV=3	1	13	13	35.6	35.6	47.517	430	430	0	100.89	4293600000
P36578;H3BM89;H3BTP7;H3BU31	P36578;H3BM89	60S ribosomal protein L4	RPL4	sp|P36578|RL4_HUMAN 60S ribosomal protein L4 OS=Homo sapiens OX=9606 GN=RPL4 PE=1 SV=5;tr|H3BM89|H3BM89_HUMAN 60S ribosomal protein L4 OS=Homo sapiens OX=9606 GN=RPL4 PE=1 SV=1	4	15	15	38.2	38.2	47.697	427	427;333;170;171	0	98.846	4234500000
P61981	P61981	14-3-3 protein gamma;14-3-3 protein gamma, N-terminally processed	YWHAG	sp|P61981|1433G_HUMAN 14-3-3 protein gamma OS=Homo sapiens OX=9606 GN=YWHAG PE=1 SV=2	1	16	11	58.3	42.5	28.302	247	247	0	98.827	5827400000
P31947	P31947	14-3-3 protein sigma	SFN	sp|P31947|1433S_HUMAN 14-3-3 protein sigma OS=Homo sapiens OX=9606 GN=SFN PE=1 SV=1	1	13	10	56	49.2	27.774	248	248	0	97.697	2653300000
P26641	P26641	Elongation factor 1-gamma	EEF1G	sp|P26641|EF1G_HUMAN Elongation factor 1-gamma OS=Homo sapiens OX=9606 GN=EEF1G PE=1 SV=3	1	12	12	25.2	25.2	50.118	437	437	0	97.581	7048300000
O00231;J3QRY4;J3KSW3;J3QS13	O00231	26S proteasome non-ATPase regulatory subunit 11	PSMD11	sp|O00231|PSD11_HUMAN 26S proteasome non-ATPase regulatory subunit 11 OS=Homo sapiens OX=9606 GN=PSMD11 PE=1 SV=3	4	15	15	38.6	38.6	47.463	422	422;187;45;90	0	97.308	2046200000
H7BYH4;P00441	H7BYH4;P00441	Superoxide dismutase [Cu-Zn]	SOD1	tr|H7BYH4|H7BYH4_HUMAN Superoxide dismutase [Cu-Zn] OS=Homo sapiens OX=9606 GN=SOD1 PE=1 SV=1;sp|P00441|SODC_HUMAN Superoxide dismutase [Cu-Zn] OS=Homo sapiens OX=9606 GN=SOD1 PE=1 SV=2	2	3	3	42.2	42.2	13.909	135	135;154	0	97.048	420410000
Q9Y230;X6R2L4;M0R0Y3;M0R0Z0;M0QXI6;M0QXZ7;A0A1W2PS48	Q9Y230;X6R2L4;M0R0Y3	RuvB-like 2	RUVBL2	sp|Q9Y230|RUVB2_HUMAN RuvB-like 2 OS=Homo sapiens OX=9606 GN=RUVBL2 PE=1 SV=3;tr|X6R2L4|X6R2L4_HUMAN RuvB-like helicase OS=Homo sapiens OX=9606 GN=RUVBL2 PE=1 SV=1;tr|M0R0Y3|M0R0Y3_HUMAN RuvB-like helicase OS=Homo sapiens OX=9606 GN=RUVBL2 PE=1 SV=1	7	14	14	31.3	31.3	51.156	463	463;259;354;50;109;39;50	0	96.72	1518800000
Q8NC51	Q8NC51	Plasminogen activator inhibitor 1 RNA-binding protein	SERBP1	sp|Q8NC51|PAIRB_HUMAN Plasminogen activator inhibitor 1 RNA-binding protein OS=Homo sapiens OX=9606 GN=SERBP1 PE=1 SV=2	1	9	9	30.9	30.9	44.965	408	408	0	96.621	1207500000
Q16658;C9JFC0;A0A0A0MSB2;C9JPH9	Q16658	Fascin	FSCN1	sp|Q16658|FSCN1_HUMAN Fascin OS=Homo sapiens OX=9606 GN=FSCN1 PE=1 SV=3	4	11	11	24.7	24.7	54.529	493	493;132;137;120	0	95.973	1985000000
P40227	P40227	T-complex protein 1 subunit zeta	CCT6A	sp|P40227|TCPZ_HUMAN T-complex protein 1 subunit zeta OS=Homo sapiens OX=9606 GN=CCT6A PE=1 SV=3	1	14	13	23.7	22.4	58.024	531	531	0	95.709	1660600000
J3QS39;J3QTR3;F5H6Q2;F5GYU3;F5H2Z3;F5H265;B4DV12;F5H388;F5H747;F5GXK7;J3QKN0;Q5PY61;Q96C32;P62987;P62979;P0CG47;P0CG48;M0R1V7;J3QSA3;F5GZ39;M0R1M6;M0R2S1;A0A2R8Y422	J3QS39;J3QTR3;F5H6Q2;F5GYU3;F5H2Z3;F5H265;B4DV12;F5H388;F5H747;F5GXK7;J3QKN0;Q5PY61;Q96C32;P62987;P62979;P0CG47;P0CG48;M0R1V7;J3QSA3;F5GZ39;M0R1M6;M0R2S1;A0A2R8Y422	Ubiquitin-60S ribosomal protein L40;Ubiquitin;60S ribosomal protein L40;Ubiquitin-40S ribosomal protein S27a;Ubiquitin;40S ribosomal protein S27a;Polyubiquitin-B;Ubiquitin;Polyubiquitin-C;Ubiquitin	UBB;RPS27A;UBC;UBA52	tr|J3QS39|J3QS39_HUMAN Polyubiquitin-B (Fragment) OS=Homo sapiens OX=9606 GN=UBB PE=1 SV=1;tr|J3QTR3|J3QTR3_HUMAN Ubiquitin-40S ribosomal protein S27a (Fragment) OS=Homo sapiens OX=9606 GN=RPS27A PE=1 SV=1;tr|F5H6Q2|F5H6Q2_HUMAN Polyubiquitin-C (Fragment)	23	7	7	64.5	64.5	10.469	93	93;106;122;134;136;149;153;155;160;169;206;229;305;128;156;229;685;63;43;61;114;138;156	0	95.625	5779100000
Q99623;J3KPX7;F5GY37;A0A7I2V5F0;F5H3X6;F5GWA7;F5H2D2;A0A3G2KQ93;F5H0C5	Q99623;J3KPX7;F5GY37;A0A7I2V5F0;F5H3X6;F5GWA7	Prohibitin-2	PHB2	sp|Q99623|PHB2_HUMAN Prohibitin-2 OS=Homo sapiens OX=9606 GN=PHB2 PE=1 SV=2;tr|J3KPX7|J3KPX7_HUMAN Prohibitin OS=Homo sapiens OX=9606 GN=PHB2 PE=1 SV=3;tr|F5GY37|F5GY37_HUMAN Prohibitin OS=Homo sapiens OX=9606 GN=PHB2 PE=1 SV=1;tr|A0A7I2V5F0|A0A7I2V5F0_HUM	9	10	10	40.1	40.1	33.296	299	299;255;267;219;247;261;87;91;112	0	95.015	2309700000
A0A7P0T861;K7EL50;P27797;K7EJB9	A0A7P0T861;K7EL50;P27797;K7EJB9	Calreticulin	CALR	tr|A0A7P0T861|A0A7P0T861_HUMAN Calreticulin OS=Homo sapiens OX=9606 GN=CALR PE=4 SV=1;tr|K7EL50|K7EL50_HUMAN Calreticulin OS=Homo sapiens OX=9606 GN=CALR PE=1 SV=2;sp|P27797|CALR_HUMAN Calreticulin OS=Homo sapiens OX=9606 GN=CALR PE=1 SV=1;tr|K7EJB9|K7EJB9	4	8	8	21.6	21.6	40.813	356	356;378;417;349	0	93.37	1402300000
P62937;F8WE65;C9J5S7;A0A7I2V4V1;A0A7I2V5J5;E5RIZ5;A0A7P0S768;P0DN26;A0A0H2UH34;A0A0B4J2A2;A0A075B767;A0A075B759;Q9Y536;F5H284	P62937;F8WE65;C9J5S7	Peptidyl-prolyl cis-trans isomerase A;Peptidyl-prolyl cis-trans isomerase A, N-terminally processed;Peptidyl-prolyl cis-trans isomerase	PPIA	sp|P62937|PPIA_HUMAN Peptidyl-prolyl cis-trans isomerase A OS=Homo sapiens OX=9606 GN=PPIA PE=1 SV=2;tr|F8WE65|F8WE65_HUMAN Peptidyl-prolyl cis-trans isomerase OS=Homo sapiens OX=9606 GN=PPIA PE=1 SV=1;tr|C9J5S7|C9J5S7_HUMAN Peptidyl-prolyl cis-trans isome	14	11	11	81.8	81.8	18.012	165	165;120;121;60;35;58;61;164;164;164;164;164;164;164	0	93.173	13778000000
Q9HB71;B2ZWH1	Q9HB71	Calcyclin-binding protein	CACYBP	sp|Q9HB71|CYBP_HUMAN Calcyclin-binding protein OS=Homo sapiens OX=9606 GN=CACYBP PE=1 SV=2	2	7	7	43.9	43.9	26.21	228	228;50	0	92.634	1284200000
P50991	P50991	T-complex protein 1 subunit delta	CCT4	sp|P50991|TCPD_HUMAN T-complex protein 1 subunit delta OS=Homo sapiens OX=9606 GN=CCT4 PE=1 SV=4	1	13	13	29.9	29.9	57.924	539	539	0	92.571	3013800000
P05388;F8VW21;F8VWS0;F8VPE8;F8VU65;G3V210;F8VQY6;F8VRK7;F8VWV4;Q8NHW5;F8VZS0;F8VS58;F8W1K8	P05388;F8VW21;F8VWS0;F8VPE8;F8VU65;G3V210;F8VQY6;F8VRK7;F8VWV4;Q8NHW5;F8VZS0	60S acidic ribosomal protein P0;60S acidic ribosomal protein P0-like	RPLP0;RPLP0P6	sp|P05388|RLA0_HUMAN 60S acidic ribosomal protein P0 OS=Homo sapiens OX=9606 GN=RPLP0 PE=1 SV=1;tr|F8VW21|F8VW21_HUMAN 60S acidic ribosomal protein P0 (Fragment) OS=Homo sapiens OX=9606 GN=RPLP0 PE=1 SV=1;tr|F8VWS0|F8VWS0_HUMAN 60S acidic ribosomal protein	13	12	12	42.6	42.6	34.273	317	317;244;281;153;247;166;142;156;111;317;246;121;107	0	92.367	4028700000
P05387;H0YDD8	P05387	60S acidic ribosomal protein P2	RPLP2	sp|P05387|RLA2_HUMAN 60S acidic ribosomal protein P2 OS=Homo sapiens OX=9606 GN=RPLP2 PE=1 SV=1	2	8	8	79.1	79.1	11.665	115	115;92	0	91.943	2742000000
O75874;C9J4N6;C9JJE5;C9JLU6	O75874	Isocitrate dehydrogenase [NADP] cytoplasmic	IDH1	sp|O75874|IDHC_HUMAN Isocitrate dehydrogenase [NADP] cytoplasmic OS=Homo sapiens OX=9606 GN=IDH1 PE=1 SV=2	4	10	9	28.7	26.6	46.659	414	414;157;62;73	0	91.887	2058500000
P26373;J3QSB4;J3KS98;H3BTH3;H3BUK8	P26373;J3QSB4	60S ribosomal protein L13	RPL13	sp|P26373|RL13_HUMAN 60S ribosomal protein L13 OS=Homo sapiens OX=9606 GN=RPL13 PE=1 SV=4;tr|J3QSB4|J3QSB4_HUMAN 60S ribosomal protein L13 (Fragment) OS=Homo sapiens OX=9606 GN=RPL13 PE=1 SV=1	5	12	12	50.7	50.7	24.261	211	211;126;78;63;54	0	90.861	4331800000
P40925;A0A5K1VW95;B9A041;B8ZZ51;C9JF79;C9JRL4;C9JLV6	P40925;A0A5K1VW95;B9A041;B8ZZ51	Malate dehydrogenase, cytoplasmic	MDH1	sp|P40925|MDHC_HUMAN Malate dehydrogenase, cytoplasmic OS=Homo sapiens OX=9606 GN=MDH1 PE=1 SV=4;tr|A0A5K1VW95|A0A5K1VW95_HUMAN Malate dehydrogenase OS=Homo sapiens OX=9606 GN=MDH1 PE=1 SV=1;tr|B9A041|B9A041_HUMAN Malate dehydrogenase, cytoplasmic OS=Homo	7	10	10	37.1	37.1	36.426	334	334;353;210;169;222;119;114	0	90.746	2168600000
P55084;B5MD38;F5GZQ3;C9JEY0;C9JE81;C9K0M0	P55084;B5MD38;F5GZQ3;C9JEY0;C9JE81	Trifunctional enzyme subunit beta, mitochondrial;3-ketoacyl-CoA thiolase	HADHB	sp|P55084|ECHB_HUMAN Trifunctional enzyme subunit beta, mitochondrial OS=Homo sapiens OX=9606 GN=HADHB PE=1 SV=3;tr|B5MD38|B5MD38_HUMAN Trifunctional enzyme subunit beta, mitochondrial OS=Homo sapiens OX=9606 GN=HADHB PE=1 SV=1;tr|F5GZQ3|F5GZQ3_HUMAN Trifu	6	13	13	36.3	36.3	51.294	474	474;351;459;149;175;84	0	89.795	2472600000
H3BRG4;P22695;H3BSJ9;H3BP04;H3BUE4;H3BUI9;A0A087WVZ4	H3BRG4;P22695;H3BSJ9	Cytochrome b-c1 complex subunit 2, mitochondrial	UQCRC2	tr|H3BRG4|H3BRG4_HUMAN Cytochrome b-c1 complex subunit 2, mitochondrial OS=Homo sapiens OX=9606 GN=UQCRC2 PE=1 SV=1;sp|P22695|QCR2_HUMAN Cytochrome b-c1 complex subunit 2, mitochondrial OS=Homo sapiens OX=9606 GN=UQCRC2 PE=1 SV=3;tr|H3BSJ9|H3BSJ9_HUMAN Cyt	7	9	9	30.1	30.1	44.634	412	412;453;336;176;116;132;70	0	89.323	1906400000
P50454;E9PJH8;E9PKH2;E9PIG2;E9PRS3;E9PNX1;E9PK86;E9PMI5;E9PR70;E9PPV6;H0YEP8;E9PQ34;E9PLA6	P50454;E9PJH8;E9PKH2	Serpin H1	SERPINH1	sp|P50454|SERPH_HUMAN Serpin H1 OS=Homo sapiens OX=9606 GN=SERPINH1 PE=1 SV=2;tr|E9PJH8|E9PJH8_HUMAN Serpin H1 (Fragment) OS=Homo sapiens OX=9606 GN=SERPINH1 PE=1 SV=2;tr|E9PKH2|E9PKH2_HUMAN Collagen-binding protein OS=Homo sapiens OX=9606 GN=SERPINH1 PE=1	13	9	9	25.6	25.6	46.44	418	418;371;201;165;166;203;247;249;295;324;56;142;85	0	88.818	2707800000
E9PK01;P29692;A0A087X1X7;E9PRY8;E9PPR1;E9PL12;E9PQ49;E9PI39;E9PMW7;E9PL71;E9PN91;E9PIZ1;H0YCK7;E9PQZ1;E9PK06;E9PQC9;E9PKK3;E9PK72;H0YE58;H0YE72;E9PNW6;E9PJD0	E9PK01;P29692;A0A087X1X7;E9PRY8;E9PPR1;E9PL12;E9PQ49;E9PI39;E9PMW7;E9PL71;E9PN91;E9PIZ1;H0YCK7;E9PQZ1	Elongation factor 1-delta	EEF1D	tr|E9PK01|E9PK01_HUMAN Elongation factor 1-delta (Fragment) OS=Homo sapiens OX=9606 GN=EEF1D PE=1 SV=1;sp|P29692|EF1D_HUMAN Elongation factor 1-delta OS=Homo sapiens OX=9606 GN=EEF1D PE=1 SV=5;tr|A0A087X1X7|A0A087X1X7_HUMAN Elongation factor 1-delta OS=Hom	22	9	9	42.1	42.1	28.821	261	261;281;631;697;166;168;198;204;130;187;106;137;210;238;139;36;39;63;119;156;35;99	0	88.738	2893400000
P07737;K7EJ44;I3L3D5	P07737;K7EJ44	Profilin-1	PFN1	sp|P07737|PROF1_HUMAN Profilin-1 OS=Homo sapiens OX=9606 GN=PFN1 PE=1 SV=2;tr|K7EJ44|K7EJ44_HUMAN Profilin OS=Homo sapiens OX=9606 GN=PFN1 PE=1 SV=1	3	9	9	60	60	15.054	140	140;104;165	0	88.107	3959100000
Q32Q12;J3KPD9;P22392;F6XY72;O60361	Q32Q12;J3KPD9;P22392	Nucleoside diphosphate kinase;Nucleoside diphosphate kinase B	NME1-NME2;NME2	tr|Q32Q12|Q32Q12_HUMAN Nucleoside diphosphate kinase OS=Homo sapiens OX=9606 GN=NME1-NME2 PE=1 SV=1;tr|J3KPD9|J3KPD9_HUMAN NME1-NME2 readthrough OS=Homo sapiens OX=9606 GN=NME1-NME2 PE=1 SV=1;sp|P22392|NDKB_HUMAN Nucleoside diphosphate kinase B OS=Homo sap	5	10	3	59.2	14.7	32.642	292	292;197;152;82;137	0	87.79	8115600000
P00390	P00390	Glutathione reductase, mitochondrial	GSR	sp|P00390|GSHR_HUMAN Glutathione reductase, mitochondrial OS=Homo sapiens OX=9606 GN=GSR PE=1 SV=2	1	8	8	27.4	27.4	56.256	522	522	0	85.484	1481900000
Q99832;F8WAM2;F8WBP8;A0A0D9SG95	Q99832	T-complex protein 1 subunit eta	CCT7	sp|Q99832|TCPH_HUMAN T-complex protein 1 subunit eta OS=Homo sapiens OX=9606 GN=CCT7 PE=1 SV=2	4	13	13	25.2	25.2	59.366	543	543;98;83;83	0	85.103	2239800000
X1WI28;P27635;F8W7C6;H7C123;H7C2C5;Q96L21;B8A6G2;A6QRI9	X1WI28;P27635;F8W7C6;H7C123;H7C2C5	60S ribosomal protein L10	RPL10	tr|X1WI28|X1WI28_HUMAN 60S ribosomal protein L10 (Fragment) OS=Homo sapiens OX=9606 GN=RPL10 PE=1 SV=7;sp|P27635|RL10_HUMAN 60S ribosomal protein L10 OS=Homo sapiens OX=9606 GN=RPL10 PE=1 SV=4;tr|F8W7C6|F8W7C6_HUMAN 60S ribosomal protein L10 OS=Homo sapien	8	11	11	33	33	22.975	200	200;214;163;91;131;214;108;181	0	84.774	1688800000
P18124;A8MUD9;C9JIJ5;C9JZ88	P18124;A8MUD9	60S ribosomal protein L7	RPL7	sp|P18124|RL7_HUMAN 60S ribosomal protein L7 OS=Homo sapiens OX=9606 GN=RPL7 PE=1 SV=1;tr|A8MUD9|A8MUD9_HUMAN 60S ribosomal protein L7 OS=Homo sapiens OX=9606 GN=RPL7 PE=1 SV=1	4	11	11	43.5	43.5	29.225	248	248;208;99;88	0	84.624	2641200000
Q5TA02;P78417;Q5TA01	Q5TA02;P78417;Q5TA01	Glutathione S-transferase omega-1	GSTO1	tr|Q5TA02|Q5TA02_HUMAN Glutathione-dependent dehydroascorbate reductase (Fragment) OS=Homo sapiens OX=9606 GN=GSTO1 PE=1 SV=1;sp|P78417|GSTO1_HUMAN Glutathione S-transferase omega-1 OS=Homo sapiens OX=9606 GN=GSTO1 PE=1 SV=2;tr|Q5TA01|Q5TA01_HUMAN Glutathi	3	8	8	25	25	23.341	200	200;241;180	0	83.673	1013800000
P48643;E7ENZ3;B7ZAR1;E9PCA1;D6RIZ7	P48643;E7ENZ3;B7ZAR1;E9PCA1	T-complex protein 1 subunit epsilon	CCT5	sp|P48643|TCPE_HUMAN T-complex protein 1 subunit epsilon OS=Homo sapiens OX=9606 GN=CCT5 PE=1 SV=1;tr|E7ENZ3|E7ENZ3_HUMAN T-complex protein 1 subunit epsilon OS=Homo sapiens OX=9606 GN=CCT5 PE=1 SV=1;tr|B7ZAR1|B7ZAR1_HUMAN CCT-epsilon OS=Homo sapiens OX=96	5	10	10	25.7	25.7	59.67	541	541;486;503;520;44	0	83.619	786030000
Q9HDC9;H0Y512	Q9HDC9;H0Y512	Adipocyte plasma membrane-associated protein	APMAP	sp|Q9HDC9|APMAP_HUMAN Adipocyte plasma membrane-associated protein OS=Homo sapiens OX=9606 GN=APMAP PE=1 SV=2;tr|H0Y512|H0Y512_HUMAN Adipocyte plasma membrane-associated protein (Fragment) OS=Homo sapiens OX=9606 GN=APMAP PE=1 SV=1	2	9	9	30	30	46.48	416	416;409	0	83.471	830700000
P49368;B4DUR8;E9PRC8;Q5SZX6;E9PQ35;E9PM09;Q5SZX9;Q5SZW8	P49368;B4DUR8	T-complex protein 1 subunit gamma	CCT3	sp|P49368|TCPG_HUMAN T-complex protein 1 subunit gamma OS=Homo sapiens OX=9606 GN=CCT3 PE=1 SV=4;tr|B4DUR8|B4DUR8_HUMAN T-complex protein 1 subunit gamma OS=Homo sapiens OX=9606 GN=CCT3 PE=1 SV=1	8	12	12	26.1	26.1	60.533	545	545;500;234;276;144;154;161;188	0	83.384	1121100000
P12004	P12004	Proliferating cell nuclear antigen	PCNA	sp|P12004|PCNA_HUMAN Proliferating cell nuclear antigen OS=Homo sapiens OX=9606 GN=PCNA PE=1 SV=1	1	8	8	38.3	38.3	28.768	261	261	0	81.418	872730000
Q02878;F8VZA3;F8VWR1;F8VU16;F8VZ45;U3KQR5	Q02878	60S ribosomal protein L6	RPL6	sp|Q02878|RL6_HUMAN 60S ribosomal protein L6 OS=Homo sapiens OX=9606 GN=RPL6 PE=1 SV=3	6	9	9	29.2	29.2	32.728	288	288;105;118;120;159;160	0	80.306	2574800000
O00299	O00299	Chloride intracellular channel protein 1	CLIC1	sp|O00299|CLIC1_HUMAN Chloride intracellular channel protein 1 OS=Homo sapiens OX=9606 GN=CLIC1 PE=1 SV=4	1	9	9	46.9	46.9	26.922	241	241	0	80.159	2042100000
P31153;Q00266	P31153	S-adenosylmethionine synthase isoform type-2	MAT2A	sp|P31153|METK2_HUMAN S-adenosylmethionine synthase isoform type-2 OS=Homo sapiens OX=9606 GN=MAT2A PE=1 SV=1	2	12	12	28.1	28.1	43.66	395	395;395	0	80.063	2125000000
U3KQK0;Q99880;Q99879;Q99877;Q93079;Q5QNW6;P62807;P58876;O60814;P57053;Q8N257;Q16778;P33778;P23527;P06899;Q96A08;A0A2R8Y619;Q6DRA6;Q6DN03	U3KQK0;Q99880;Q99879;Q99877;Q93079;Q5QNW6;P62807;P58876;O60814;P57053;Q8N257;Q16778;P33778;P23527;P06899;Q96A08	Histone H2B;Histone H2B type 1-L;Histone H2B type 1-M;Histone H2B type 1-N;Histone H2B type 1-H;Histone H2B type 2-F;Histone H2B type 1-C/E/F/G/I;Histone H2B type 1-D;Histone H2B type 1-K;Histone H2B type F-S;Histone H2B type 3-B;Histone H2B type 2-E;Histone H2B type 1-B;Histone H2B type 1-O;Histone H2B type 1-J;Histone H2B type 1-A	HIST1H2BN;HIST1H2BL;HIST1H2BM;HIST1H2BH;HIST2H2BF;HIST1H2BC;HIST1H2BD;HIST1H2BK;H2BFS;HIST3H2BB;HIST2H2BE;HIST1H2BB;HIST1H2BO;HIST1H2BJ;HIST1H2BA	tr|U3KQK0|U3KQK0_HUMAN Histone H2B OS=Homo sapiens OX=9606 GN=H2BC15 PE=1 SV=1;sp|Q99880|H2B1L_HUMAN Histone H2B type 1-L OS=Homo sapiens OX=9606 GN=H2BC13 PE=1 SV=3;sp|Q99879|H2B1M_HUMAN Histone H2B type 1-M OS=Homo sapiens OX=9606 GN=H2BC14 PE=1 SV=3;sp|	19	7	7	40.4	40.4	18.804	166	166;126;126;126;126;126;126;126;126;126;126;126;126;126;126;127;122;164;193	0	79.167	2518600000
A0A7I2V4J2;A0A7I2V5Y7;A0A7I2V535;A0A7P0MRW0;Q15233;A0A7I2V4N2;A0A7I2V464;H7C367;A0A7I2V4K9;C9IZL7;C9JYS8;C9J4X2;A0A7I2YQK8;P23246	A0A7I2V4J2;A0A7I2V5Y7;A0A7I2V535;A0A7P0MRW0;Q15233;A0A7I2V4N2;A0A7I2V464;H7C367;A0A7I2V4K9;C9IZL7;C9JYS8	Non-POU domain-containing octamer-binding protein	NONO	tr|A0A7I2V4J2|A0A7I2V4J2_HUMAN Non-POU domain-containing octamer-binding protein OS=Homo sapiens OX=9606 GN=NONO PE=1 SV=1;tr|A0A7I2V5Y7|A0A7I2V5Y7_HUMAN Non-POU domain-containing octamer-binding protein OS=Homo sapiens OX=9606 GN=NONO PE=1 SV=1;tr|A0A7I2V	14	12	12	25	25	53.818	468	468;476;501;515;471;360;360;234;411;207;247;124;130;707	0	78.658	1678600000
P50213;H0YMU3;H0YL72;H0YLI6;H0YKD0;H0YM64;H0YNF5	P50213;H0YMU3;H0YL72;H0YLI6	Isocitrate dehydrogenase [NAD] subunit alpha, mitochondrial	IDH3A	sp|P50213|IDH3A_HUMAN Isocitrate dehydrogenase [NAD] subunit alpha, mitochondrial OS=Homo sapiens OX=9606 GN=IDH3A PE=1 SV=1;tr|H0YMU3|H0YMU3_HUMAN Isocitrate dehydrogenase [NAD] subunit alpha, mitochondrial (Fragment) OS=Homo sapiens OX=9606 GN=IDH3A PE=1	7	7	7	24.6	24.6	39.591	366	366;175;331;134;109;46;87	0	78.1	880500000
Q9Y265;E7ETR0;H7C4G5;J3QLR1;H7C4I3	Q9Y265;E7ETR0;H7C4G5	RuvB-like 1	RUVBL1	sp|Q9Y265|RUVB1_HUMAN RuvB-like 1 OS=Homo sapiens OX=9606 GN=RUVBL1 PE=1 SV=1;tr|E7ETR0|E7ETR0_HUMAN RuvB-like helicase OS=Homo sapiens OX=9606 GN=RUVBL1 PE=1 SV=1;tr|H7C4G5|H7C4G5_HUMAN RuvB-like helicase (Fragment) OS=Homo sapiens OX=9606 GN=RUVBL1 PE=1	5	11	11	32.7	32.7	50.227	456	456;315;267;131;222	0	77.659	1652800000
G3V4W0;B4DY08;B2R5W2;G3V4C1;G3V2Q1;P07910;G3V576;G3V555;G3V575;G3V5X6;G3V3K6;G3V251;B4DSU6;G3V4M8;G3V2H6;G3V5V7;G3V2D6;A0A0G2JPF8;A0A0G2JNQ3;P0DMR1;O60812;B7ZW38;B2RXH8	G3V4W0;B4DY08;B2R5W2;G3V4C1;G3V2Q1;P07910;G3V576;G3V555;G3V575;G3V5X6;G3V3K6;G3V251;B4DSU6;G3V4M8	Heterogeneous nuclear ribonucleoproteins C1/C2	HNRNPC	tr|G3V4W0|G3V4W0_HUMAN Heterogeneous nuclear ribonucleoproteins C1/C2 (Fragment) OS=Homo sapiens OX=9606 GN=HNRNPC PE=1 SV=1;tr|B4DY08|B4DY08_HUMAN Heterogeneous nuclear ribonucleoproteins C1/C2 OS=Homo sapiens OX=9606 GN=HNRNPC PE=1 SV=1;tr|B2R5W2|B2R5W2_	23	9	9	35.9	35.9	28.916	262	262;288;290;292;305;306;231;175;187;117;121;126;147;66;54;180;214;293;293;293;293;293;293	0	77.432	3811400000
Q15293;E9PP27	Q15293	Reticulocalbin-1	RCN1	sp|Q15293|RCN1_HUMAN Reticulocalbin-1 OS=Homo sapiens OX=9606 GN=RCN1 PE=1 SV=1	2	6	6	26.3	26.3	38.89	331	331;58	0	76.324	553410000
P31930	P31930	Cytochrome b-c1 complex subunit 1, mitochondrial	UQCRC1	sp|P31930|QCR1_HUMAN Cytochrome b-c1 complex subunit 1, mitochondrial OS=Homo sapiens OX=9606 GN=UQCRC1 PE=1 SV=3	1	12	11	27.5	26	52.645	480	480	0	76.199	1236400000
A0A0A0MR02;P45880;Q5JSD2;Q5JSD1;A2A3S1	A0A0A0MR02;P45880;Q5JSD2;Q5JSD1	Voltage-dependent anion-selective channel protein 2	VDAC2	tr|A0A0A0MR02|A0A0A0MR02_HUMAN Outer mitochondrial membrane protein porin 2 (Fragment) OS=Homo sapiens OX=9606 GN=VDAC2 PE=1 SV=1;sp|P45880|VDAC2_HUMAN Voltage-dependent anion-selective channel protein 2 OS=Homo sapiens OX=9606 GN=VDAC2 PE=1 SV=2;tr|Q5JSD2	5	8	8	36.2	36.2	30.348	282	282;294;194;204;109	0	76.141	3194000000
E9PKE3;P11142;P54652;E9PN89;E9PI65;E9PLF4;E9PNE6;E9PM13;E9PQQ4;E9PQK7;E9PK54;E9PS65;A8K7Q2;E9PPY6;E9PN25	E9PKE3;P11142;P54652;E9PN89	Heat shock cognate 71 kDa protein;Heat shock-related 70 kDa protein 2	HSPA8;HSPA2	tr|E9PKE3|E9PKE3_HUMAN Heat shock cognate 71 kDa protein OS=Homo sapiens OX=9606 GN=HSPA8 PE=1 SV=1;sp|P11142|HSP7C_HUMAN Heat shock cognate 71 kDa protein OS=Homo sapiens OX=9606 GN=HSPA8 PE=1 SV=1;sp|P54652|HSP72_HUMAN Heat shock-related 70 kDa protein 2	15	11	7	17.1	13.6	68.805	627	627;646;639;312;168;187;500;150;171;178;183;223;410;137;132	0	76.024	1649000000
A0A7P0Z497;P23284;A0A7P0TB45;A0A7P0T7U3	A0A7P0Z497;P23284;A0A7P0TB45;A0A7P0T7U3	Peptidyl-prolyl cis-trans isomerase B	PPIB	tr|A0A7P0Z497|A0A7P0Z497_HUMAN Peptidyl-prolyl cis-trans isomerase B OS=Homo sapiens OX=9606 GN=PPIB PE=4 SV=1;sp|P23284|PPIB_HUMAN Peptidyl-prolyl cis-trans isomerase B OS=Homo sapiens OX=9606 GN=PPIB PE=1 SV=2;tr|A0A7P0TB45|A0A7P0TB45_HUMAN Peptidyl-prol	4	11	11	55.2	55.2	20.21	181	181;216;216;123	0	75.176	5511700000
O14818;H0Y586;Q8TAA3;F5GY34;A0A087WYS6	O14818;H0Y586	Proteasome subunit alpha type-7	PSMA7	sp|O14818|PSA7_HUMAN Proteasome subunit alpha type-7 OS=Homo sapiens OX=9606 GN=PSMA7 PE=1 SV=1;tr|H0Y586|H0Y586_HUMAN Proteasome subunit alpha type-7 (Fragment) OS=Homo sapiens OX=9606 GN=PSMA7 PE=1 SV=1	5	10	10	36.7	36.7	27.887	248	248;187;256;63;224	0	74.804	1515100000
P04179;F5H3C5;F5H4R2;F5GYZ5;G8JLJ2;G5E9P6;F5GXZ9	P04179;F5H3C5;F5H4R2;F5GYZ5;G8JLJ2	Superoxide dismutase [Mn], mitochondrial	SOD2	sp|P04179|SODM_HUMAN Superoxide dismutase [Mn], mitochondrial OS=Homo sapiens OX=9606 GN=SOD2 PE=1 SV=3;tr|F5H3C5|F5H3C5_HUMAN Superoxide dismutase (Fragment) OS=Homo sapiens OX=9606 GN=SOD2 PE=1 SV=1;tr|F5H4R2|F5H4R2_HUMAN Superoxide dismutase (Fragment)	7	8	8	35.1	35.1	24.75	222	222;111;183;190;61;140;141	0	73.153	5173800000
P07099;B1AQP8	P07099	Epoxide hydrolase 1	EPHX1	sp|P07099|HYEP_HUMAN Epoxide hydrolase 1 OS=Homo sapiens OX=9606 GN=EPHX1 PE=1 SV=1	2	11	11	23.3	23.3	52.948	455	455;136	0	73.029	865510000
A0A6Q8PFK8;P04792;A0A6Q8PHJ6;A0A6Q8PGK1;A0A6Q8PFE7;A0A6Q8PF43;A0A6Q8PHA6;A0A6Q8PH65;A0A6Q8PGY2;C9J3N8	A0A6Q8PFK8;P04792;A0A6Q8PHJ6;A0A6Q8PGK1	Heat shock protein beta-1	HSPB1	tr|A0A6Q8PFK8|A0A6Q8PFK8_HUMAN Heat shock protein beta-1 OS=Homo sapiens OX=9606 GN=HSPB1 PE=1 SV=1;sp|P04792|HSPB1_HUMAN Heat shock protein beta-1 OS=Homo sapiens OX=9606 GN=HSPB1 PE=1 SV=2;tr|A0A6Q8PHJ6|A0A6Q8PHJ6_HUMAN Heat shock protein beta-1 OS=Homo	10	8	8	45.5	45.5	21.882	198	198;205;143;215;122;141;157;162;174;37	0	73.024	2591200000
P62424;Q5T8U2;Q5T8U3	P62424;Q5T8U2;Q5T8U3	60S ribosomal protein L7a	RPL7A	sp|P62424|RL7A_HUMAN 60S ribosomal protein L7a OS=Homo sapiens OX=9606 GN=RPL7A PE=1 SV=2;tr|Q5T8U2|Q5T8U2_HUMAN 60S ribosomal protein L7a OS=Homo sapiens OX=9606 GN=RPL7A PE=1 SV=1;tr|Q5T8U3|Q5T8U3_HUMAN 60S ribosomal protein L7a (Fragment) OS=Homo sapien	3	11	11	51.9	51.9	29.995	266	266;151;191	0	72.967	2792200000
P51858	P51858	Hepatoma-derived growth factor	HDGF	sp|P51858|HDGF_HUMAN Hepatoma-derived growth factor OS=Homo sapiens OX=9606 GN=HDGF PE=1 SV=1	1	8	8	49.6	49.6	26.788	240	240	0	72.64	1062200000
B4DY09;Q12905;X6R6Z1;A0A0A0MRL0	B4DY09;Q12905;X6R6Z1	Interleukin enhancer-binding factor 2	ILF2	tr|B4DY09|B4DY09_HUMAN Interleukin enhancer-binding factor 2 OS=Homo sapiens OX=9606 GN=ILF2 PE=1 SV=1;sp|Q12905|ILF2_HUMAN Interleukin enhancer-binding factor 2 OS=Homo sapiens OX=9606 GN=ILF2 PE=1 SV=2;tr|X6R6Z1|X6R6Z1_HUMAN Interleukin enhancer-binding	4	10	10	39.8	39.8	38.91	352	352;390;115;150	0	72.5	909850000
A0A0C4DGI3;B4DJV2;O75390;H0YIC4;F8VPF9;F8VPA1;F8W1S4;H0YH82;F8VRP1;F8VX68;F8W642;F8VZK9;F8VX07;F8VRI6;F8VR34;F8VTT8;F8W4S1	A0A0C4DGI3;B4DJV2;O75390	Citrate synthase;Citrate synthase, mitochondrial	CS	tr|A0A0C4DGI3|A0A0C4DGI3_HUMAN Citrate synthase OS=Homo sapiens OX=9606 GN=CS PE=1 SV=1;tr|B4DJV2|B4DJV2_HUMAN Citrate synthase OS=Homo sapiens OX=9606 GN=CS PE=1 SV=1;sp|O75390|CISY_HUMAN Citrate synthase, mitochondrial OS=Homo sapiens OX=9606 GN=CS PE=1	17	10	10	32.2	32.2	44.703	400	400;453;466;123;140;144;157;190;117;120;66;80;114;140;146;149;178	0	72.174	3535800000
E5RIW3;E5RJD8;E5RHG6;O75347	E5RIW3;E5RJD8;E5RHG6;O75347	Tubulin-specific chaperone A	TBCA	tr|E5RIW3|E5RIW3_HUMAN Tubulin-specific chaperone A OS=Homo sapiens OX=9606 GN=TBCA PE=1 SV=1;tr|E5RJD8|E5RJD8_HUMAN Tubulin-specific chaperone A OS=Homo sapiens OX=9606 GN=TBCA PE=1 SV=1;tr|E5RHG6|E5RHG6_HUMAN Tubulin-specific chaperone A OS=Homo sapiens	4	3	3	34.5	34.5	10.08	84	84;119;131;108	0	72.067	355460000
P43686	P43686	26S protease regulatory subunit 6B	PSMC4	sp|P43686|PRS6B_HUMAN 26S proteasome regulatory subunit 6B OS=Homo sapiens OX=9606 GN=PSMC4 PE=1 SV=2	1	11	11	28.5	28.5	47.366	418	418	0	71.998	998300000
P48735;H0YL11	P48735;H0YL11	Isocitrate dehydrogenase [NADP], mitochondrial	IDH2	sp|P48735|IDHP_HUMAN Isocitrate dehydrogenase [NADP], mitochondrial OS=Homo sapiens OX=9606 GN=IDH2 PE=1 SV=2;tr|H0YL11|H0YL11_HUMAN IDP OS=Homo sapiens OX=9606 GN=IDH2 PE=1 SV=1	2	10	9	27.2	25.2	50.909	452	452;312	0	71.955	1404700000
Q5JR95;P62241	Q5JR95;P62241	40S ribosomal protein S8	RPS8	tr|Q5JR95|Q5JR95_HUMAN 40S ribosomal protein S8 OS=Homo sapiens OX=9606 GN=RPS8 PE=1 SV=1;sp|P62241|RS8_HUMAN 40S ribosomal protein S8 OS=Homo sapiens OX=9606 GN=RPS8 PE=1 SV=2	2	6	6	36.2	36.2	21.879	188	188;208	0	71.716	1315400000
X6RJP6;P37802	X6RJP6;P37802	Transgelin-2	TAGLN2	tr|X6RJP6|X6RJP6_HUMAN Transgelin-2 (Fragment) OS=Homo sapiens OX=9606 GN=TAGLN2 PE=1 SV=1;sp|P37802|TAGL2_HUMAN Transgelin-2 OS=Homo sapiens OX=9606 GN=TAGLN2 PE=1 SV=3	2	9	9	51.9	51.9	21.086	187	187;199	0	71.589	3053500000
P25788;G3V4X5;H0YJ03;G3V3W4;G3V5N4	P25788;G3V4X5	Proteasome subunit alpha type-3	PSMA3	sp|P25788|PSA3_HUMAN Proteasome subunit alpha type-3 OS=Homo sapiens OX=9606 GN=PSMA3 PE=1 SV=2;tr|G3V4X5|G3V4X5_HUMAN Proteasome subunit alpha type-3 OS=Homo sapiens OX=9606 GN=PSMA3 PE=1 SV=1	5	8	8	27.1	27.1	28.433	255	255;180;83;36;54	0	71.392	1136500000
P61160;F5H6T1	P61160;F5H6T1	Actin-related protein 2	ACTR2	sp|P61160|ARP2_HUMAN Actin-related protein 2 OS=Homo sapiens OX=9606 GN=ACTR2 PE=1 SV=1;tr|F5H6T1|F5H6T1_HUMAN ARP2 actin-related protein 2 homolog (Yeast), isoform CRA_d OS=Homo sapiens OX=9606 GN=ACTR2 PE=1 SV=2	2	8	8	28.4	28.4	44.76	394	394;339	0	70.689	694100000
Q9UNZ2;F2Z2K0	Q9UNZ2;F2Z2K0	NSFL1 cofactor p47	NSFL1C	sp|Q9UNZ2|NSF1C_HUMAN NSFL1 cofactor p47 OS=Homo sapiens OX=9606 GN=NSFL1C PE=1 SV=2;tr|F2Z2K0|F2Z2K0_HUMAN NSFL1 cofactor p47 OS=Homo sapiens OX=9606 GN=NSFL1C PE=1 SV=1	2	9	9	30.5	30.5	40.572	370	370;274	0	70.561	1652300000
Q02790;H0YFG2;F5H120;F5H1U3	Q02790	Peptidyl-prolyl cis-trans isomerase FKBP4;Peptidyl-prolyl cis-trans isomerase FKBP4, N-terminally processed	FKBP4	sp|Q02790|FKBP4_HUMAN Peptidyl-prolyl cis-trans isomerase FKBP4 OS=Homo sapiens OX=9606 GN=FKBP4 PE=1 SV=3	4	10	10	35.3	35.3	51.804	459	459;84;51;86	0	70.535	623700000
P30740;H7BXK7;C9J7N5;A0A1B0GU38;P50452;O75830	P30740	Leukocyte elastase inhibitor	SERPINB1	sp|P30740|ILEU_HUMAN Leukocyte elastase inhibitor OS=Homo sapiens OX=9606 GN=SERPINB1 PE=1 SV=1	6	8	7	28.8	26.1	42.741	379	379;189;206;259;374;405	0	70.462	972680000
P34897;H0YIZ0;G3V2Y4;G3V5L0;G3V4W5;G3V540	P34897;H0YIZ0;G3V2Y4	Serine hydroxymethyltransferase, mitochondrial;Serine hydroxymethyltransferase	SHMT2	sp|P34897|GLYM_HUMAN Serine hydroxymethyltransferase, mitochondrial OS=Homo sapiens OX=9606 GN=SHMT2 PE=1 SV=3;tr|H0YIZ0|H0YIZ0_HUMAN Glycine hydroxymethyltransferase (Fragment) OS=Homo sapiens OX=9606 GN=SHMT2 PE=1 SV=1;tr|G3V2Y4|G3V2Y4_HUMAN Glycine hydr	6	10	10	26.6	26.6	55.992	504	504;264;234;215;237;192	0	70.434	1947600000
B4DXW1;P61158;F8WDR7;Q9P1U1	B4DXW1;P61158	Actin-related protein 3	ACTR3	tr|B4DXW1|B4DXW1_HUMAN Actin-like protein 3 OS=Homo sapiens OX=9606 GN=ACTR3 PE=1 SV=1;sp|P61158|ARP3_HUMAN Actin-related protein 3 OS=Homo sapiens OX=9606 GN=ACTR3 PE=1 SV=3	4	10	10	36.8	36.8	42.003	367	367;418;84;418	0	70.277	1000100000
P36542	P36542	ATP synthase subunit gamma, mitochondrial	ATP5C1	sp|P36542|ATPG_HUMAN ATP synthase subunit gamma, mitochondrial OS=Homo sapiens OX=9606 GN=ATP5F1C PE=1 SV=1	1	9	9	31.5	31.5	32.996	298	298	0	69.975	1712700000
Q96AG4;I3L223	Q96AG4	Leucine-rich repeat-containing protein 59	LRRC59	sp|Q96AG4|LRC59_HUMAN Leucine-rich repeat-containing protein 59 OS=Homo sapiens OX=9606 GN=LRRC59 PE=1 SV=1	2	8	8	34.5	34.5	34.93	307	307;62	0	69.538	1070800000
E9PM69;R4GNH3;P17980;E9PKD5;E9PMD8;E9PLG2;E9PN50	E9PM69;R4GNH3;P17980;E9PKD5;E9PMD8	26S protease regulatory subunit 6A	PSMC3	tr|E9PM69|E9PM69_HUMAN 26S proteasome regulatory subunit 6A OS=Homo sapiens OX=9606 GN=PSMC3 PE=1 SV=1;tr|R4GNH3|R4GNH3_HUMAN 26S proteasome regulatory subunit 6A OS=Homo sapiens OX=9606 GN=PSMC3 PE=1 SV=1;sp|P17980|PRS6A_HUMAN 26S proteasome regulatory su	7	8	8	21.2	21.2	44.323	397	397;423;439;311;301;184;257	0	69.098	609540000
P05455;E7ERC4;E9PGX9;E9PFL9	P05455;E7ERC4;E9PGX9	Lupus La protein	SSB	sp|P05455|LA_HUMAN Lupus La protein OS=Homo sapiens OX=9606 GN=SSB PE=1 SV=2;tr|E7ERC4|E7ERC4_HUMAN Lupus La protein (Fragment) OS=Homo sapiens OX=9606 GN=SSB PE=1 SV=1;tr|E9PGX9|E9PGX9_HUMAN Lupus La protein (Fragment) OS=Homo sapiens OX=9606 GN=SSB PE=1	4	8	8	23.3	23.3	46.836	408	408;184;120;134	0	68.902	654530000
A0A7I2YQ74;A0A087WYS1;E7EUC7;Q16851;C9JNZ1;A0A7I2V676;C9JVG3;C9JQU9;A0A7I2V4T0;C9JWG0;C9JTZ5;C9JUW1;A0A7I2V2Q3;C9J6Q0;F2Z3H1	A0A7I2YQ74;A0A087WYS1;E7EUC7;Q16851;C9JNZ1;A0A7I2V676;C9JVG3;C9JQU9;A0A7I2V4T0	UTP--glucose-1-phosphate uridylyltransferase	UGP2	tr|A0A7I2YQ74|A0A7I2YQ74_HUMAN UTP--glucose-1-phosphate uridylyltransferase OS=Homo sapiens OX=9606 GN=UGP2 PE=1 SV=1;tr|A0A087WYS1|A0A087WYS1_HUMAN UTP--glucose-1-phosphate uridylyltransferase OS=Homo sapiens OX=9606 GN=UGP2 PE=1 SV=2;tr|E7EUC7|E7EUC7_HUM	15	8	8	25.9	25.9	51.695	460	460;463;517;508;212;296;170;175;181;150;104;135;144;60;76	0	67.864	945980000
P51572;A0A2R8Y5M6;C9JSP1;C9JQ75;C9J0M4;C9JMD7;C9JM14	P51572;A0A2R8Y5M6;C9JSP1;C9JQ75;C9J0M4	B-cell receptor-associated protein 31	BCAP31	sp|P51572|BAP31_HUMAN B-cell receptor-associated protein 31 OS=Homo sapiens OX=9606 GN=BCAP31 PE=1 SV=3;tr|A0A2R8Y5M6|A0A2R8Y5M6_HUMAN B-cell receptor-associated protein OS=Homo sapiens OX=9606 GN=BCAP31 PE=1 SV=1;tr|C9JSP1|C9JSP1_HUMAN B-cell receptor-ass	7	10	10	52	52	27.991	246	246;211;182;187;188;178;138	0	67.207	1717100000
A0A087X2I1;P62333;H0YJC0;H0YJS8;H0YJE9;H0YJT1	A0A087X2I1;P62333;H0YJC0	26S protease regulatory subunit 10B	PSMC6	tr|A0A087X2I1|A0A087X2I1_HUMAN 26S proteasome regulatory subunit 10B OS=Homo sapiens OX=9606 GN=PSMC6 PE=1 SV=1;sp|P62333|PRS10_HUMAN 26S proteasome regulatory subunit 10B OS=Homo sapiens OX=9606 GN=PSMC6 PE=1 SV=1;tr|H0YJC0|H0YJC0_HUMAN 26S proteasome reg	6	9	9	30	30	45.796	403	403;389;262;194;70;97	0	66.313	994220000
P05198;H0YJS4;G3V4T5	P05198;H0YJS4;G3V4T5	Eukaryotic translation initiation factor 2 subunit 1	EIF2S1	sp|P05198|IF2A_HUMAN Eukaryotic translation initiation factor 2 subunit 1 OS=Homo sapiens OX=9606 GN=EIF2S1 PE=1 SV=3;tr|H0YJS4|H0YJS4_HUMAN Eukaryotic translation initiation factor 2 subunit 1 (Fragment) OS=Homo sapiens OX=9606 GN=EIF2S1 PE=1 SV=1;tr|G3V4	3	5	5	24.4	24.4	36.112	315	315;252;273	0	65.771	836360000
Q9Y617	Q9Y617	Phosphoserine aminotransferase	PSAT1	sp|Q9Y617|SERC_HUMAN Phosphoserine aminotransferase OS=Homo sapiens OX=9606 GN=PSAT1 PE=1 SV=2	1	9	9	24.9	24.9	40.422	370	370	0	65.063	1066400000
G3V5Z7;P60900;G3V3I1;G3V295;G3V3U4;G3V4S5;G3V2S7;H0YJC4	G3V5Z7;P60900;G3V3I1;G3V295;G3V3U4	Proteasome subunit alpha type;Proteasome subunit alpha type-6	PSMA6	tr|G3V5Z7|G3V5Z7_HUMAN Proteasome subunit alpha type OS=Homo sapiens OX=9606 GN=PSMA6 PE=1 SV=1;sp|P60900|PSA6_HUMAN Proteasome subunit alpha type-6 OS=Homo sapiens OX=9606 GN=PSMA6 PE=1 SV=1;tr|G3V3I1|G3V3I1_HUMAN Proteasome subunit alpha type OS=Homo sap	8	8	8	37.7	37.7	28.147	252	252;246;148;203;107;41;67;85	0	64.839	1483200000
O00232	O00232	26S proteasome non-ATPase regulatory subunit 12	PSMD12	sp|O00232|PSD12_HUMAN 26S proteasome non-ATPase regulatory subunit 12 OS=Homo sapiens OX=9606 GN=PSMD12 PE=1 SV=3	1	6	6	15.4	15.4	52.904	456	456	0	64.567	453000000
P52597	P52597	Heterogeneous nuclear ribonucleoprotein F;Heterogeneous nuclear ribonucleoprotein F, N-terminally processed	HNRNPF	sp|P52597|HNRPF_HUMAN Heterogeneous nuclear ribonucleoprotein F OS=Homo sapiens OX=9606 GN=HNRNPF PE=1 SV=3	1	5	4	19.5	17.1	45.671	415	415	0	64.369	936920000
Q15366;F8VZX2;H3BRU6;F8W0G4;F8VXH9;H3BSS4;F8W1G6;F8VRH0;H3BND9	Q15366;F8VZX2;H3BRU6;F8W0G4;F8VXH9	Poly(rC)-binding protein 2	PCBP2	sp|Q15366|PCBP2_HUMAN Poly(rC)-binding protein 2 OS=Homo sapiens OX=9606 GN=PCBP2 PE=1 SV=1;tr|F8VZX2|F8VZX2_HUMAN Poly(rC)-binding protein 2 OS=Homo sapiens OX=9606 GN=PCBP2 PE=1 SV=1;tr|H3BRU6|H3BRU6_HUMAN Poly(rC)-binding protein 2 (Fragment) OS=Homo sa	9	8	5	34.5	22.2	38.58	365	365;321;301;158;160;184;202;310;112	0	63.842	770470000
P13804;H0YL12;H0YK49;H0YLU7;H0YNX6;H0YKF0;H0YL83	P13804;H0YL12;H0YK49;H0YLU7;H0YNX6;H0YKF0	Electron transfer flavoprotein subunit alpha, mitochondrial	ETFA	sp|P13804|ETFA_HUMAN Electron transfer flavoprotein subunit alpha, mitochondrial OS=Homo sapiens OX=9606 GN=ETFA PE=1 SV=1;tr|H0YL12|H0YL12_HUMAN Electron transfer flavoprotein subunit alpha, mitochondrial (Fragment) OS=Homo sapiens OX=9606 GN=ETFA PE=1 SV	7	9	9	36	36	35.079	333	333;239;229;303;254;289;73	0	62.967	2394100000
P30043;A0A2R8YEP4;M0R192;A0A2R8Y7Y9;M0QZL1	P30043;A0A2R8YEP4;M0R192	Flavin reductase (NADPH)	BLVRB	sp|P30043|BLVRB_HUMAN Flavin reductase (NADPH) OS=Homo sapiens OX=9606 GN=BLVRB PE=1 SV=3;tr|A0A2R8YEP4|A0A2R8YEP4_HUMAN Flavin reductase (NADPH) OS=Homo sapiens OX=9606 GN=BLVRB PE=1 SV=1;tr|M0R192|M0R192_HUMAN Flavin reductase (NADPH) OS=Homo sapiens OX=	5	7	7	49	49	22.119	206	206;245;163;121;154	0	62.617	3032800000
Q99497;K7ELW0;K7EN27	Q99497;K7ELW0;K7EN27	Protein deglycase DJ-1	PARK7	sp|Q99497|PARK7_HUMAN Parkinson disease protein 7 OS=Homo sapiens OX=9606 GN=PARK7 PE=1 SV=2;tr|K7ELW0|K7ELW0_HUMAN Parkinson disease protein 7 OS=Homo sapiens OX=9606 GN=PARK7 PE=1 SV=1;tr|K7EN27|K7EN27_HUMAN Maillard deglycase (Fragment) OS=Homo sapiens	3	9	9	51.3	51.3	19.891	189	189;169;160	0	62.307	1430800000
A0A0C4DGS1;P39656;U3KQ84	A0A0C4DGS1;P39656	Dolichyl-diphosphooligosaccharide--protein glycosyltransferase 48 kDa subunit	DDOST	tr|A0A0C4DGS1|A0A0C4DGS1_HUMAN Dolichyl-diphosphooligosaccharide--protein glycosyltransferase 48 kDa subunit OS=Homo sapiens OX=9606 GN=DDOST PE=1 SV=1;sp|P39656|OST48_HUMAN Dolichyl-diphosphooligosaccharide--protein glycosyltransferase 48 kDa subunit OS=H	3	9	9	34.4	34.4	48.799	439	439;456;154	0	62.151	1152100000
P04350;M0R278;M0QY85;M0R0X0;M0QY37;M0QX14;M0QZL7;M0QYM7;M0R042;M0R1I1	P04350	Tubulin beta-4A chain	TUBB4A	sp|P04350|TBB4A_HUMAN Tubulin beta-4A chain OS=Homo sapiens OX=9606 GN=TUBB4A PE=1 SV=2	10	27	1	60.1	3.6	49.585	444	444;167;107;103;109;110;157;160;144;74	0	61.412	406910000
K7EIV0;A0A075B7C0;K7ELJ7;A0A0C4DGQ5;P04632;U3KQE2;K7EM73;U3KPR7;K7EKD8	K7EIV0;A0A075B7C0;K7ELJ7;A0A0C4DGQ5;P04632;U3KQE2;K7EM73	Calpain small subunit 1	CAPNS1	tr|K7EIV0|K7EIV0_HUMAN Calcium-activated neutral proteinase small subunit (Fragment) OS=Homo sapiens OX=9606 GN=CAPNS1 PE=1 SV=2;tr|A0A075B7C0|A0A075B7C0_HUMAN Calcium-activated neutral proteinase small subunit (Fragment) OS=Homo sapiens OX=9606 GN=CAPNS1	9	3	3	24	24	21.984	196	196;197;278;322;268;161;163;100;238	0	61.249	210080000
K7EJR3;R4GMR5;P48556;K7EJC1;K7ERW6;K7ENY6	K7EJR3;R4GMR5;P48556;K7EJC1	26S proteasome non-ATPase regulatory subunit 8	PSMD8	tr|K7EJR3|K7EJR3_HUMAN 26S proteasome non-ATPase regulatory subunit 8 (Fragment) OS=Homo sapiens OX=9606 GN=PSMD8 PE=1 SV=8;tr|R4GMR5|R4GMR5_HUMAN 26S proteasome non-ATPase regulatory subunit 8 OS=Homo sapiens OX=9606 GN=PSMD8 PE=1 SV=1;sp|P48556|PSMD8_HUM	6	5	5	22.8	22.8	28.065	250	250;287;350;172;67;129	0	61.18	228860000
E7ES33;E7EPK1;Q16181;G3V1Q4;Q5JXL7;A0A0U1RRM2;A0A0U1RRH9;A0A0U1RRE1;A0A5F9ZGZ7;A0A0U1RRD1;Q6ZU15	E7ES33;E7EPK1;Q16181;G3V1Q4	Septin-7	SEPT7	tr|E7ES33|E7ES33_HUMAN Septin OS=Homo sapiens OX=9606 GN=SEPTIN7 PE=1 SV=3;tr|E7EPK1|E7EPK1_HUMAN Septin OS=Homo sapiens OX=9606 GN=SEPTIN7 PE=1 SV=2;sp|Q16181|SEPT7_HUMAN Septin-7 OS=Homo sapiens OX=9606 GN=SEPTIN7 PE=1 SV=2;tr|G3V1Q4|G3V1Q4_HUMAN Septin	11	8	8	24	24	48.715	417	417;437;437;401;88;111;147;157;174;77;432	0	60.811	463950000
A0A7I2V3Z3;A0A7I2V351;A0A7I2V487;A0A7I2YQE1;P52292;J3QLL0;J3KS65	A0A7I2V3Z3;A0A7I2V351;A0A7I2V487;A0A7I2YQE1;P52292;J3QLL0;J3KS65	Importin subunit alpha-1	KPNA2	tr|A0A7I2V3Z3|A0A7I2V3Z3_HUMAN Importin subunit alpha-1 OS=Homo sapiens OX=9606 GN=KPNA2 PE=1 SV=1;tr|A0A7I2V351|A0A7I2V351_HUMAN Importin subunit alpha OS=Homo sapiens OX=9606 GN=KPNA2 PE=1 SV=1;tr|A0A7I2V487|A0A7I2V487_HUMAN Importin subunit alpha OS=Hom	7	5	5	17.5	17.5	43.541	399	399;504;511;529;529;134;143	0	60.631	626390000
Q9NQC3;F8W914;H7C106;A0A0U1RQR6	Q9NQC3;F8W914;H7C106	Reticulon-4;Reticulon	RTN4	sp|Q9NQC3|RTN4_HUMAN Reticulon-4 OS=Homo sapiens OX=9606 GN=RTN4 PE=1 SV=2;tr|F8W914|F8W914_HUMAN Reticulon OS=Homo sapiens OX=9606 GN=RTN4 PE=1 SV=1;tr|H7C106|H7C106_HUMAN Reticulon (Fragment) OS=Homo sapiens OX=9606 GN=RTN4 PE=1 SV=1	4	6	6	9	9	129.93	1192	1192;345;203;127	0	60.613	1297200000
Q6NZI2	Q6NZI2	Polymerase I and transcript release factor	PTRF	sp|Q6NZI2|CAVN1_HUMAN Caveolae-associated protein 1 OS=Homo sapiens OX=9606 GN=CAVIN1 PE=1 SV=1	1	6	6	18.5	18.5	43.476	390	390	0	60.562	1120700000
P28066	P28066	Proteasome subunit alpha type-5	PSMA5	sp|P28066|PSA5_HUMAN Proteasome subunit alpha type-5 OS=Homo sapiens OX=9606 GN=PSMA5 PE=1 SV=3	1	5	5	26.6	26.6	26.411	241	241	0	60.558	1009600000
P46783;F6U211;A0A2R8Y7H1;A0A2R8YFH6;A0A1W2PQS6;A0A2R8Y6L3;S4R435;Q9NQ39	P46783;F6U211;A0A2R8Y7H1;A0A2R8YFH6;A0A1W2PQS6;A0A2R8Y6L3;S4R435	40S ribosomal protein S10	RPS10;RPS10-NUDT3	sp|P46783|RS10_HUMAN 40S ribosomal protein S10 OS=Homo sapiens OX=9606 GN=RPS10 PE=1 SV=1;tr|F6U211|F6U211_HUMAN 40S ribosomal protein S10 OS=Homo sapiens OX=9606 GN=RPS10 PE=3 SV=1;tr|A0A2R8Y7H1|A0A2R8Y7H1_HUMAN 40S ribosomal protein S10 OS=Homo sapiens O	8	8	8	54.5	54.5	18.898	165	165;172;186;213;291;121;198;176	0	60.332	1200700000
Q99714;Q5H928	Q99714;Q5H928	3-hydroxyacyl-CoA dehydrogenase type-2	HSD17B10	sp|Q99714|HCD2_HUMAN 3-hydroxyacyl-CoA dehydrogenase type-2 OS=Homo sapiens OX=9606 GN=HSD17B10 PE=1 SV=3;tr|Q5H928|Q5H928_HUMAN 3-hydroxyacyl-CoA dehydrogenase type-2 OS=Homo sapiens OX=9606 GN=HSD17B10 PE=1 SV=1	2	6	6	37.2	37.2	26.923	261	261;169	0	59.52	941650000
P09104;F5H0C8;F5H1C3;U3KQP4	P09104;F5H0C8	Gamma-enolase;Enolase	ENO2	sp|P09104|ENOG_HUMAN Gamma-enolase OS=Homo sapiens OX=9606 GN=ENO2 PE=1 SV=3;tr|F5H0C8|F5H0C8_HUMAN 2-phospho-D-glycerate hydro-lyase OS=Homo sapiens OX=9606 GN=ENO2 PE=1 SV=1	4	11	8	37.8	29.3	47.268	434	434;315;103;73	0	59.514	1115900000
P38117;M0QY67	P38117	Electron transfer flavoprotein subunit beta	ETFB	sp|P38117|ETFB_HUMAN Electron transfer flavoprotein subunit beta OS=Homo sapiens OX=9606 GN=ETFB PE=1 SV=3	2	9	9	38	38	27.843	255	255;178	0	59.125	1498000000
P62753;A2A3R5;A2A3R7	P62753;A2A3R5;A2A3R7	40S ribosomal protein S6	RPS6	sp|P62753|RS6_HUMAN 40S ribosomal protein S6 OS=Homo sapiens OX=9606 GN=RPS6 PE=1 SV=1;tr|A2A3R5|A2A3R5_HUMAN 40S ribosomal protein S6 OS=Homo sapiens OX=9606 GN=RPS6 PE=1 SV=1;tr|A2A3R7|A2A3R7_HUMAN 40S ribosomal protein S6 OS=Homo sapiens OX=9606 GN=RPS6	3	8	8	25.7	25.7	28.68	249	249;218;91	0	58.542	999870000
P62191	P62191	26S protease regulatory subunit 4	PSMC1	sp|P62191|PRS4_HUMAN 26S proteasome regulatory subunit 4 OS=Homo sapiens OX=9606 GN=PSMC1 PE=1 SV=1	1	8	8	25.5	25.5	49.184	440	440	0	58.347	437940000
P31946;Q4VY20;Q4VY19;A0A0J9YWE8;A0A0J9YWZ2	P31946	14-3-3 protein beta/alpha;14-3-3 protein beta/alpha, N-terminally processed	YWHAB	sp|P31946|1433B_HUMAN 14-3-3 protein beta/alpha OS=Homo sapiens OX=9606 GN=YWHAB PE=1 SV=3	5	11	4	48.8	26	28.082	246	246;74;100;149;81	0	57.963	1606900000
P62277;J3KMX5;E9PS50	P62277;J3KMX5	40S ribosomal protein S13	RPS13	sp|P62277|RS13_HUMAN 40S ribosomal protein S13 OS=Homo sapiens OX=9606 GN=RPS13 PE=1 SV=2;tr|J3KMX5|J3KMX5_HUMAN 40S ribosomal protein S13 OS=Homo sapiens OX=9606 GN=RPS13 PE=1 SV=1	3	9	9	46.4	46.4	17.222	151	151;148;116	0	57.953	2217300000
O95433;G3V438;H0YJ63;H0YJG7;H0YJU2;G3V3W9	O95433;G3V438;H0YJ63;H0YJG7	Activator of 90 kDa heat shock protein ATPase homolog 1	AHSA1	sp|O95433|AHSA1_HUMAN Activator of 90 kDa heat shock protein ATPase homolog 1 OS=Homo sapiens OX=9606 GN=AHSA1 PE=1 SV=1;tr|G3V438|G3V438_HUMAN Activator of 90 kDa heat shock protein ATPase homolog 1 (Fragment) OS=Homo sapiens OX=9606 GN=AHSA1 PE=1 SV=1;tr	6	7	7	28.4	28.4	38.274	338	338;203;90;216;133;100	0	56.847	378570000
H3BNC9;P08708;H0YN88;A0A075B716;H0YN73;A0A0J9YYC4	H3BNC9;P08708;H0YN88;A0A075B716	40S ribosomal protein S17	RPS17	tr|H3BNC9|H3BNC9_HUMAN 40S ribosomal protein S17 OS=Homo sapiens OX=9606 PE=3 SV=2;sp|P08708|RS17_HUMAN 40S ribosomal protein S17 OS=Homo sapiens OX=9606 GN=RPS17 PE=1 SV=2;tr|H0YN88|H0YN88_HUMAN 40S ribosomal protein S17 OS=Homo sapiens OX=9606 GN=RPS17 P	6	6	6	13	13	64.532	584	584;135;136;191;59;293	0	56.592	688310000
Q15056;A0A7I2V4E4;A0A7I2V3D5;A0A7I2V3E4;A0A7I2V385;A0A7I2V4V9	Q15056;A0A7I2V4E4;A0A7I2V3D5;A0A7I2V3E4	Eukaryotic translation initiation factor 4H	EIF4H	sp|Q15056|IF4H_HUMAN Eukaryotic translation initiation factor 4H OS=Homo sapiens OX=9606 GN=EIF4H PE=1 SV=5;tr|A0A7I2V4E4|A0A7I2V4E4_HUMAN Eukaryotic translation initiation factor 4H OS=Homo sapiens OX=9606 GN=EIF4H PE=1 SV=1;tr|A0A7I2V3D5|A0A7I2V3D5_HUMAN	6	7	7	35.1	35.1	27.385	248	248;245;69;111;197;46	0	56.289	545660000
P21980;A2A2A0;A2A299	P21980	Protein-glutamine gamma-glutamyltransferase 2	TGM2	sp|P21980|TGM2_HUMAN Protein-glutamine gamma-glutamyltransferase 2 OS=Homo sapiens OX=9606 GN=TGM2 PE=1 SV=2	3	7	7	13.5	13.5	77.328	687	687;159;280	0	56.28	338990000
A0A2R8YD58;E7EU96;P68400;A0A2R8Y5A0;A0A2R8YF43;Q8NEV1;A0A2R8YDP2;A0A2R8YFU2;A0A2R8Y4D6;A0A2R8Y4H0;A0A2R8YEW1;V9GYA2;A0A087WY74;A0A2R8YDY7;A0A2R8YCC9;V9GYW6;A0A2R8Y3W6;A0A2R8Y797;A0A2R8YEL7;V9GY80;A0A2R8YF47;A0A2R8YCK2;A0A2R8Y7T1	A0A2R8YD58;E7EU96;P68400;A0A2R8Y5A0;A0A2R8YF43;Q8NEV1;A0A2R8YDP2;A0A2R8YFU2;A0A2R8Y4D6;A0A2R8Y4H0	Casein kinase II subunit alpha;Casein kinase II subunit alpha 3	CSNK2A1;CSNK2A3	tr|A0A2R8YD58|A0A2R8YD58_HUMAN Casein kinase II subunit alpha OS=Homo sapiens OX=9606 GN=CSNK2A1 PE=1 SV=1;tr|E7EU96|E7EU96_HUMAN Casein kinase II subunit alpha OS=Homo sapiens OX=9606 GN=CSNK2A1 PE=1 SV=1;sp|P68400|CSK21_HUMAN Casein kinase II subunit alp	23	8	8	35.1	35.1	44.418	376	376;385;391;354;363;391;354;374;207;256;133;144;118;131;33;42;74;86;88;92;94;117;152	0	56.258	747100000
P62750;H7BY10;K7EJV9;K7ERT8;A8MUS3;K7EMA7	P62750;H7BY10;K7EJV9;K7ERT8;A8MUS3	60S ribosomal protein L23a	RPL23A	sp|P62750|RL23A_HUMAN 60S ribosomal protein L23a OS=Homo sapiens OX=9606 GN=RPL23A PE=1 SV=1;tr|H7BY10|H7BY10_HUMAN 60S ribosomal protein L23a (Fragment) OS=Homo sapiens OX=9606 GN=RPL23A PE=1 SV=1;tr|K7EJV9|K7EJV9_HUMAN 60S ribosomal protein L23a (Fragmen	6	7	7	26.3	26.3	17.695	156	156;158;170;175;194;70	0	56.046	1020900000
M0R0F0;M0R0R2;P46782;M0QZN2	M0R0F0;M0R0R2;P46782;M0QZN2	40S ribosomal protein S5;40S ribosomal protein S5, N-terminally processed	RPS5	tr|M0R0F0|M0R0F0_HUMAN 40S ribosomal protein S5 (Fragment) OS=Homo sapiens OX=9606 GN=RPS5 PE=1 SV=1;tr|M0R0R2|M0R0R2_HUMAN 40S ribosomal protein S5 OS=Homo sapiens OX=9606 GN=RPS5 PE=1 SV=1;sp|P46782|RS5_HUMAN 40S ribosomal protein S5 OS=Homo sapiens OX=9	4	9	9	40.5	40.5	22.391	200	200;225;204;134	0	55.697	1297400000
P22234;E9PBS1;D6RF62	P22234;E9PBS1;D6RF62	Multifunctional protein ADE2;Phosphoribosylaminoimidazole-succinocarboxamide synthase;Phosphoribosylaminoimidazole carboxylase	PAICS	sp|P22234|PUR6_HUMAN Multifunctional protein ADE2 OS=Homo sapiens OX=9606 GN=PAICS PE=1 SV=3;tr|E9PBS1|E9PBS1_HUMAN AIR carboxylase (Fragment) OS=Homo sapiens OX=9606 GN=PAICS PE=1 SV=1;tr|D6RF62|D6RF62_HUMAN AIR carboxylase OS=Homo sapiens OX=9606 GN=PAIC	3	7	7	23.1	23.1	47.079	425	425;413;333	0	55.501	1487300000
A0A7I2V2R3;A0A7I2V5D8;A0A7I2V4J6;P51991;A0A7I2V402;A0A7I2V4G0	A0A7I2V2R3;A0A7I2V5D8;A0A7I2V4J6;P51991;A0A7I2V402;A0A7I2V4G0	Heterogeneous nuclear ribonucleoprotein A3	HNRNPA3	tr|A0A7I2V2R3|A0A7I2V2R3_HUMAN Heterogeneous nuclear ribonucleoprotein A3 OS=Homo sapiens OX=9606 GN=HNRNPA3 PE=1 SV=1;tr|A0A7I2V5D8|A0A7I2V5D8_HUMAN Heterogeneous nuclear ribonucleoprotein A3 OS=Homo sapiens OX=9606 GN=HNRNPA3 PE=1 SV=1;tr|A0A7I2V4J6|A0A7	6	7	7	29.9	29.9	35.411	331	331;348;377;378;348;396	0	55.281	1997900000
J3QQ67;Q07020;F8VYV2;G3V203;H0YHA7;F8VUA6;A0A075B7A0;F8VXR6	J3QQ67;Q07020;F8VYV2;G3V203;H0YHA7;F8VUA6;A0A075B7A0	60S ribosomal protein L18	RPL18	tr|J3QQ67|J3QQ67_HUMAN 60S ribosomal protein L18 (Fragment) OS=Homo sapiens OX=9606 GN=RPL18 PE=1 SV=1;sp|Q07020|RL18_HUMAN 60S ribosomal protein L18 OS=Homo sapiens OX=9606 GN=RPL18 PE=1 SV=2;tr|F8VYV2|F8VYV2_HUMAN 60S ribosomal protein L18 OS=Homo sapien	8	6	6	36.3	36.3	21.728	190	190;188;133;164;167;130;138;84	0	55.232	3027500000
A8K8J9;F8W1I6;A0A7I2V4Y9;Q13561;H0YI98;F8VW18;A0A7I2V390;A0A7I2V4H4;F8VRV7;A0A7I2V5R4;H0YHL1	A8K8J9;F8W1I6;A0A7I2V4Y9;Q13561;H0YI98;F8VW18;A0A7I2V390;A0A7I2V4H4	Dynactin subunit 2	DCTN2	tr|A8K8J9|A8K8J9_HUMAN Dynactin 2 (P50), isoform CRA_b OS=Homo sapiens OX=9606 GN=DCTN2 PE=1 SV=1;tr|F8W1I6|F8W1I6_HUMAN Dynactin subunit 2 OS=Homo sapiens OX=9606 GN=DCTN2 PE=1 SV=1;tr|A0A7I2V4Y9|A0A7I2V4Y9_HUMAN Dynactin subunit 2 OS=Homo sapiens OX=9606	11	8	8	25.5	25.5	34.486	314	314;315;378;401;268;278;296;379;152;76;128	0	54.998	440020000
Q3ZCQ8;M0R0C3;M0R2F8;M0R003;M0QXC3;M0R2Z3;M0R303;M0R2D2;M0R047;M0R1Y4	Q3ZCQ8;M0R0C3;M0R2F8	Mitochondrial import inner membrane translocase subunit TIM50	TIMM50	sp|Q3ZCQ8|TIM50_HUMAN Mitochondrial import inner membrane translocase subunit TIM50 OS=Homo sapiens OX=9606 GN=TIMM50 PE=1 SV=2;tr|M0R0C3|M0R0C3_HUMAN Mitochondrial import inner membrane translocase subunit TIM50 (Fragment) OS=Homo sapiens OX=9606 GN=TIMM5	10	6	6	22.7	22.7	39.646	353	353;104;157;257;111;116;117;141;227;256	0	54.478	772220000
P00491;G3V5M2;G3V2H3;G3V393	P00491	Purine nucleoside phosphorylase	PNP	sp|P00491|PNPH_HUMAN Purine nucleoside phosphorylase OS=Homo sapiens OX=9606 GN=PNP PE=1 SV=2	4	7	7	36.7	36.7	32.118	289	289;221;93;61	0	54.336	981230000
J3KTL2;Q07955;J3KSR8;J3QQV5;J3KSW7	J3KTL2;Q07955	Serine/arginine-rich splicing factor 1	SRSF1	tr|J3KTL2|J3KTL2_HUMAN Serine/arginine-rich splicing factor 1 OS=Homo sapiens OX=9606 GN=SRSF1 PE=1 SV=1;sp|Q07955|SRSF1_HUMAN Serine/arginine-rich splicing factor 1 OS=Homo sapiens OX=9606 GN=SRSF1 PE=1 SV=2	5	9	8	36.4	33.6	28.329	253	253;248;143;65;73	0	54.205	1287000000
Q969X5	Q969X5	Endoplasmic reticulum-Golgi intermediate compartment protein 1	ERGIC1	sp|Q969X5|ERGI1_HUMAN Endoplasmic reticulum-Golgi intermediate compartment protein 1 OS=Homo sapiens OX=9606 GN=ERGIC1 PE=1 SV=1	1	6	6	25.5	25.5	32.592	290	290	0	53.976	358310000
Q9Y6C9;E9PIE4	Q9Y6C9;E9PIE4	Mitochondrial carrier homolog 2	MTCH2	sp|Q9Y6C9|MTCH2_HUMAN Mitochondrial carrier homolog 2 OS=Homo sapiens OX=9606 GN=MTCH2 PE=1 SV=1;tr|E9PIE4|E9PIE4_HUMAN Mitochondrial carrier homolog 2 (Fragment) OS=Homo sapiens OX=9606 GN=MTCH2 PE=1 SV=8	2	5	5	20.5	20.5	33.331	303	303;262	0	53.78	796280000
P51665;H3BNT7;H3BTM8;H3BQV2	P51665;H3BNT7;H3BTM8	26S proteasome non-ATPase regulatory subunit 7	PSMD7	sp|P51665|PSMD7_HUMAN 26S proteasome non-ATPase regulatory subunit 7 OS=Homo sapiens OX=9606 GN=PSMD7 PE=1 SV=2;tr|H3BNT7|H3BNT7_HUMAN 26S proteasome non-ATPase regulatory subunit 7 OS=Homo sapiens OX=9606 GN=PSMD7 PE=1 SV=1;tr|H3BTM8|H3BTM8_HUMAN 26S prot	4	5	5	26.5	26.5	37.025	324	324;177;198;43	0	53.41	680610000
A0A6Q8PG52;A0A6Q8PH84;P51149;C9J592;C9IZZ0;A0A6Q8PGE6;C9J4S4;C9J4V0;C9J8S3;C9J7D1;A0A6Q8PF79	A0A6Q8PG52;A0A6Q8PH84;P51149;C9J592;C9IZZ0;A0A6Q8PGE6;C9J4S4;C9J4V0;C9J8S3	Ras-related protein Rab-7a	RAB7A	tr|A0A6Q8PG52|A0A6Q8PG52_HUMAN Ras-related protein Rab-7a OS=Homo sapiens OX=9606 GN=RAB7A PE=1 SV=1;tr|A0A6Q8PH84|A0A6Q8PH84_HUMAN Ras-related protein Rab-7a OS=Homo sapiens OX=9606 GN=RAB7A PE=1 SV=1;sp|P51149|RAB7A_HUMAN Ras-related protein Rab-7a OS=Ho	11	5	5	25.6	25.6	23.699	211	211;217;207;150;156;183;98;134;160;91;66	0	53.155	386290000
O75821;K7ENA8;K7EP16;K7ER90;K7EL20;K7EL60	O75821;K7ENA8;K7EP16;K7ER90;K7EL20	Eukaryotic translation initiation factor 3 subunit G	EIF3G	sp|O75821|EIF3G_HUMAN Eukaryotic translation initiation factor 3 subunit G OS=Homo sapiens OX=9606 GN=EIF3G PE=1 SV=2;tr|K7ENA8|K7ENA8_HUMAN Eukaryotic translation initiation factor 3 subunit G (Fragment) OS=Homo sapiens OX=9606 GN=EIF3G PE=1 SV=1;tr|K7EP1	6	6	6	19.1	19.1	35.611	320	320;289;118;227;262;149	0	52.411	409570000
P0DP25;P0DP24;P0DP23;E7EMB3;F8WBR5;M0QZ52;G3V479;G3V361;A0A590UJI2;Q96HY3;A0A590UJC0;G3V226;C9J7T9;P27482;P02585	P0DP25;P0DP24;P0DP23;E7EMB3;F8WBR5;M0QZ52;G3V479;G3V361;A0A590UJI2;Q96HY3		CALM2;CALM3;CALM1	sp|P0DP25|CALM3_HUMAN Calmodulin-3 OS=Homo sapiens OX=9606 GN=CALM3 PE=1 SV=1;sp|P0DP24|CALM2_HUMAN Calmodulin-2 OS=Homo sapiens OX=9606 GN=CALM2 PE=1 SV=1;sp|P0DP23|CALM1_HUMAN Calmodulin-1 OS=Homo sapiens OX=9606 GN=CALM1 PE=1 SV=1;tr|E7EMB3|E7EMB3_HUMAN	15	6	6	45.6	45.6	16.837	149	149;149;149;196;65;83;83;98;104;113;59;76;145;149;160	0	52.404	606360000
Q15181;Q5SQT6	Q15181;Q5SQT6	Inorganic pyrophosphatase	PPA1	sp|Q15181|IPYR_HUMAN Inorganic pyrophosphatase OS=Homo sapiens OX=9606 GN=PPA1 PE=1 SV=2;tr|Q5SQT6|Q5SQT6_HUMAN Inorganic diphosphatase OS=Homo sapiens OX=9606 GN=PPA1 PE=1 SV=1	2	7	7	23.9	23.9	32.66	289	289;178	0	52.262	602720000
Q00688;G3V5F2	Q00688	Peptidyl-prolyl cis-trans isomerase FKBP3	FKBP3	sp|Q00688|FKBP3_HUMAN Peptidyl-prolyl cis-trans isomerase FKBP3 OS=Homo sapiens OX=9606 GN=FKBP3 PE=1 SV=1	2	8	8	34.8	34.8	25.177	224	224;65	0	52.101	628790000
E9PEX6;P09622;F8WDM5;A0A1W2PR83;F2Z2E3	E9PEX6;P09622	Dihydrolipoyl dehydrogenase;Dihydrolipoyl dehydrogenase, mitochondrial	DLD	tr|E9PEX6|E9PEX6_HUMAN Dihydrolipoyl dehydrogenase OS=Homo sapiens OX=9606 GN=DLD PE=1 SV=1;sp|P09622|DLDH_HUMAN Dihydrolipoyl dehydrogenase, mitochondrial OS=Homo sapiens OX=9606 GN=DLD PE=1 SV=2	5	8	8	19.5	19.5	51.815	486	486;509;114;114;115	0	52.074	1115400000
P67809;H0Y449	P67809;H0Y449	Nuclease-sensitive element-binding protein 1	YBX1	sp|P67809|YBOX1_HUMAN Y-box-binding protein 1 OS=Homo sapiens OX=9606 GN=YBX1 PE=1 SV=3;tr|H0Y449|H0Y449_HUMAN Y-box-binding protein 1 (Fragment) OS=Homo sapiens OX=9606 GN=YBX1 PE=1 SV=1	2	5	2	17.9	7.7	35.924	324	324;374	0	51.777	680320000
P12277;H0YJG0;G3V4N7;G3V2I1;H0YJK0;G3V461	P12277;H0YJG0;G3V4N7	Creatine kinase B-type	CKB	sp|P12277|KCRB_HUMAN Creatine kinase B-type OS=Homo sapiens OX=9606 GN=CKB PE=1 SV=1;tr|H0YJG0|H0YJG0_HUMAN Creatine kinase (Fragment) OS=Homo sapiens OX=9606 GN=CKB PE=1 SV=1;tr|G3V4N7|G3V4N7_HUMAN Creatine kinase (Fragment) OS=Homo sapiens OX=9606 GN=CKB	6	8	8	30.4	30.4	42.644	381	381;179;217;58;90;128	0	51.773	922860000
P48047;A0A494C0K9;H7C0C1;H7C086;H7C068	P48047;A0A494C0K9;H7C0C1	ATP synthase subunit O, mitochondrial	ATP5O	sp|P48047|ATPO_HUMAN ATP synthase subunit O, mitochondrial OS=Homo sapiens OX=9606 GN=ATP5PO PE=1 SV=1;tr|A0A494C0K9|A0A494C0K9_HUMAN ATP synthase subunit O, mitochondrial OS=Homo sapiens OX=9606 GN=ATP5PO PE=3 SV=1;tr|H7C0C1|H7C0C1_HUMAN ATP synthase subu	5	7	7	43.2	43.2	23.277	213	213;155;242;74;86	0	51.509	835810000
A0A024RA52;P25787;A0A7I2V2H3;A0A7I2YQP7;C9JCK5;H3BT36	A0A024RA52;P25787;A0A7I2V2H3	Proteasome subunit alpha type;Proteasome subunit alpha type-2	PSMA2	tr|A0A024RA52|A0A024RA52_HUMAN Proteasome subunit alpha type OS=Homo sapiens OX=9606 GN=PSMA2 PE=1 SV=1;sp|P25787|PSA2_HUMAN Proteasome subunit alpha type-2 OS=Homo sapiens OX=9606 GN=PSMA2 PE=1 SV=2;tr|A0A7I2V2H3|A0A7I2V2H3_HUMAN Proteasome subunit alpha	6	7	7	47.9	47.9	25.898	234	234;234;182;156;164;48	0	51.419	235230000
Q8NBS9	Q8NBS9	Thioredoxin domain-containing protein 5	TXNDC5	sp|Q8NBS9|TXND5_HUMAN Thioredoxin domain-containing protein 5 OS=Homo sapiens OX=9606 GN=TXNDC5 PE=1 SV=2	1	6	6	17.6	17.6	47.628	432	432	0	51.301	762630000
E7ETK5;A0A7I2YQK5;A0A7I2V2T3;H0Y4R1;P12268	E7ETK5;A0A7I2YQK5;A0A7I2V2T3;H0Y4R1;P12268	Inosine-5-monophosphate dehydrogenase 2	IMPDH2	tr|E7ETK5|E7ETK5_HUMAN Inosine-5-monophosphate dehydrogenase OS=Homo sapiens OX=9606 GN=IMPDH2 PE=1 SV=2;tr|A0A7I2YQK5|A0A7I2YQK5_HUMAN Inosine-5-monophosphate dehydrogenase OS=Homo sapiens OX=9606 GN=IMPDH2 PE=1 SV=1;tr|A0A7I2V2T3|A0A7I2V2T3_HUMAN Inosi	5	7	7	19.4	19.4	53.026	489	489;513;522;538;514	0	51.271	618550000
E5RG56;Q12797;E5RG29;E5RHJ2;E5RHK2;G3XAN5	E5RG56;Q12797;E5RG29;E5RHJ2	Aspartyl/asparaginyl beta-hydroxylase	ASPH	tr|E5RG56|E5RG56_HUMAN Aspartyl/asparaginyl beta-hydroxylase OS=Homo sapiens OX=9606 GN=ASPH PE=1 SV=1;sp|Q12797|ASPH_HUMAN Aspartyl/asparaginyl beta-hydroxylase OS=Homo sapiens OX=9606 GN=ASPH PE=1 SV=3;tr|E5RG29|E5RG29_HUMAN Aspartyl/asparaginyl beta-hyd	6	4	4	15.6	15.6	36.339	327	327;758;198;113;136;174	0	50.853	512780000
B5MCX3;Q15019;C9J2Q4;C9IY94;C9J938;C9JB25;B5MD47;C9JZI2;C9IZU3;C9JQJ4;H7C2Y0;A0A1B0GXJ2;C9JFT1;F8WB65;H7C310	B5MCX3;Q15019;C9J2Q4;C9IY94;C9J938;C9JB25	Septin-2	SEPT2	tr|B5MCX3|B5MCX3_HUMAN Septin-2 OS=Homo sapiens OX=9606 GN=SEPTIN2 PE=1 SV=1;sp|Q15019|SEPT2_HUMAN Septin-2 OS=Homo sapiens OX=9606 GN=SEPTIN2 PE=1 SV=1;tr|C9J2Q4|C9J2Q4_HUMAN Septin-2 (Fragment) OS=Homo sapiens OX=9606 GN=SEPTIN2 PE=1 SV=1;tr|C9IY94|C9IY9	15	6	6	24.6	24.6	36.94	321	321;361;184;121;148;173;94;105;131;147;188;71;72;80;161	0	50.685	822480000
P42765;A0A0B4J2A4;K7EME0	P42765;A0A0B4J2A4	3-ketoacyl-CoA thiolase, mitochondrial	ACAA2	sp|P42765|THIM_HUMAN 3-ketoacyl-CoA thiolase, mitochondrial OS=Homo sapiens OX=9606 GN=ACAA2 PE=1 SV=2;tr|A0A0B4J2A4|A0A0B4J2A4_HUMAN 3-ketoacyl-CoA thiolase, mitochondrial OS=Homo sapiens OX=9606 GN=ACAA2 PE=1 SV=1	3	7	7	15.6	15.6	41.924	397	397;394;342	0	50.666	571160000
P30048	P30048	Thioredoxin-dependent peroxide reductase, mitochondrial	PRDX3	sp|P30048|PRDX3_HUMAN Thioredoxin-dependent peroxide reductase, mitochondrial OS=Homo sapiens OX=9606 GN=PRDX3 PE=1 SV=3	1	6	6	23	23	27.692	256	256	0	50.587	1331500000
D6RA82;P12429;D6RFG5;D6RFJ9;D6RAZ8;D6RCA8	D6RA82;P12429	Annexin;Annexin A3	ANXA3	tr|D6RA82|D6RA82_HUMAN Annexin OS=Homo sapiens OX=9606 GN=ANXA3 PE=1 SV=1;sp|P12429|ANXA3_HUMAN Annexin A3 OS=Homo sapiens OX=9606 GN=ANXA3 PE=1 SV=3	6	7	7	27.5	27.5	32.118	284	284;323;154;55;104;134	0	50.245	513140000
P25786;F5GX11;B4DEV8	P25786;F5GX11;B4DEV8	Proteasome subunit alpha type-1;Proteasome subunit alpha type	PSMA1	sp|P25786|PSA1_HUMAN Proteasome subunit alpha type-1 OS=Homo sapiens OX=9606 GN=PSMA1 PE=1 SV=1;tr|F5GX11|F5GX11_HUMAN Proteasome subunit alpha type-1 OS=Homo sapiens OX=9606 GN=PSMA1 PE=1 SV=1;tr|B4DEV8|B4DEV8_HUMAN Proteasome subunit alpha type OS=Homo s	3	7	7	28.1	28.1	29.555	263	263;238;164	0	50.107	1355900000
J3KQL8;Q9BQE5;E9PM95	J3KQL8;Q9BQE5;E9PM95	Apolipoprotein L2	APOL2	tr|J3KQL8|J3KQL8_HUMAN Apolipoprotein L2 OS=Homo sapiens OX=9606 GN=APOL2 PE=1 SV=2;sp|Q9BQE5|APOL2_HUMAN Apolipoprotein L2 OS=Homo sapiens OX=9606 GN=APOL2 PE=1 SV=1;tr|E9PM95|E9PM95_HUMAN Apolipoprotein L2 (Fragment) OS=Homo sapiens OX=9606 GN=APOL2 PE=1	3	4	4	8.9	8.9	48.915	449	449;337;128	0	50.003	675800000
P41091;Q2VIR3	P41091;Q2VIR3	Eukaryotic translation initiation factor 2 subunit 3;Putative eukaryotic translation initiation factor 2 subunit 3-like protein	EIF2S3;EIF2S3L	sp|P41091|IF2G_HUMAN Eukaryotic translation initiation factor 2 subunit 3 OS=Homo sapiens OX=9606 GN=EIF2S3 PE=1 SV=3;sp|Q2VIR3|IF2GL_HUMAN Eukaryotic translation initiation factor 2 subunit 3B OS=Homo sapiens OX=9606 GN=EIF2S3B PE=2 SV=2	2	4	4	14.6	14.6	51.109	472	472;472	0	49.595	460670000
Q7L1Q6;C9IZ80;H0Y503	Q7L1Q6;C9IZ80	Basic leucine zipper and W2 domain-containing protein 1	BZW1	sp|Q7L1Q6|BZW1_HUMAN Basic leucine zipper and W2 domain-containing protein 1 OS=Homo sapiens OX=9606 GN=BZW1 PE=1 SV=1;tr|C9IZ80|C9IZ80_HUMAN Basic leucine zipper and W2 domain-containing protein 1 (Fragment) OS=Homo sapiens OX=9606 GN=BZW1 PE=1 SV=1	3	6	6	13.1	13.1	48.043	419	419;294;135	0	49.24	691680000
Q99536;K7ERT7;K7ESA3	Q99536;K7ERT7	Synaptic vesicle membrane protein VAT-1 homolog	VAT1	sp|Q99536|VAT1_HUMAN Synaptic vesicle membrane protein VAT-1 homolog OS=Homo sapiens OX=9606 GN=VAT1 PE=1 SV=2;tr|K7ERT7|K7ERT7_HUMAN Synaptic vesicle membrane protein VAT-1 homolog (Fragment) OS=Homo sapiens OX=9606 GN=VAT1 PE=1 SV=1	3	7	7	25.7	25.7	41.92	393	393;146;125	0	49.12	867150000
P68133;P68032;P63267;P62736;A6NL76;F8WB63;B8ZZJ2;C9JFL5;F6UVQ4;F6QUT6	P68133;P68032;P63267;P62736;A6NL76	Actin, alpha skeletal muscle;Actin, alpha cardiac muscle 1;Actin, gamma-enteric smooth muscle;Actin, aortic smooth muscle	ACTA1;ACTC1;ACTG2;ACTA2	sp|P68133|ACTS_HUMAN Actin, alpha skeletal muscle OS=Homo sapiens OX=9606 GN=ACTA1 PE=1 SV=1;sp|P68032|ACTC_HUMAN Actin, alpha cardiac muscle 1 OS=Homo sapiens OX=9606 GN=ACTC1 PE=1 SV=1;sp|P63267|ACTH_HUMAN Actin, gamma-enteric smooth muscle OS=Homo sapie	10	24	4	43.5	15.1	42.051	377	377;377;376;377;254;105;119;144;151;151	0	48.973	1294200000
P24752;A0A5F9ZHL1;A0A5F9ZHD4;A0A5F9ZHJ7;A0A5F9ZI66;A0A5F9ZHJ0;A0A5F9ZHL7;E9PRQ6;A0A5F9ZHH9;H0YEL7	P24752;A0A5F9ZHL1;A0A5F9ZHD4;A0A5F9ZHJ7;A0A5F9ZI66;A0A5F9ZHJ0	Acetyl-CoA acetyltransferase, mitochondrial	ACAT1	sp|P24752|THIL_HUMAN Acetyl-CoA acetyltransferase, mitochondrial OS=Homo sapiens OX=9606 GN=ACAT1 PE=1 SV=1;tr|A0A5F9ZHL1|A0A5F9ZHL1_HUMAN Acetyl-CoA acetyltransferase, mitochondrial OS=Homo sapiens OX=9606 GN=ACAT1 PE=1 SV=1;tr|A0A5F9ZHD4|A0A5F9ZHD4_HUMAN	10	8	8	27.2	27.2	45.199	427	427;434;306;315;322;337;106;141;197;136	0	48.866	260330000
Q9UBQ7;U3KQ56	Q9UBQ7;U3KQ56	Glyoxylate reductase/hydroxypyruvate reductase	GRHPR	sp|Q9UBQ7|GRHPR_HUMAN Glyoxylate reductase/hydroxypyruvate reductase OS=Homo sapiens OX=9606 GN=GRHPR PE=1 SV=1;tr|U3KQ56|U3KQ56_HUMAN Glyoxylate reductase/hydroxypyruvate reductase OS=Homo sapiens OX=9606 GN=GRHPR PE=1 SV=1	2	6	6	27.1	27.1	35.668	328	328;358	0	48.832	210750000
A0A087WUL9;Q9UNM6;J3KNQ3;E9PPD2;E9PQG3;E9PL38;F8W8J6;H0YD73	A0A087WUL9;Q9UNM6;J3KNQ3	26S proteasome non-ATPase regulatory subunit 13	PSMD13	tr|A0A087WUL9|A0A087WUL9_HUMAN 26S proteasome non-ATPase regulatory subunit 13 OS=Homo sapiens OX=9606 GN=PSMD13 PE=1 SV=1;sp|Q9UNM6|PSD13_HUMAN 26S proteasome non-ATPase regulatory subunit 13 OS=Homo sapiens OX=9606 GN=PSMD13 PE=1 SV=2;tr|J3KNQ3|J3KNQ3_HU	8	5	5	16.4	16.4	42.739	377	377;376;349;70;113;263;72;221	0	48.763	426980000
Q5T7C4;P09429;B2RPK0;P23497	Q5T7C4;P09429;B2RPK0	High mobility group protein B1;Putative high mobility group protein B1-like 1	HMGB1;HMGB1P1	tr|Q5T7C4|Q5T7C4_HUMAN High mobility group protein B1 OS=Homo sapiens OX=9606 GN=HMGB1 PE=1 SV=1;sp|P09429|HMGB1_HUMAN High mobility group protein B1 OS=Homo sapiens OX=9606 GN=HMGB1 PE=1 SV=3;sp|B2RPK0|HGB1A_HUMAN Putative high mobility group protein B1-l	4	8	8	46.2	46.2	18.311	158	158;215;211;879	0	48.684	1698500000
H0YDT6;O00303;A0A7I2V4S2;A0A1W2PP79;A0A7I2YQA0	H0YDT6;O00303	Eukaryotic translation initiation factor 3 subunit F	EIF3F	tr|H0YDT6|H0YDT6_HUMAN Eukaryotic translation initiation factor 3 subunit F OS=Homo sapiens OX=9606 GN=EIF3F PE=1 SV=2;sp|O00303|EIF3F_HUMAN Eukaryotic translation initiation factor 3 subunit F OS=Homo sapiens OX=9606 GN=EIF3F PE=1 SV=1	5	5	5	15	15	37.749	359	359;357;124;172;218	0	48.423	727490000
A0A5F9ZHN9;P51648;A0A5K1VW72;J3QRD1;A0A5F9ZHI5;A0A5F9ZGX4;A0A5F9ZI12;A0A5F9ZHZ9;J3QKK9;J3QS00;J3KTG1;I3L1M4;I3L0X1;A0A5F9ZHP6;J3KTD9	A0A5F9ZHN9;P51648;A0A5K1VW72;J3QRD1;A0A5F9ZHI5;A0A5F9ZGX4;A0A5F9ZI12	Fatty aldehyde dehydrogenase	ALDH3A2	tr|A0A5F9ZHN9|A0A5F9ZHN9_HUMAN Aldehyde dehydrogenase OS=Homo sapiens OX=9606 GN=ALDH3A2 PE=1 SV=1;sp|P51648|AL3A2_HUMAN Aldehyde dehydrogenase family 3 member A2 OS=Homo sapiens OX=9606 GN=ALDH3A2 PE=1 SV=1;tr|A0A5K1VW72|A0A5K1VW72_HUMAN Aldehyde dehydrog	15	9	8	18	15.7	58.681	521	521;485;376;393;403;460;393;233;54;134;146;162;182;195;85	0	48.199	748880000
Q14103;H0YA96;D6RAF8;H0Y8G5;D6RF44;D6RBQ9;D6RD83	Q14103;H0YA96;D6RAF8;H0Y8G5;D6RF44;D6RBQ9	Heterogeneous nuclear ribonucleoprotein D0	HNRNPD	sp|Q14103|HNRPD_HUMAN Heterogeneous nuclear ribonucleoprotein D0 OS=Homo sapiens OX=9606 GN=HNRNPD PE=1 SV=1;tr|H0YA96|H0YA96_HUMAN Heterogeneous nuclear ribonucleoprotein D0 (Fragment) OS=Homo sapiens OX=9606 GN=HNRNPD PE=1 SV=1;tr|D6RAF8|D6RAF8_HUMAN Het	7	7	6	25.1	22.3	38.434	355	355;210;221;260;111;155;92	0	48.067	1013500000
J3QR09;J3KTE4;A0A7I2YQG2;P84098;A0A7I2V4U6;A0A7I2V2L0;A0A7I2V512;A0A7I2V638	J3QR09;J3KTE4;A0A7I2YQG2;P84098	Ribosomal protein L19;60S ribosomal protein L19	RPL19	tr|J3QR09|J3QR09_HUMAN Ribosomal protein L19 OS=Homo sapiens OX=9606 GN=RPL19 PE=1 SV=1;tr|J3KTE4|J3KTE4_HUMAN Ribosomal protein L19 OS=Homo sapiens OX=9606 GN=RPL19 PE=1 SV=1;tr|A0A7I2YQG2|A0A7I2YQG2_HUMAN Ribosomal protein L19 OS=Homo sapiens OX=9606 GN=	8	8	8	28	28	23.134	193	193;194;216;196;95;109;110;48	0	47.887	1244900000
P27348;E9PG15	P27348;E9PG15	14-3-3 protein theta	YWHAQ	sp|P27348|1433T_HUMAN 14-3-3 protein theta OS=Homo sapiens OX=9606 GN=YWHAQ PE=1 SV=1;tr|E9PG15|E9PG15_HUMAN 14-3-3 protein theta (Fragment) OS=Homo sapiens OX=9606 GN=YWHAQ PE=1 SV=1	2	11	6	46.5	33.1	27.764	245	245;149	0	47.691	1941800000
P09936;D6RE83;D6R956;D6R974;D6RF53	P09936;D6RE83;D6R956;D6R974	Ubiquitin carboxyl-terminal hydrolase isozyme L1;Ubiquitin carboxyl-terminal hydrolase	UCHL1	sp|P09936|UCHL1_HUMAN Ubiquitin carboxyl-terminal hydrolase isozyme L1 OS=Homo sapiens OX=9606 GN=UCHL1 PE=1 SV=2;tr|D6RE83|D6RE83_HUMAN Ubiquitin carboxyl-terminal hydrolase OS=Homo sapiens OX=9606 GN=UCHL1 PE=1 SV=1;tr|D6R956|D6R956_HUMAN Ubiquitin carbo	5	6	6	38.6	38.6	24.824	223	223;207;241;156;58	0	47.333	1578800000
Q13838;Q5STU3;O00148;F6QYI9;A0A0G2JJL7;F6R6M7;F6S4E6;A0A0A0MT12;F6TRA5;F6WLT2;K7ENP6;A0A0G2JHN7;K7EL56;K7EIL8;F6U6E2;K7EN69;F6S2B7;F6SXL5;K7EPJ3;K7EQN7;A0A0G2JJZ9;H0Y400;A0A140T9X3;A0A140T9K2;A0A140T9N3;A0A140T9L4;A0A140T973;A0A140T9K1;A0A140T9X9;A0A140T996;F6UJC5;A0A140TA18	Q13838;Q5STU3;O00148;F6QYI9;A0A0G2JJL7;F6R6M7;F6S4E6;A0A0A0MT12;F6TRA5;F6WLT2;K7ENP6;A0A0G2JHN7;K7EL56;K7EIL8;F6U6E2;K7EN69;F6S2B7;F6SXL5;K7EPJ3;K7EQN7;A0A0G2JJZ9	Spliceosome RNA helicase DDX39B;ATP-dependent RNA helicase DDX39A	DDX39B;DDX39A	sp|Q13838|DX39B_HUMAN Spliceosome RNA helicase DDX39B OS=Homo sapiens OX=9606 GN=DDX39B PE=1 SV=1;tr|Q5STU3|Q5STU3_HUMAN RNA helicase OS=Homo sapiens OX=9606 GN=DDX39B PE=1 SV=2;sp|O00148|DX39A_HUMAN ATP-dependent RNA helicase DDX39A OS=Homo sapiens OX=960	32	6	6	13.3	13.3	48.991	428	428;425;427;187;187;197;231;235;238;289;92;95;108;125;125;130;132;136;189;255;328;187;325;64;97;131;135;138;179;189;245;247	0	47.279	657750000
A0A2R8YD50;P51659;E7ER27;A0A2R8YDT8;A0A2R8YF45;A0A2R8YEG2;A0A2R8Y7L2;E7ET17;A0A2R8Y7W2;E7EPL9	A0A2R8YD50;P51659;E7ER27;A0A2R8YDT8;A0A2R8YF45	Peroxisomal multifunctional enzyme type 2;(3R)-hydroxyacyl-CoA dehydrogenase;Enoyl-CoA hydratase 2	HSD17B4	tr|A0A2R8YD50|A0A2R8YD50_HUMAN Peroxisomal multifunctional enzyme type 2 OS=Homo sapiens OX=9606 GN=HSD17B4 PE=1 SV=1;sp|P51659|DHB4_HUMAN Peroxisomal multifunctional enzyme type 2 OS=Homo sapiens OX=9606 GN=HSD17B4 PE=1 SV=3;tr|E7ER27|E7ER27_HUMAN Peroxis	10	7	7	12.1	12.1	76.837	711	711;736;500;166;172;59;589;599;105;474	0	47.17	331510000
P61604;B8ZZL8;S4R3N1;B8ZZ54	P61604;B8ZZL8;S4R3N1	10 kDa heat shock protein, mitochondrial	HSPE1;HSPE1-MOB4	sp|P61604|CH10_HUMAN 10 kDa heat shock protein, mitochondrial OS=Homo sapiens OX=9606 GN=HSPE1 PE=1 SV=2;tr|B8ZZL8|B8ZZL8_HUMAN 10 kDa heat shock protein, mitochondrial OS=Homo sapiens OX=9606 GN=HSPE1 PE=1 SV=1;tr|S4R3N1|S4R3N1_HUMAN 10 kDa heat shock pro	4	6	6	52	52	10.932	102	102;101;261;47	0	46.825	1666500000
Q9Y3I0	Q9Y3I0	tRNA-splicing ligase RtcB homolog	RTCB	sp|Q9Y3I0|RTCB_HUMAN RNA-splicing ligase RtcB homolog OS=Homo sapiens OX=9606 GN=RTCB PE=1 SV=1	1	7	7	18.4	18.4	55.21	505	505	0	46.596	752130000
Q9H9B4;D6RDG7;S4R2X2;D6RFI0;D6RAE9	Q9H9B4;D6RDG7;S4R2X2;D6RFI0	Sideroflexin-1	SFXN1	sp|Q9H9B4|SFXN1_HUMAN Sideroflexin-1 OS=Homo sapiens OX=9606 GN=SFXN1 PE=1 SV=4;tr|D6RDG7|D6RDG7_HUMAN Sideroflexin-1 (Fragment) OS=Homo sapiens OX=9606 GN=SFXN1 PE=1 SV=1;tr|S4R2X2|S4R2X2_HUMAN Sideroflexin-1 OS=Homo sapiens OX=9606 GN=SFXN1 PE=1 SV=1;tr|	5	6	5	23	17.1	35.619	322	322;144;177;193;56	0	46.436	745000000
P17174	P17174	Aspartate aminotransferase, cytoplasmic	GOT1	sp|P17174|AATC_HUMAN Aspartate aminotransferase, cytoplasmic OS=Homo sapiens OX=9606 GN=GOT1 PE=1 SV=3	1	7	7	22	22	46.247	413	413	0	45.187	398410000
H0YEN5;P15880;E9PQD7;I3L404;E9PM36;E9PMM9;E9PPT0;H3BNG3;H0YE27	H0YEN5;P15880;E9PQD7;I3L404;E9PM36;E9PMM9	40S ribosomal protein S2	RPS2	tr|H0YEN5|H0YEN5_HUMAN 40S ribosomal protein S2 (Fragment) OS=Homo sapiens OX=9606 GN=RPS2 PE=1 SV=1;sp|P15880|RS2_HUMAN 40S ribosomal protein S2 OS=Homo sapiens OX=9606 GN=RPS2 PE=1 SV=2;tr|E9PQD7|E9PQD7_HUMAN 40S ribosomal protein S2 OS=Homo sapiens OX=9	9	7	7	36.4	36.4	21.154	195	195;293;235;155;209;218;197;44;63	0	45.116	1518500000
Q06323;H0YLU2;H0YKK6	Q06323;H0YLU2;H0YKK6	Proteasome activator complex subunit 1	PSME1	sp|Q06323|PSME1_HUMAN Proteasome activator complex subunit 1 OS=Homo sapiens OX=9606 GN=PSME1 PE=1 SV=1;tr|H0YLU2|H0YLU2_HUMAN Proteasome activator complex subunit 1 (Fragment) OS=Homo sapiens OX=9606 GN=PSME1 PE=1 SV=1;tr|H0YKK6|H0YKK6_HUMAN Proteasome ac	3	7	7	23.3	23.3	28.723	249	249;114;90	0	45.054	1048200000
Q96HE7;G3V2H0;G3V503;G3V3E6	Q96HE7	ERO1-like protein alpha	ERO1L	sp|Q96HE7|ERO1A_HUMAN ERO1-like protein alpha OS=Homo sapiens OX=9606 GN=ERO1A PE=1 SV=2	4	7	7	19.2	19.2	54.392	468	468;75;125;257	0	45.051	527210000
P20618	P20618	Proteasome subunit beta type-1	PSMB1	sp|P20618|PSB1_HUMAN Proteasome subunit beta type-1 OS=Homo sapiens OX=9606 GN=PSMB1 PE=1 SV=2	1	5	5	26.1	26.1	26.489	241	241	0	44.977	217850000
E9PKZ0;P62917;G3V1A1;E9PKU4;E9PP36	E9PKZ0;P62917;G3V1A1;E9PKU4	60S ribosomal protein L8	RPL8	tr|E9PKZ0|E9PKZ0_HUMAN 60S ribosomal protein L8 (Fragment) OS=Homo sapiens OX=9606 GN=RPL8 PE=1 SV=1;sp|P62917|RL8_HUMAN 60S ribosomal protein L8 OS=Homo sapiens OX=9606 GN=RPL8 PE=1 SV=2;tr|G3V1A1|G3V1A1_HUMAN 60S ribosomal protein L8 OS=Homo sapiens OX=9	5	7	7	31.2	31.2	22.389	205	205;257;167;235;148	0	44.831	2250300000
P62820;E7END7	P62820;E7END7	Ras-related protein Rab-1A	RAB1A	sp|P62820|RAB1A_HUMAN Ras-related protein Rab-1A OS=Homo sapiens OX=9606 GN=RAB1A PE=1 SV=3;tr|E7END7|E7END7_HUMAN Ras-related protein Rab-1A OS=Homo sapiens OX=9606 GN=RAB1A PE=1 SV=1	2	6	2	38.5	20	22.677	205	205;173	0	44.822	438110000
O76003	O76003	Glutaredoxin-3	GLRX3	sp|O76003|GLRX3_HUMAN Glutaredoxin-3 OS=Homo sapiens OX=9606 GN=GLRX3 PE=1 SV=2	1	5	5	20.3	20.3	37.432	335	335	0	44.718	227910000
F8VVK3;K7ERI8;K7ERQ8;P51148;F8VSF8;F8VWU4;F8VVZ0;F8VUA5;P20339;F8WCY6;F8WD79;F8VPW9;F8VWZ7;K7ENY4;A0A1B0GWA9;A0A1B0GVC3;K7EN06;O95057;Q96HU8	F8VVK3;K7ERI8;K7ERQ8;P51148;F8VSF8;F8VWU4;F8VVZ0;F8VUA5;P20339	Ras-related protein Rab-5C;Ras-related protein Rab-5A	RAB5C;RAB5B;RAB5A	tr|F8VVK3|F8VVK3_HUMAN Ras-related protein Rab-5C (Fragment) OS=Homo sapiens OX=9606 GN=RAB5C PE=1 SV=1;tr|K7ERI8|K7ERI8_HUMAN Uncharacterized protein OS=Homo sapiens OX=9606 PE=4 SV=1;tr|K7ERQ8|K7ERQ8_HUMAN PCAF_N domain-containing protein (Fragment) OS=H	19	5	2	48.4	26.6	13.619	124	124;161;282;216;74;91;100;115;215;62;65;73;79;150;43;112;136;198;199	0	44.381	253780000
P61224;P62834;F5H823;B7ZB78;F5GZG1;F5H6R7;F5H004;F5GX62;E7ESV4;F5H7Y6;A6NIZ1;F5H4H0;F5GYH7;F5H077;F5GWU8;F5H491;F5H0B7;F5H500;A0A075B6Q0;F5GYB5;F8WBC0	P61224;P62834;F5H823;B7ZB78;F5GZG1;F5H6R7;F5H004;F5GX62;E7ESV4;F5H7Y6;A6NIZ1	Ras-related protein Rap-1b;Ras-related protein Rap-1A;Ras-related protein Rap-1b-like protein	RAP1B;RAP1A	sp|P61224|RAP1B_HUMAN Ras-related protein Rap-1b OS=Homo sapiens OX=9606 GN=RAP1B PE=1 SV=1;sp|P62834|RAP1A_HUMAN Ras-related protein Rap-1A OS=Homo sapiens OX=9606 GN=RAP1A PE=1 SV=1;tr|F5H823|F5H823_HUMAN Ras-related protein Rap-1b (Fragment) OS=Homo sap	21	5	5	27.7	27.7	20.825	184	184;184;103;118;121;122;127;139;157;179;184;48;53;84;87;93;98;101;129;136;32	0	44.045	482590000
P30153;B3KQV6;E9PH38;C9J9C1	P30153;B3KQV6;E9PH38;C9J9C1	Serine/threonine-protein phosphatase 2A 65 kDa regulatory subunit A alpha isoform	PPP2R1A	sp|P30153|2AAA_HUMAN Serine/threonine-protein phosphatase 2A 65 kDa regulatory subunit A alpha isoform OS=Homo sapiens OX=9606 GN=PPP2R1A PE=1 SV=4;tr|B3KQV6|B3KQV6_HUMAN Serine/threonine-protein phosphatase 2A 65 kDa regulatory subunit A alpha isoform OS=	4	6	6	15.4	15.4	65.308	589	589;410;132;395	0	43.941	1022500000
Q9Y3F4	Q9Y3F4	Serine-threonine kinase receptor-associated protein	STRAP	sp|Q9Y3F4|STRAP_HUMAN Serine-threonine kinase receptor-associated protein OS=Homo sapiens OX=9606 GN=STRAP PE=1 SV=1	1	6	6	19.7	19.7	38.438	350	350	0	43.632	292870000
H7C469;F8W787;A0A1B0GW44;A0A1B0GV23;A0A1B0GVD5;A0A1B0GWE8;C9JH19;P07339;A0A1B0GVP3;A0A1B0GU92;A0A1B0GU03;F8WD96;A0A1B0GVF1	H7C469;F8W787;A0A1B0GW44;A0A1B0GV23;A0A1B0GVD5;A0A1B0GWE8;C9JH19;P07339;A0A1B0GVP3;A0A1B0GU92;A0A1B0GU03;F8WD96	Cathepsin D;Cathepsin D light chain;Cathepsin D heavy chain	CTSD	tr|H7C469|H7C469_HUMAN Peptidase A1 domain-containing protein (Fragment) OS=Homo sapiens OX=9606 PE=1 SV=7;tr|F8W787|F8W787_HUMAN Cathepsin D OS=Homo sapiens OX=9606 GN=CTSD PE=1 SV=2;tr|A0A1B0GW44|A0A1B0GW44_HUMAN Cathepsin D OS=Homo sapiens OX=9606 GN=CT	13	6	6	23.8	23.8	35.785	336	336;377;405;406;409;410;451;412;405;557;582;276;73	0	43.526	853930000
O94925;H7BZD1;C9JIJ6	O94925	Glutaminase kidney isoform, mitochondrial	GLS	sp|O94925|GLSK_HUMAN Glutaminase kidney isoform, mitochondrial OS=Homo sapiens OX=9606 GN=GLS PE=1 SV=1	3	6	5	15.8	14.6	73.46	669	669;114;164	0	43.519	395140000
D6RFH4;H3BUX2;O43169;J3QR91	D6RFH4;H3BUX2;O43169;J3QR91	Cytochrome b5 type B	CYB5B	tr|D6RFH4|D6RFH4_HUMAN Cytochrome b5 type B OS=Homo sapiens OX=9606 GN=CYB5B PE=1 SV=2;tr|H3BUX2|H3BUX2_HUMAN Cytochrome b5 type B OS=Homo sapiens OX=9606 GN=CYB5B PE=1 SV=2;sp|O43169|CYB5B_HUMAN Cytochrome b5 type B OS=Homo sapiens OX=9606 GN=CYB5B PE=1 S	4	2	2	34.8	34.8	15.208	135	135;144;150;64	0	43.182	667480000
Q08257;A6NP24;C9JH92	Q08257;A6NP24;C9JH92	Quinone oxidoreductase	CRYZ	sp|Q08257|QOR_HUMAN Quinone oxidoreductase OS=Homo sapiens OX=9606 GN=CRYZ PE=1 SV=1;tr|A6NP24|A6NP24_HUMAN Quinone oxidoreductase (Fragment) OS=Homo sapiens OX=9606 GN=CRYZ PE=1 SV=1;tr|C9JH92|C9JH92_HUMAN Quinone oxidoreductase (Fragment) OS=Homo sapiens	3	6	6	33.7	33.7	35.206	329	329;243;206	0	42.729	926840000
P54709;C9JA36;C9JXZ1;H7C4L9;H7C547;F8WBY4;C9J6S2	P54709;C9JA36;C9JXZ1	Sodium/potassium-transporting ATPase subunit beta-3	ATP1B3	sp|P54709|AT1B3_HUMAN Sodium/potassium-transporting ATPase subunit beta-3 OS=Homo sapiens OX=9606 GN=ATP1B3 PE=1 SV=1;tr|C9JA36|C9JA36_HUMAN Sodium/potassium-transporting ATPase subunit beta-3 (Fragment) OS=Homo sapiens OX=9606 GN=ATP1B3 PE=1 SV=1;tr|C9JXZ	7	6	6	27.6	27.6	31.512	279	279;133;119;27;43;44;89	0	42.582	760760000
B5MCT8;C9JM19;P46781;F2Z3C0;A8MXK4	B5MCT8;C9JM19;P46781	40S ribosomal protein S9	RPS9	tr|B5MCT8|B5MCT8_HUMAN 40S ribosomal protein S9 OS=Homo sapiens OX=9606 GN=RPS9 PE=1 SV=1;tr|C9JM19|C9JM19_HUMAN 40S ribosomal protein S9 OS=Homo sapiens OX=9606 GN=RPS9 PE=1 SV=1;sp|P46781|RS9_HUMAN 40S ribosomal protein S9 OS=Homo sapiens OX=9606 GN=RPS9	5	7	7	39.6	39.6	16.628	139	139;156;194;77;79	0	42.559	518410000
P62906	P62906	60S ribosomal protein L10a	RPL10A	sp|P62906|RL10A_HUMAN 60S ribosomal protein L10a OS=Homo sapiens OX=9606 GN=RPL10A PE=1 SV=2	1	6	6	29	29	24.831	217	217	0	42.426	2147400000
A0A140T975;Q9GJ45;A0A1W2PS39;Q5RJ27;A0A140T955;A0A140T941;A0A140T933;A0A1W2PQS8;A0A1W2PPQ2;A0A140T9Z6;A0A1W2PRT9;Q53Z42;B0UXQ0;A0A140T9I0;A0A140T9X5;A0A140T913;Q5SRN7;A0A0G2JI36;A0A1W2PS24;A0A1W2PQD0;Q5SUL5;A0A1W2PSE7;Q5SRN5;A0A0G2JIF2;A0A0G2JL56;P04439;A0A140TA13;A0A140T953;D9J307;A0A140T9Z4	A0A140T975;Q9GJ45;A0A1W2PS39;Q5RJ27;A0A140T955;A0A140T941;A0A140T933;A0A1W2PQS8;A0A1W2PPQ2;A0A140T9Z6;A0A1W2PRT9;Q53Z42;B0UXQ0;A0A140T9I0;A0A140T9X5;A0A140T913;Q5SRN7;A0A0G2JI36;A0A1W2PS24;A0A1W2PQD0;Q5SUL5;A0A1W2PSE7;Q5SRN5;A0A0G2JIF2;A0A0G2JL56;P04439	HLA class I histocompatibility antigen, A-3 alpha chain	HLA-A	tr|A0A140T975|A0A140T975_HUMAN HLA class I histocompatibility antigen, A alpha chain OS=Homo sapiens OX=9606 GN=HLA-A PE=1 SV=1;tr|Q9GJ45|Q9GJ45_HUMAN HLA class I histocompatibility antigen, A alpha chain OS=Homo sapiens OX=9606 GN=HLA-A PE=1 SV=1;tr|A0A1W	30	5	1	25.4	3.7	34.321	299	299;326;339;365;299;299;299;325;339;342;362;365;365;365;371;371;299;299;325;339;365;367;371;371;394;365;224;246;362;131	0	42.372	516450000
P30050	P30050	60S ribosomal protein L12	RPL12	sp|P30050|RL12_HUMAN 60S ribosomal protein L12 OS=Homo sapiens OX=9606 GN=RPL12 PE=1 SV=1	1	3	3	20	20	17.818	165	165	0	42.272	1728300000
P53004;C9J1E1	P53004	Biliverdin reductase A	BLVRA	sp|P53004|BIEA_HUMAN Biliverdin reductase A OS=Homo sapiens OX=9606 GN=BLVRA PE=1 SV=2	2	6	6	29.7	29.7	33.428	296	296;102	0	42.251	757020000
P16403	P16403	Histone H1.2	HIST1H1C	sp|P16403|H12_HUMAN Histone H1.2 OS=Homo sapiens OX=9606 GN=H1-2 PE=1 SV=2	1	6	2	28.2	9.9	21.364	213	213	0	41.781	1317100000
P30044	P30044	Peroxiredoxin-5, mitochondrial	PRDX5	sp|P30044|PRDX5_HUMAN Peroxiredoxin-5, mitochondrial OS=Homo sapiens OX=9606 GN=PRDX5 PE=1 SV=4	1	5	5	32.2	32.2	22.086	214	214	0	41.667	225700000
P28838;H0Y9Q1	P28838	Cytosol aminopeptidase	LAP3	sp|P28838|AMPL_HUMAN Cytosol aminopeptidase OS=Homo sapiens OX=9606 GN=LAP3 PE=1 SV=3	2	6	6	16	16	56.166	519	519;208	0	41.419	612310000
A0A087WYB4;Q9UJZ1;F2Z2I8	A0A087WYB4;Q9UJZ1	Stomatin-like protein 2, mitochondrial	STOML2	tr|A0A087WYB4|A0A087WYB4_HUMAN Stomatin-like protein 2, mitochondrial OS=Homo sapiens OX=9606 GN=STOML2 PE=1 SV=1;sp|Q9UJZ1|STML2_HUMAN Stomatin-like protein 2, mitochondrial OS=Homo sapiens OX=9606 GN=STOML2 PE=1 SV=1	3	5	5	30.3	30.3	33.409	310	310;356;101	0	41.379	410550000
P61163;R4GMT0;A0A1B0GVS3	P61163;R4GMT0	Alpha-centractin	ACTR1A	sp|P61163|ACTZ_HUMAN Alpha-centractin OS=Homo sapiens OX=9606 GN=ACTR1A PE=1 SV=1;tr|R4GMT0|R4GMT0_HUMAN Alpha-centractin OS=Homo sapiens OX=9606 GN=ACTR1A PE=1 SV=1	3	4	3	19.7	14.6	42.613	376	376;332;221	0	41.305	261600000
Q02750	Q02750	Dual specificity mitogen-activated protein kinase kinase 1	MAP2K1	sp|Q02750|MP2K1_HUMAN Dual specificity mitogen-activated protein kinase kinase 1 OS=Homo sapiens OX=9606 GN=MAP2K1 PE=1 SV=2	1	6	2	13.2	5.1	43.439	393	393	0	40.959	1014000000
P84103;A0A087X2D0	P84103;A0A087X2D0	Serine/arginine-rich splicing factor 3	SRSF3	sp|P84103|SRSF3_HUMAN Serine/arginine-rich splicing factor 3 OS=Homo sapiens OX=9606 GN=SRSF3 PE=1 SV=1;tr|A0A087X2D0|A0A087X2D0_HUMAN Serine/arginine-rich-splicing factor 3 OS=Homo sapiens OX=9606 GN=SRSF3 PE=1 SV=1	2	5	5	35.4	35.4	19.329	164	164;95	0	40.744	402470000
P49720;A0A087WXQ8;A0A087WY10;A0A087WUL2	P49720;A0A087WXQ8;A0A087WY10;A0A087WUL2	Proteasome subunit beta type-3	PSMB3	sp|P49720|PSB3_HUMAN Proteasome subunit beta type-3 OS=Homo sapiens OX=9606 GN=PSMB3 PE=1 SV=2;tr|A0A087WXQ8|A0A087WXQ8_HUMAN Proteasome chain 13 OS=Homo sapiens OX=9606 GN=PSMB3 PE=1 SV=1;tr|A0A087WY10|A0A087WY10_HUMAN Proteasome chain 13 OS=Homo sapiens	4	6	6	34.1	34.1	22.949	205	205;107;112;145	0	40.653	244160000
C9JX88;P35998	C9JX88;P35998	26S protease regulatory subunit 7	PSMC2	tr|C9JX88|C9JX88_HUMAN 26S proteasome AAA-ATPase subunit RPT1 OS=Homo sapiens OX=9606 GN=PSMC2 PE=1 SV=1;sp|P35998|PRS7_HUMAN 26S proteasome regulatory subunit 7 OS=Homo sapiens OX=9606 GN=PSMC2 PE=1 SV=3	2	4	4	14.7	14.7	48.263	430	430;433	0	40.563	122760000
J3KQ32;Q9NTK5;C9JCJ9;C9JTK6	J3KQ32;Q9NTK5	Obg-like ATPase 1	OLA1	tr|J3KQ32|J3KQ32_HUMAN Obg-like ATPase 1 OS=Homo sapiens OX=9606 GN=OLA1 PE=1 SV=1;sp|Q9NTK5|OLA1_HUMAN Obg-like ATPase 1 OS=Homo sapiens OX=9606 GN=OLA1 PE=1 SV=2	4	6	6	24.5	24.5	46.937	416	416;396;103;116	0	40.426	461210000
D6R9P3;D6RD18;D6RBZ0;Q99729	D6R9P3;D6RD18;D6RBZ0;Q99729	Heterogeneous nuclear ribonucleoprotein A/B	HNRNPAB	tr|D6R9P3|D6R9P3_HUMAN Heterogeneous nuclear ribonucleoprotein A/B OS=Homo sapiens OX=9606 GN=HNRNPAB PE=1 SV=1;tr|D6RD18|D6RD18_HUMAN Heterogeneous nuclear ribonucleoprotein A/B OS=Homo sapiens OX=9606 GN=HNRNPAB PE=1 SV=1;tr|D6RBZ0|D6RBZ0_HUMAN Heterogen	4	6	6	26.8	26.8	30.302	280	280;283;327;332	0	40.424	1130700000
A0A0B4J1Z1;C9JAB2;Q16629	A0A0B4J1Z1;C9JAB2;Q16629	Serine/arginine-rich splicing factor 7	SRSF7	tr|A0A0B4J1Z1|A0A0B4J1Z1_HUMAN Serine/arginine-rich-splicing factor 7 OS=Homo sapiens OX=9606 GN=SRSF7 PE=1 SV=1;tr|C9JAB2|C9JAB2_HUMAN Serine/arginine-rich-splicing factor 7 OS=Homo sapiens OX=9606 GN=SRSF7 PE=1 SV=1;sp|Q16629|SRSF7_HUMAN Serine/arginine-	3	4	4	35.8	35.8	15.763	137	137;235;238	0	40.418	979180000
P61313;A0A2R8YEM3;E7EQV9;E7EX53;A0A2R8Y738;E7ENU7;E7ERA2	P61313;A0A2R8YEM3;E7EQV9;E7EX53;A0A2R8Y738;E7ENU7	60S ribosomal protein L15;Ribosomal protein L15	RPL15	sp|P61313|RL15_HUMAN 60S ribosomal protein L15 OS=Homo sapiens OX=9606 GN=RPL15 PE=1 SV=2;tr|A0A2R8YEM3|A0A2R8YEM3_HUMAN Ribosomal protein L15 (Fragment) OS=Homo sapiens OX=9606 GN=RPL15 PE=1 SV=1;tr|E7EQV9|E7EQV9_HUMAN Ribosomal protein L15 (Fragment) OS=	7	6	6	26.5	26.5	24.146	204	204;169;174;133;138;175;44	0	40.413	848730000
Q9BS26	Q9BS26	Endoplasmic reticulum resident protein 44	ERP44	sp|Q9BS26|ERP44_HUMAN Endoplasmic reticulum resident protein 44 OS=Homo sapiens OX=9606 GN=ERP44 PE=1 SV=1	1	6	6	26.1	26.1	46.971	406	406	0	40.218	486970000
P30086	P30086	Phosphatidylethanolamine-binding protein 1;Hippocampal cholinergic neurostimulating peptide	PEBP1	sp|P30086|PEBP1_HUMAN Phosphatidylethanolamine-binding protein 1 OS=Homo sapiens OX=9606 GN=PEBP1 PE=1 SV=3	1	5	5	40.1	40.1	21.057	187	187	0	40.185	435760000
P36551;H0YA22	P36551	Oxygen-dependent coproporphyrinogen-III oxidase, mitochondrial	CPOX	sp|P36551|HEM6_HUMAN Oxygen-dependent coproporphyrinogen-III oxidase, mitochondrial OS=Homo sapiens OX=9606 GN=CPOX PE=1 SV=3	2	5	5	15.9	15.9	50.151	454	454;70	0	39.973	207590000
F5H6I7;Q6DD88;F5GWF8	F5H6I7;Q6DD88	Atlastin-3	ATL3	tr|F5H6I7|F5H6I7_HUMAN Atlastin-3 OS=Homo sapiens OX=9606 GN=ATL3 PE=1 SV=1;sp|Q6DD88|ATLA3_HUMAN Atlastin-3 OS=Homo sapiens OX=9606 GN=ATL3 PE=1 SV=1	3	4	4	13.8	13.8	58.772	523	523;541;169	0	39.947	137750000
E9PC52;Q16576;Q5JP02;H0YEU5;H0YCT5;H0YF10;H0YDK2;Q5JP01	E9PC52;Q16576;Q5JP02	Histone-binding protein RBBP7	RBBP7	tr|E9PC52|E9PC52_HUMAN Histone-binding protein RBBP7 OS=Homo sapiens OX=9606 GN=RBBP7 PE=1 SV=1;sp|Q16576|RBBP7_HUMAN Histone-binding protein RBBP7 OS=Homo sapiens OX=9606 GN=RBBP7 PE=1 SV=1;tr|Q5JP02|Q5JP02_HUMAN Histone-binding protein RBBP7 (Fragment) O	8	6	3	16.8	10.6	46.938	416	416;425;175;167;180;207;262;285	0	39.913	351040000
F8W1R7;J3KND3;G8JLA2;G3V1V0;B7Z6Z4;P60660;G3V1Y7;F8VPF3;F8VZU9;F8W180;F8VXL3;H0YI43;F8W1I5;P14649	F8W1R7;J3KND3;G8JLA2;G3V1V0;B7Z6Z4;P60660;G3V1Y7;F8VPF3;F8VZU9;F8W180	Myosin light polypeptide 6	MYL6	tr|F8W1R7|F8W1R7_HUMAN Myosin light polypeptide 6 OS=Homo sapiens OX=9606 GN=MYL6 PE=1 SV=1;tr|J3KND3|J3KND3_HUMAN Myosin light polypeptide 6 OS=Homo sapiens OX=9606 GN=MYL6 PE=1 SV=1;tr|G8JLA2|G8JLA2_HUMAN Myosin light polypeptide 6 OS=Homo sapiens OX=960	14	5	5	42.1	42.1	16.29	145	145;152;152;161;238;151;115;130;103;196;47;83;175;208	0	39.844	1533700000
P50995;H0Y6E1	P50995	Annexin A11	ANXA11	sp|P50995|ANX11_HUMAN Annexin A11 OS=Homo sapiens OX=9606 GN=ANXA11 PE=1 SV=1	2	6	6	14.9	14.9	54.389	505	505;148	0	39.576	1037000000
P67775;P62714;H0YBN9;E7ESG8;H0YC23;E5RFI3;E5RHP4;E5RHC1	P67775;P62714	Serine/threonine-protein phosphatase 2A catalytic subunit alpha isoform;Serine/threonine-protein phosphatase 2A catalytic subunit beta isoform	PPP2CA;PPP2CB	sp|P67775|PP2AA_HUMAN Serine/threonine-protein phosphatase 2A catalytic subunit alpha isoform OS=Homo sapiens OX=9606 GN=PPP2CA PE=1 SV=1;sp|P62714|PP2AB_HUMAN Serine/threonine-protein phosphatase 2A catalytic subunit beta isoform OS=Homo sapiens OX=9606 G	8	5	5	21.7	21.7	35.594	309	309;309;52;145;124;125;126;184	0	39.506	370120000
Q5W0H4;A0A0B4J2C3;P13693;J3KPG2;E9PJF7;Q56UQ5;H0YCX0	Q5W0H4;A0A0B4J2C3;P13693;J3KPG2;E9PJF7;Q56UQ5	Translationally-controlled tumor protein;TPT1-like protein	TPT1	tr|Q5W0H4|Q5W0H4_HUMAN Translationally-controlled tumor protein OS=Homo sapiens OX=9606 GN=TPT1 PE=1 SV=1;tr|A0A0B4J2C3|A0A0B4J2C3_HUMAN Translationally-controlled tumor protein OS=Homo sapiens OX=9606 GN=TPT1 PE=1 SV=1;sp|P13693|TCTP_HUMAN Translationally	7	4	4	26.1	26.1	21.525	188	188;197;172;160;162;140;77	0	39.399	1251800000
Q5JPT2;Q96B97;Q5VSN0	Q5JPT2;Q96B97	SH3 domain-containing kinase-binding protein 1	SH3KBP1	tr|Q5JPT2|Q5JPT2_HUMAN SH3 domain-containing kinase-binding protein 1 (Fragment) OS=Homo sapiens OX=9606 GN=SH3KBP1 PE=1 SV=1;sp|Q96B97|SH3K1_HUMAN SH3 domain-containing kinase-binding protein 1 OS=Homo sapiens OX=9606 GN=SH3KBP1 PE=1 SV=2	3	5	5	10.5	10.5	70.443	645	645;665;553	0	39.338	785840000
P08559;Q5JPU3;Q5JPU0;Q5JPT9;Q5JPU1;P29803;Q5JPU2	P08559;Q5JPU3	Pyruvate dehydrogenase E1 component subunit alpha, somatic form, mitochondrial	PDHA1	sp|P08559|ODPA_HUMAN Pyruvate dehydrogenase E1 component subunit alpha, somatic form, mitochondrial OS=Homo sapiens OX=9606 GN=PDHA1 PE=1 SV=3;tr|Q5JPU3|Q5JPU3_HUMAN Pyruvate dehydrogenase E1 component subunit alpha, somatic form, mitochondrial OS=Homo sap	7	6	6	16.9	16.9	43.295	390	390;109;180;203;205;388;121	0	39.258	423870000
A0A087WYR3;O43399;A0A087WZ51	A0A087WYR3;O43399;A0A087WZ51	Tumor protein D54	TPD52L2	tr|A0A087WYR3|A0A087WYR3_HUMAN Tumor protein D54 OS=Homo sapiens OX=9606 GN=TPD52L2 PE=1 SV=1;sp|O43399|TPD54_HUMAN Tumor protein D54 OS=Homo sapiens OX=9606 GN=TPD52L2 PE=1 SV=2;tr|A0A087WZ51|A0A087WZ51_HUMAN Tumor protein D54 OS=Homo sapiens OX=9606 GN=T	3	4	4	28.8	28.8	23.764	222	222;206;152	0	39.254	192040000
Q15738;C9JDR0	Q15738;C9JDR0	Sterol-4-alpha-carboxylate 3-dehydrogenase, decarboxylating	NSDHL	sp|Q15738|NSDHL_HUMAN Sterol-4-alpha-carboxylate 3-dehydrogenase, decarboxylating OS=Homo sapiens OX=9606 GN=NSDHL PE=1 SV=2;tr|C9JDR0|C9JDR0_HUMAN Sterol-4-alpha-carboxylate 3-dehydrogenase, decarboxylating (Fragment) OS=Homo sapiens OX=9606 GN=NSDHL PE=1	2	4	4	18.2	18.2	41.9	373	373;254	0	39.061	68929000
P09382;F8WEI7	P09382	Galectin-1	LGALS1	sp|P09382|LEG1_HUMAN Galectin-1 OS=Homo sapiens OX=9606 GN=LGALS1 PE=1 SV=2	2	4	4	33.3	33.3	14.716	135	135;38	0	39.019	368450000
P10301;E9PQK5;E9PQC5;P62070	P10301	Ras-related protein R-Ras	RRAS	sp|P10301|RRAS_HUMAN Ras-related protein R-Ras OS=Homo sapiens OX=9606 GN=RRAS PE=1 SV=1	4	3	3	17.4	17.4	23.48	218	218;47;52;204	0	38.847	155520000
A0A0U1RR32;A0A0U1RRH7;Q99878;Q96KK5;Q9BTM1;Q16777;Q6FI13;P20671;P0C0S8;H0YFX9;A0A3B3IS11;Q96QV6;P16104;Q8IUE6	A0A0U1RR32;A0A0U1RRH7;Q99878;Q96KK5;Q9BTM1;Q16777;Q6FI13;P20671;P0C0S8;H0YFX9;A0A3B3IS11;Q96QV6;P16104	Histone H2A type 1-J;Histone H2A type 1-H;Histone H2A.J;Histone H2A type 2-C;Histone H2A type 2-A;Histone H2A type 1-D;Histone H2A type 1;Histone H2A;Histone H2A type 1-A;Histone H2AX	HIST1H2AJ;HIST1H2AH;H2AFJ;HIST2H2AC;HIST2H2AA3;HIST1H2AD;HIST1H2AG;HIST1H2AA;H2AFX	tr|A0A0U1RR32|A0A0U1RR32_HUMAN Histone H2A OS=Homo sapiens OX=9606 GN=hCG_2039566 PE=3 SV=1;tr|A0A0U1RRH7|A0A0U1RRH7_HUMAN Histone H2A OS=Homo sapiens OX=9606 PE=3 SV=1;sp|Q99878|H2A1J_HUMAN Histone H2A type 1-J OS=Homo sapiens OX=9606 GN=H2AC14 PE=1 SV=3;	14	5	1	27.2	10.7	18.481	169	169;170;128;128;129;129;130;130;130;92;140;131;143;130	0	38.834	2913000000
O75607	O75607	Nucleoplasmin-3	NPM3	sp|O75607|NPM3_HUMAN Nucleoplasmin-3 OS=Homo sapiens OX=9606 GN=NPM3 PE=1 SV=3	1	1	1	9	9	19.343	178	178	0	38.759	13385000
A0A7I2V4X8;O75306;A0A7I2V5E2;A0A7I2V5G4;A0A7I2V630;A0A7I2V410;A0A7I2V4W5;A0A7I2V2B9;A0A7I2V3J6;A0A7I2V596;A0A7I2YQG7;A0A7I2YQD8;A0A7I2V4G5;A0A7I2V5D5;A0A7I2V517	A0A7I2V4X8;O75306;A0A7I2V5E2;A0A7I2V5G4;A0A7I2V630;A0A7I2V410;A0A7I2V4W5;A0A7I2V2B9;A0A7I2V3J6;A0A7I2V596;A0A7I2YQG7;A0A7I2YQD8;A0A7I2V4G5	NADH dehydrogenase [ubiquinone] iron-sulfur protein 2, mitochondrial	NDUFS2	tr|A0A7I2V4X8|A0A7I2V4X8_HUMAN Complex I-49kD OS=Homo sapiens OX=9606 GN=NDUFS2 PE=1 SV=1;sp|O75306|NDUS2_HUMAN NADH dehydrogenase [ubiquinone] iron-sulfur protein 2, mitochondrial OS=Homo sapiens OX=9606 GN=NDUFS2 PE=1 SV=2;tr|A0A7I2V5E2|A0A7I2V5E2_HUMAN	15	5	5	12.3	12.3	49.653	438	438;463;334;341;372;386;407;407;423;478;484;431;437;212;253	0	38.68	123450000
Q07960;H0YE29;E9PNR6	Q07960;H0YE29	Rho GTPase-activating protein 1	ARHGAP1	sp|Q07960|RHG01_HUMAN Rho GTPase-activating protein 1 OS=Homo sapiens OX=9606 GN=ARHGAP1 PE=1 SV=1;tr|H0YE29|H0YE29_HUMAN Rho GTPase-activating protein 1 (Fragment) OS=Homo sapiens OX=9606 GN=ARHGAP1 PE=1 SV=1	3	6	6	21.6	21.6	50.435	439	439;334;192	0	38.282	299510000
P07741;H3BQF1;H3BQZ9;H3BSW3;H3BQB1	P07741;H3BQF1;H3BQZ9;H3BSW3;H3BQB1	Adenine phosphoribosyltransferase	APRT	sp|P07741|APT_HUMAN Adenine phosphoribosyltransferase OS=Homo sapiens OX=9606 GN=APRT PE=1 SV=2;tr|H3BQF1|H3BQF1_HUMAN Adenine phosphoribosyltransferase (Fragment) OS=Homo sapiens OX=9606 GN=APRT PE=1 SV=8;tr|H3BQZ9|H3BQZ9_HUMAN Adenine phosphoribosyltrans	5	6	6	43.3	43.3	19.608	180	180;148;153;63;162	0	38.01	621460000
P39687;H0YN26;H7BZ09	P39687;H0YN26;H7BZ09	Acidic leucine-rich nuclear phosphoprotein 32 family member A	ANP32A	sp|P39687|AN32A_HUMAN Acidic leucine-rich nuclear phosphoprotein 32 family member A OS=Homo sapiens OX=9606 GN=ANP32A PE=1 SV=1;tr|H0YN26|H0YN26_HUMAN Acidic leucine-rich nuclear phosphoprotein 32 family member A OS=Homo sapiens OX=9606 GN=ANP32A PE=1 SV=1	3	6	4	22.5	14.5	28.585	249	249;177;79	0	37.843	1348400000
Q53GQ0;A0A1B0GV93;E9PI21;A0A1B0GW85;A0A1B0GU83;A0A1B0GVY6	Q53GQ0;A0A1B0GV93	Very-long-chain 3-oxoacyl-CoA reductase	HSD17B12	sp|Q53GQ0|DHB12_HUMAN Very-long-chain 3-oxoacyl-CoA reductase OS=Homo sapiens OX=9606 GN=HSD17B12 PE=1 SV=2;tr|A0A1B0GV93|A0A1B0GV93_HUMAN Very-long-chain 3-oxoacyl-CoA reductase OS=Homo sapiens OX=9606 GN=HSD17B12 PE=1 SV=1	6	5	5	22.4	22.4	34.324	312	312;276;164;103;111;178	0	37.624	657150000
K7ER00;Q9Y285;K7EPH2;K7EK06;K7ER16	K7ER00;Q9Y285;K7EPH2;K7EK06;K7ER16	Phenylalanine--tRNA ligase alpha subunit	FARSA	tr|K7ER00|K7ER00_HUMAN Phenylalanine--tRNA ligase OS=Homo sapiens OX=9606 GN=FARSA PE=1 SV=1;sp|Q9Y285|SYFA_HUMAN Phenylalanine--tRNA ligase alpha subunit OS=Homo sapiens OX=9606 GN=FARSA PE=1 SV=3;tr|K7EPH2|K7EPH2_HUMAN Phenylalanine--tRNA ligase (Fragmen	5	4	4	14.8	14.8	62.395	548	548;508;378;168;235	0	37.602	106280000
P40261	P40261	Nicotinamide N-methyltransferase	NNMT	sp|P40261|NNMT_HUMAN Nicotinamide N-methyltransferase OS=Homo sapiens OX=9606 GN=NNMT PE=1 SV=1	1	5	5	19.7	19.7	29.574	264	264	0	37.529	469350000
O14737;K7ESJ4;Q3HM38;X6R2P6;K7EQA1	O14737;K7ESJ4;Q3HM38;X6R2P6;K7EQA1	Programmed cell death protein 5	PDCD5	sp|O14737|PDCD5_HUMAN Programmed cell death protein 5 OS=Homo sapiens OX=9606 GN=PDCD5 PE=1 SV=3;tr|K7ESJ4|K7ESJ4_HUMAN Programmed cell death protein 5 OS=Homo sapiens OX=9606 GN=PDCD5 PE=1 SV=1;tr|Q3HM38|Q3HM38_HUMAN Programmed cell death 5 short isoform	5	4	4	38.4	38.4	14.285	125	125;65;40;55;87	0	37.336	348570000
P09661;H0YKK0;H0YMA0;H0YLR3	P09661;H0YKK0	U2 small nuclear ribonucleoprotein A	SNRPA1	sp|P09661|RU2A_HUMAN U2 small nuclear ribonucleoprotein A OS=Homo sapiens OX=9606 GN=SNRPA1 PE=1 SV=2;tr|H0YKK0|H0YKK0_HUMAN Small nuclear ribonucleoprotein polypeptide A, isoform CRA_a OS=Homo sapiens OX=9606 GN=SNRPA1 PE=1 SV=1	4	5	5	21.2	21.2	28.415	255	255;154;142;89	0	37.013	70820000
C9JRZ6;F8WAR4;Q9NX63;A0A286YEX5	C9JRZ6;F8WAR4;Q9NX63;A0A286YEX5	MICOS complex subunit MIC19	CHCHD3	tr|C9JRZ6|C9JRZ6_HUMAN MICOS complex subunit MIC19 OS=Homo sapiens OX=9606 GN=CHCHD3 PE=1 SV=2;tr|F8WAR4|F8WAR4_HUMAN MICOS complex subunit MIC19 OS=Homo sapiens OX=9606 GN=CHCHD3 PE=1 SV=1;sp|Q9NX63|MIC19_HUMAN MICOS complex subunit MIC19 OS=Homo sapiens	4	5	5	15.5	15.5	26.753	232	232;241;227;101	0	36.908	279690000
P39019;A0A075B6E2;M0R2L9;M0QYF7;M0R140	P39019;A0A075B6E2	40S ribosomal protein S19	RPS19	sp|P39019|RS19_HUMAN 40S ribosomal protein S19 OS=Homo sapiens OX=9606 GN=RPS19 PE=1 SV=2;tr|A0A075B6E2|A0A075B6E2_HUMAN 40S ribosomal protein S19 OS=Homo sapiens OX=9606 GN=RPS19 PE=1 SV=1	5	6	6	29	29	16.06	145	145;71;71;100;102	0	36.86	1010900000
Q9Y383;A0A0A6YYJ8;V9GZ75;F8WEU3;B8ZZ09;B8ZZ10;A8MYV2;Q9NQ29	Q9Y383;A0A0A6YYJ8	Putative RNA-binding protein Luc7-like 2	LUC7L2	sp|Q9Y383|LC7L2_HUMAN Putative RNA-binding protein Luc7-like 2 OS=Homo sapiens OX=9606 GN=LUC7L2 PE=1 SV=2;tr|A0A0A6YYJ8|A0A0A6YYJ8_HUMAN Putative RNA-binding protein Luc7-like 2 OS=Homo sapiens OX=9606 GN=LUC7L2 PE=3 SV=1	8	6	6	17.3	17.3	46.513	392	392;458;54;83;84;182;272;371	0	36.835	549670000
Q13151	Q13151	Heterogeneous nuclear ribonucleoprotein A0	HNRNPA0	sp|Q13151|ROA0_HUMAN Heterogeneous nuclear ribonucleoprotein A0 OS=Homo sapiens OX=9606 GN=HNRNPA0 PE=1 SV=1	1	5	5	23	23	30.84	305	305	0	36.783	366240000
P00387;B1AHF3	P00387;B1AHF3	NADH-cytochrome b5 reductase 3;NADH-cytochrome b5 reductase 3 membrane-bound form;NADH-cytochrome b5 reductase 3 soluble form	CYB5R3	sp|P00387|NB5R3_HUMAN NADH-cytochrome b5 reductase 3 OS=Homo sapiens OX=9606 GN=CYB5R3 PE=1 SV=3;tr|B1AHF3|B1AHF3_HUMAN NADH-cytochrome b5 reductase 3 (Fragment) OS=Homo sapiens OX=9606 GN=CYB5R3 PE=1 SV=1	2	5	5	30.6	30.6	34.234	301	301;147	0	36.74	621280000
O43852;H0Y875	O43852;H0Y875	Calumenin	CALU	sp|O43852|CALU_HUMAN Calumenin OS=Homo sapiens OX=9606 GN=CALU PE=1 SV=2;tr|H0Y875|H0Y875_HUMAN Calumenin (Fragment) OS=Homo sapiens OX=9606 GN=CALU PE=1 SV=1	2	5	5	25.1	25.1	37.106	315	315;147	0	36.61	620720000
F2Z3J9;Q14914;Q5JVP2;F6XGT7	F2Z3J9;Q14914	Prostaglandin reductase 1	PTGR1	tr|F2Z3J9|F2Z3J9_HUMAN 15-oxoprostaglandin 13-reductase OS=Homo sapiens OX=9606 GN=PTGR1 PE=1 SV=3;sp|Q14914|PTGR1_HUMAN Prostaglandin reductase 1 OS=Homo sapiens OX=9606 GN=PTGR1 PE=1 SV=2	4	5	5	25	25	32.729	300	300;329;119;73	0	36.447	1162000000
O75489;E9PS48;G3V194	O75489	NADH dehydrogenase [ubiquinone] iron-sulfur protein 3, mitochondrial	NDUFS3	sp|O75489|NDUS3_HUMAN NADH dehydrogenase [ubiquinone] iron-sulfur protein 3, mitochondrial OS=Homo sapiens OX=9606 GN=NDUFS3 PE=1 SV=1	3	6	6	27.7	27.7	30.241	264	264;161;121	0	36.431	507200000
A0A087WVV1;P49721	A0A087WVV1;P49721	Proteasome subunit beta type-2	PSMB2	tr|A0A087WVV1|A0A087WVV1_HUMAN Proteasome subunit beta type-2 OS=Homo sapiens OX=9606 GN=PSMB2 PE=1 SV=1;sp|P49721|PSB2_HUMAN Proteasome subunit beta type-2 OS=Homo sapiens OX=9606 GN=PSMB2 PE=1 SV=1	2	3	3	53.6	53.6	9.557	84	84;201	0	36.37	355920000
P17987;E7EQR6;E7ERF2;F5H676;F5H136;F5H282;F5H726;F5GZI8	P17987;E7EQR6;E7ERF2	T-complex protein 1 subunit alpha	TCP1	sp|P17987|TCPA_HUMAN T-complex protein 1 subunit alpha OS=Homo sapiens OX=9606 GN=TCP1 PE=1 SV=1;tr|E7EQR6|E7EQR6_HUMAN T-complex protein 1 subunit alpha OS=Homo sapiens OX=9606 GN=TCP1 PE=1 SV=1;tr|E7ERF2|E7ERF2_HUMAN CCT-alpha OS=Homo sapiens OX=9606 GN=	8	5	5	11.7	11.7	60.343	556	556;401;433;111;136;332;91;100	0	36.169	235220000
O00487	O00487	26S proteasome non-ATPase regulatory subunit 14	PSMD14	sp|O00487|PSDE_HUMAN 26S proteasome non-ATPase regulatory subunit 14 OS=Homo sapiens OX=9606 GN=PSMD14 PE=1 SV=1	1	5	5	20.6	20.6	34.577	310	310	0	36.125	1031600000
P10599	P10599	Thioredoxin	TXN	sp|P10599|THIO_HUMAN Thioredoxin OS=Homo sapiens OX=9606 GN=TXN PE=1 SV=3	1	5	5	42.9	42.9	11.737	105	105	0	36.113	2666700000
P50552;K7ENR7;K7ENL7;K7EM16;K7EIG8	P50552	Vasodilator-stimulated phosphoprotein	VASP	sp|P50552|VASP_HUMAN Vasodilator-stimulated phosphoprotein OS=Homo sapiens OX=9606 GN=VASP PE=1 SV=3	5	5	5	16.8	16.8	39.829	380	380;59;103;183;46	0	36.065	495570000
M0R0P1;M0R299;M0QXL5;M0R2Q4;P22087;M0R2U2;M0R1H0;M0R2B0;A6NHQ2	M0R0P1;M0R299;M0QXL5;M0R2Q4;P22087;M0R2U2;M0R1H0;M0R2B0	rRNA 2-O-methyltransferase fibrillarin	FBL	tr|M0R0P1|M0R0P1_HUMAN rRNA 2-O-methyltransferase fibrillarin (Fragment) OS=Homo sapiens OX=9606 GN=FBL PE=1 SV=1;tr|M0R299|M0R299_HUMAN rRNA 2-O-methyltransferase fibrillarin (Fragment) OS=Homo sapiens OX=9606 GN=FBL PE=1 SV=1;tr|M0QXL5|M0QXL5_HUMAN rRN	9	5	5	37.3	37.3	24.544	228	228;229;244;273;321;157;178;182;334	0	36.024	787390000
H0YKD8;P46779;H0YLP6;H0YMF4	H0YKD8;P46779;H0YLP6;H0YMF4	60S ribosomal protein L28	RPL28	tr|H0YKD8|H0YKD8_HUMAN 60S ribosomal protein L28 OS=Homo sapiens OX=9606 GN=RPL28 PE=1 SV=1;sp|P46779|RL28_HUMAN 60S ribosomal protein L28 OS=Homo sapiens OX=9606 GN=RPL28 PE=1 SV=3;tr|H0YLP6|H0YLP6_HUMAN 60S ribosomal protein L28 OS=Homo sapiens OX=9606 G	4	4	4	22.9	22.9	19.072	170	170;137;89;112	0	35.915	524300000
Q9BUF5;K7ESM5;K7EL29;K7ES63;K7ESQ3;K7EQT3;K7EJ64;K7ERA8;K7EJZ4;K7EN98;K7EPE5	Q9BUF5;K7ESM5	Tubulin beta-6 chain	TUBB6	sp|Q9BUF5|TBB6_HUMAN Tubulin beta-6 chain OS=Homo sapiens OX=9606 GN=TUBB6 PE=1 SV=1;tr|K7ESM5|K7ESM5_HUMAN Tubulin beta chain (Fragment) OS=Homo sapiens OX=9606 GN=TUBB6 PE=1 SV=1	11	16	5	36.5	17.9	49.857	446	446;338;130;116;96;104;104;110;115;136;141	0	35.863	1030200000
Q9BTV4;V9GY05	Q9BTV4	Transmembrane protein 43	TMEM43	sp|Q9BTV4|TMM43_HUMAN Transmembrane protein 43 OS=Homo sapiens OX=9606 GN=TMEM43 PE=1 SV=1	2	5	5	20.8	20.8	44.875	400	400;133	0	35.852	489650000
P47755;C9JUG7;F8W9N7;A0A0D9SET8	P47755;C9JUG7;F8W9N7;A0A0D9SET8	F-actin-capping protein subunit alpha-2	CAPZA2	sp|P47755|CAZA2_HUMAN F-actin-capping protein subunit alpha-2 OS=Homo sapiens OX=9606 GN=CAPZA2 PE=1 SV=3;tr|C9JUG7|C9JUG7_HUMAN F-actin-capping protein subunit alpha OS=Homo sapiens OX=9606 GN=CAPZA2 PE=1 SV=1;tr|F8W9N7|F8W9N7_HUMAN F-actin-capping protei	4	5	3	19.9	14	32.949	286	286;146;174;174	0	35.824	1091300000
P07900;Q58FG0;Q14568;Q58FF8	P07900	Heat shock protein HSP 90-alpha	HSP90AA1	sp|P07900|HS90A_HUMAN Heat shock protein HSP 90-alpha OS=Homo sapiens OX=9606 GN=HSP90AA1 PE=1 SV=5	4	5	3	7.8	4.4	84.659	732	732;334;343;381	0	35.775	360050000
Q92597;A0A7I2ST14;E5RJY1;E7ESM1;E5RIR1;E5RGM5;E5RIV1;E5RIM2;A0A6Q8PHF2;A0A6Q8PFR8;A0A6Q8PGD3;A0A6Q8PF71;E5RJ98;E5RG99;A0A6Q8PHI0;A0A6Q8PF16;E5RI76;E5RH82;E5RK17	Q92597;A0A7I2ST14;E5RJY1;E7ESM1	Protein NDRG1	NDRG1	sp|Q92597|NDRG1_HUMAN Protein NDRG1 OS=Homo sapiens OX=9606 GN=NDRG1 PE=1 SV=1;tr|A0A7I2ST14|A0A7I2ST14_HUMAN N-myc downstream-regulated gene 1 protein (Fragment) OS=Homo sapiens OX=9606 GN=NDRG1 PE=1 SV=1;tr|E5RJY1|E5RJY1_HUMAN N-myc downstream-regulated	19	5	5	22.1	22.1	42.835	394	394;387;103;141;158;165;193;216;21;40;56;57;95;100;101;120;133;156;167	0	35.577	916640000
A0A7I2V2U7;A0A7I2V5M5;A0A7I2V428;C9JLB1;A0A7I2V3F3;H7BY16;P19338;A0A7I2V349;A0A7I2V506;A0A7I2V699;A0A7I2V2S8	A0A7I2V2U7;A0A7I2V5M5;A0A7I2V428;C9JLB1;A0A7I2V3F3;H7BY16;P19338;A0A7I2V349;A0A7I2V506;A0A7I2V699;A0A7I2V2S8	Nucleolin	NCL	tr|A0A7I2V2U7|A0A7I2V2U7_HUMAN Nucleolin OS=Homo sapiens OX=9606 GN=NCL PE=1 SV=1;tr|A0A7I2V5M5|A0A7I2V5M5_HUMAN Nucleolin OS=Homo sapiens OX=9606 GN=NCL PE=1 SV=1;tr|A0A7I2V428|A0A7I2V428_HUMAN Nucleolin OS=Homo sapiens OX=9606 GN=NCL PE=1 SV=1;tr|C9JLB1|	11	4	4	8.3	8.3	68.592	626	626;672;689;694;695;734;710;595;602;616;389	0	35.532	97634000
H0YGT2;P20645	H0YGT2;P20645	Cation-dependent mannose-6-phosphate receptor	M6PR	tr|H0YGT2|H0YGT2_HUMAN Cation-dependent mannose-6-phosphate receptor (Fragment) OS=Homo sapiens OX=9606 GN=M6PR PE=1 SV=1;sp|P20645|MPRD_HUMAN Cation-dependent mannose-6-phosphate receptor OS=Homo sapiens OX=9606 GN=M6PR PE=1 SV=1	2	1	1	11.5	11.5	13.271	122	122;277	0	35.52	45678000
D6RAN4;A0A2R8Y5Y7;P32969;H0Y9V9;H0Y9R4	D6RAN4;A0A2R8Y5Y7;P32969;H0Y9V9	60S ribosomal protein L9	RPL9	tr|D6RAN4|D6RAN4_HUMAN 60S ribosomal protein L9 (Fragment) OS=Homo sapiens OX=9606 GN=RPL9 PE=1 SV=8;tr|A0A2R8Y5Y7|A0A2R8Y5Y7_HUMAN 60S ribosomal protein L9 OS=Homo sapiens OX=9606 GN=RPL9 PE=1 SV=1;sp|P32969|RL9_HUMAN 60S ribosomal protein L9 OS=Homo sapi	5	5	5	26.5	26.5	20.775	181	181;220;192;113;90	0	35.425	848230000
P49755;G3V2K7	P49755;G3V2K7	Transmembrane emp24 domain-containing protein 10	TMED10	sp|P49755|TMEDA_HUMAN Transmembrane emp24 domain-containing protein 10 OS=Homo sapiens OX=9606 GN=TMED10 PE=1 SV=2;tr|G3V2K7|G3V2K7_HUMAN Transmembrane emp24 domain-containing protein 10 OS=Homo sapiens OX=9606 GN=TMED10 PE=1 SV=1	2	4	4	19.6	19.6	24.976	219	219;153	0	35.269	1169600000
Q6IBS0;A0A7I2V5B1;A0A7I2V2U8;A0A7I2V5D3;D6RG15;H0Y858;A0A7I2YQM6;A0A7I2V3T5;H7C5I2;F8VS81;Q12792	Q6IBS0;A0A7I2V5B1;A0A7I2V2U8;A0A7I2V5D3;D6RG15;H0Y858	Twinfilin-2	TWF2	sp|Q6IBS0|TWF2_HUMAN Twinfilin-2 OS=Homo sapiens OX=9606 GN=TWF2 PE=1 SV=2;tr|A0A7I2V5B1|A0A7I2V5B1_HUMAN HCG2043378, isoform CRA_b OS=Homo sapiens OX=9606 GN=TWF2 PE=1 SV=1;tr|A0A7I2V2U8|A0A7I2V2U8_HUMAN Twinfilin-2 OS=Homo sapiens OX=9606 GN=TWF2 PE=1 SV	11	5	5	24.6	24.6	39.548	349	349;251;296;318;254;1186;44;51;55;291;350	0	35.179	357050000
F5H423;P84077;P61204;F5H0C7;C9JPM4;C9J1Z8;P84085;P18085;F5H1V1;F5H6T5;F8WDB3;C9JAK5	F5H423;P84077;P61204;F5H0C7;C9JPM4;C9J1Z8;P84085;P18085	ADP-ribosylation factor 1;ADP-ribosylation factor 3;ADP-ribosylation factor 5;ADP-ribosylation factor 4	ARF1;ARF3;ARF4;ARF5	tr|F5H423|F5H423_HUMAN Uncharacterized protein OS=Homo sapiens OX=9606 PE=3 SV=1;sp|P84077|ARF1_HUMAN ADP-ribosylation factor 1 OS=Homo sapiens OX=9606 GN=ARF1 PE=1 SV=2;sp|P61204|ARF3_HUMAN ADP-ribosylation factor 3 OS=Homo sapiens OX=9606 GN=ARF3 PE=1 SV	12	5	5	30.5	30.5	23.346	210	210;181;181;102;127;150;180;180;40;50;59;153	0	35.144	791870000
J3KTF8;J3QQX2;P52565;J3KRY1;J3KS60;J3KRE2	J3KTF8;J3QQX2;P52565;J3KRY1;J3KS60;J3KRE2	Rho GDP-dissociation inhibitor 1	ARHGDIA	tr|J3KTF8|J3KTF8_HUMAN Rho GDP-dissociation inhibitor 1 (Fragment) OS=Homo sapiens OX=9606 GN=ARHGDIA PE=1 SV=8;tr|J3QQX2|J3QQX2_HUMAN Rho GDP-dissociation inhibitor 1 OS=Homo sapiens OX=9606 GN=ARHGDIA PE=1 SV=1;sp|P52565|GDIR1_HUMAN Rho GDP-dissociation	6	4	4	19.7	19.7	21.517	193	193;235;204;249;92;129	0	35.1	622490000
P80723;U3KQP0	P80723	Brain acid soluble protein 1	BASP1	sp|P80723|BASP1_HUMAN Brain acid soluble protein 1 OS=Homo sapiens OX=9606 GN=BASP1 PE=1 SV=2	2	4	4	30	30	22.693	227	227;45	0	35.068	273800000
P42766;F2Z388	P42766;F2Z388	60S ribosomal protein L35	RPL35	sp|P42766|RL35_HUMAN 60S ribosomal protein L35 OS=Homo sapiens OX=9606 GN=RPL35 PE=1 SV=2;tr|F2Z388|F2Z388_HUMAN 60S ribosomal protein L35 OS=Homo sapiens OX=9606 GN=RPL35 PE=1 SV=1	2	4	4	20.3	20.3	14.551	123	123;96	0	34.85	549310000
H0YHC3;F8W020;F8W118;F8VY35;F8VV59;B7Z9C2;F8W0J6;F5H4R6;H0YIV4;P55209;F8VRJ2;H0YH88;F8VXI6;F8VUX1;F8W543;F8VVB5	H0YHC3;F8W020;F8W118;F8VY35;F8VV59;B7Z9C2;F8W0J6;F5H4R6;H0YIV4;P55209;F8VRJ2;H0YH88;F8VXI6;F8VUX1;F8W543;F8VVB5	Nucleosome assembly protein 1-like 1	NAP1L1	tr|H0YHC3|H0YHC3_HUMAN Nucleosome assembly protein 1-like 1 (Fragment) OS=Homo sapiens OX=9606 GN=NAP1L1 PE=1 SV=1;tr|F8W020|F8W020_HUMAN Nucleosome assembly protein 1-like 1 (Fragment) OS=Homo sapiens OX=9606 GN=NAP1L1 PE=1 SV=1;tr|F8W118|F8W118_HUMAN Nuc	16	5	3	29.3	24.2	23.417	198	198;207;209;264;327;349;379;383;385;391;114;177;215;237;328;161	0	34.786	1642200000
J3QL05;J3KP15;Q01130;Q9BRL6	J3QL05;J3KP15;Q01130	Serine/arginine-rich splicing factor 2	SRSF2	tr|J3QL05|J3QL05_HUMAN Serine/arginine-rich splicing factor 2 (Fragment) OS=Homo sapiens OX=9606 GN=SRSF2 PE=1 SV=1;tr|J3KP15|J3KP15_HUMAN Serine/arginine-rich splicing factor 2 (Fragment) OS=Homo sapiens OX=9606 GN=SRSF2 PE=1 SV=8;sp|Q01130|SRSF2_HUMAN Se	4	5	5	46.2	46.2	15.156	130	130;133;221;282	0	34.758	1318300000
O00151	O00151	PDZ and LIM domain protein 1	PDLIM1	sp|O00151|PDLI1_HUMAN PDZ and LIM domain protein 1 OS=Homo sapiens OX=9606 GN=PDLIM1 PE=1 SV=4	1	5	5	19.8	19.8	36.071	329	329	0	34.558	841170000
C9J9W2;Q14847	C9J9W2;Q14847	LIM and SH3 domain protein 1	LASP1	tr|C9J9W2|C9J9W2_HUMAN LIM and SH3 domain protein 1 (Fragment) OS=Homo sapiens OX=9606 GN=LASP1 PE=1 SV=1;sp|Q14847|LASP1_HUMAN LIM and SH3 domain protein 1 OS=Homo sapiens OX=9606 GN=LASP1 PE=1 SV=2	2	5	5	30.1	30.1	18.98	166	166;261	0	34.556	581430000
G5E972;P42167;H0YJH7;P42166	G5E972;P42167;H0YJH7;P42166	Lamina-associated polypeptide 2, isoforms beta/gamma;Thymopoietin;Thymopentin;Lamina-associated polypeptide 2, isoform alpha;Thymopoietin;Thymopentin	TMPO	tr|G5E972|G5E972_HUMAN Lamina-associated polypeptide 2, isoforms beta/gamma OS=Homo sapiens OX=9606 GN=TMPO PE=1 SV=1;sp|P42167|LAP2B_HUMAN Lamina-associated polypeptide 2, isoforms beta/gamma OS=Homo sapiens OX=9606 GN=TMPO PE=1 SV=2;tr|H0YJH7|H0YJH7_HUMA	4	5	5	15.9	15.9	46.306	414	414;454;237;694	0	34.515	363560000
Q15691	Q15691	Microtubule-associated protein RP/EB family member 1	MAPRE1	sp|Q15691|MARE1_HUMAN Microtubule-associated protein RP/EB family member 1 OS=Homo sapiens OX=9606 GN=MAPRE1 PE=1 SV=3	1	5	5	22	22	29.999	268	268	0	34.29	783280000
P28072;I3L3X7;A0A087X2I4	P28072;I3L3X7;A0A087X2I4	Proteasome subunit beta type-6;Proteasome subunit beta type	PSMB6	sp|P28072|PSB6_HUMAN Proteasome subunit beta type-6 OS=Homo sapiens OX=9606 GN=PSMB6 PE=1 SV=4;tr|I3L3X7|I3L3X7_HUMAN Proteasome subunit beta type-6 (Fragment) OS=Homo sapiens OX=9606 GN=PSMB6 PE=1 SV=1;tr|A0A087X2I4|A0A087X2I4_HUMAN Proteasome subunit bet	3	4	4	17.2	17.2	25.357	239	239;102;213	0	33.856	598380000
P62873;B1AKQ8;F6X3N5;F6UT28	P62873;B1AKQ8;F6X3N5;F6UT28	Guanine nucleotide-binding protein G(I)/G(S)/G(T) subunit beta-1	GNB1	sp|P62873|GBB1_HUMAN Guanine nucleotide-binding protein G(I)/G(S)/G(T) subunit beta-1 OS=Homo sapiens OX=9606 GN=GNB1 PE=1 SV=3;tr|B1AKQ8|B1AKQ8_HUMAN Guanine nucleotide-binding protein G(I)/G(S)/G(T) subunit beta-1 (Fragment) OS=Homo sapiens OX=9606 GN=GN	4	3	1	11.2	5.3	37.377	340	340;107;163;165	0	33.695	215120000
M0R0G9;M0QXK2;M0R221;M0R2B8;P09012;M0QZG7;M0R268	M0R0G9;M0QXK2;M0R221;M0R2B8;P09012;M0QZG7;M0R268	U1 small nuclear ribonucleoprotein A	SNRPA	tr|M0R0G9|M0R0G9_HUMAN U1 small nuclear ribonucleoprotein A OS=Homo sapiens OX=9606 GN=SNRPA PE=1 SV=1;tr|M0QXK2|M0QXK2_HUMAN U1 small nuclear ribonucleoprotein A (Fragment) OS=Homo sapiens OX=9606 GN=SNRPA PE=1 SV=8;tr|M0R221|M0R221_HUMAN U1 small nuclear	7	2	2	33.3	33.3	10.083	87	87;128;142;148;282;184;256	0	33.687	97845000
P38919;I3L3H2;J3KT04;J3KS93;J3QQP0;E9PBH4;F8WE11;E7EMV8;J3KSN7	P38919;I3L3H2	Eukaryotic initiation factor 4A-III;Eukaryotic initiation factor 4A-III, N-terminally processed	EIF4A3	sp|P38919|IF4A3_HUMAN Eukaryotic initiation factor 4A-III OS=Homo sapiens OX=9606 GN=EIF4A3 PE=1 SV=4;tr|I3L3H2|I3L3H2_HUMAN RNA helicase OS=Homo sapiens OX=9606 GN=EIF4A3 PE=1 SV=2	9	6	5	19	15.1	46.871	411	411;390;85;85;95;96;97;98;109	0	33.612	248670000
P49189	P49189	4-trimethylaminobutyraldehyde dehydrogenase	ALDH9A1	sp|P49189|AL9A1_HUMAN 4-trimethylaminobutyraldehyde dehydrogenase OS=Homo sapiens OX=9606 GN=ALDH9A1 PE=1 SV=3	1	6	6	15.6	15.6	53.801	494	494	0	33.549	562160000
A6NFX8;Q9UKK9;A6NJU6;H0YEY4;A6NCQ0	A6NFX8;Q9UKK9;A6NJU6	ADP-sugar pyrophosphatase	NUDT5	tr|A6NFX8|A6NFX8_HUMAN ADP-sugar pyrophosphatase OS=Homo sapiens OX=9606 GN=NUDT5 PE=1 SV=1;sp|Q9UKK9|NUDT5_HUMAN ADP-sugar pyrophosphatase OS=Homo sapiens OX=9606 GN=NUDT5 PE=1 SV=1;tr|A6NJU6|A6NJU6_HUMAN ADP-sugar pyrophosphatase OS=Homo sapiens OX=9606	5	5	5	31	31	25.895	232	232;219;186;137;180	0	33.419	347780000
H3BV80;H3BMS0;H3BMM9;H3BTC0;Q15287;H3BPG5	H3BV80;H3BMS0;H3BMM9;H3BTC0;Q15287;H3BPG5	RNA-binding protein with serine-rich domain 1	RNPS1	tr|H3BV80|H3BV80_HUMAN RNA-binding protein with serine-rich domain 1 OS=Homo sapiens OX=9606 GN=RNPS1 PE=1 SV=2;tr|H3BMS0|H3BMS0_HUMAN RNA-binding protein with serine-rich domain 1 OS=Homo sapiens OX=9606 GN=RNPS1 PE=1 SV=1;tr|H3BMM9|H3BMM9_HUMAN RNA-bindi	6	3	3	18.5	18.5	24.561	211	211;257;284;302;305;128	0	33.114	100720000
P35270	P35270	Sepiapterin reductase	SPR	sp|P35270|SPRE_HUMAN Sepiapterin reductase OS=Homo sapiens OX=9606 GN=SPR PE=1 SV=1	1	5	5	25.3	25.3	28.048	261	261	0	32.959	426260000
P00492	P00492	Hypoxanthine-guanine phosphoribosyltransferase	HPRT1	sp|P00492|HPRT_HUMAN Hypoxanthine-guanine phosphoribosyltransferase OS=Homo sapiens OX=9606 GN=HPRT1 PE=1 SV=2	1	5	5	25.7	25.7	24.579	218	218	0	32.887	376750000
Q16543;K7EQA9;K7EKQ2;K7EIU0;K7EL68	Q16543;K7EQA9;K7EKQ2	Hsp90 co-chaperone Cdc37;Hsp90 co-chaperone Cdc37, N-terminally processed	CDC37	sp|Q16543|CDC37_HUMAN Hsp90 co-chaperone Cdc37 OS=Homo sapiens OX=9606 GN=CDC37 PE=1 SV=1;tr|K7EQA9|K7EQA9_HUMAN Hsp90 chaperone protein kinase-targeting subunit (Fragment) OS=Homo sapiens OX=9606 GN=CDC37 PE=1 SV=1;tr|K7EKQ2|K7EKQ2_HUMAN Hsp90 co-chaperon	5	5	5	18.3	18.3	44.468	378	378;230;353;104;184	0	32.87	101760000
F5GYN4;J3KR44;F5H6Q1;Q96FW1;F5H3F0;F5GYJ8	F5GYN4;J3KR44;F5H6Q1;Q96FW1;F5H3F0;F5GYJ8	Ubiquitin thioesterase OTUB1	OTUB1	tr|F5GYN4|F5GYN4_HUMAN Ubiquitinyl hydrolase 1 OS=Homo sapiens OX=9606 GN=OTUB1 PE=1 SV=1;tr|J3KR44|J3KR44_HUMAN Ubiquitin thioesterase OS=Homo sapiens OX=9606 GN=OTUB1 PE=1 SV=2;tr|F5H6Q1|F5H6Q1_HUMAN Ubiquitin thioesterase OS=Homo sapiens OX=9606 GN=OTUB	6	4	4	22	22	28.05	241	241;272;280;271;170;286	0	32.456	735300000
P62851	P62851	40S ribosomal protein S25	RPS25	sp|P62851|RS25_HUMAN 40S ribosomal protein S25 OS=Homo sapiens OX=9606 GN=RPS25 PE=1 SV=1	1	5	5	40.8	40.8	13.742	125	125	0	32.298	1173700000
M0R210;P62249;M0QX76;M0R1M5;M0R3H0;Q6IPX4	M0R210;P62249;M0QX76;M0R1M5;M0R3H0	40S ribosomal protein S16	RPS16	tr|M0R210|M0R210_HUMAN 40S ribosomal protein S16 OS=Homo sapiens OX=9606 GN=RPS16 PE=1 SV=1;sp|P62249|RS16_HUMAN 40S ribosomal protein S16 OS=Homo sapiens OX=9606 GN=RPS16 PE=1 SV=2;tr|M0QX76|M0QX76_HUMAN 40S ribosomal protein S16 (Fragment) OS=Homo sapien	6	5	5	34.1	34.1	14.419	129	129;146;50;85;100;152	0	32.296	624700000
Q5TCU3;A7XZE4;P07951;A0A0S2Z4G6;Q6ZN40;P09493;H0YKX5;H0YKP3;U3KQK2	Q5TCU3;A7XZE4;P07951;A0A0S2Z4G6;Q6ZN40;P09493;H0YKX5;H0YKP3	Tropomyosin beta chain;Tropomyosin alpha-1 chain	TPM2;TPM2b;TPM1	tr|Q5TCU3|Q5TCU3_HUMAN Tropomyosin beta chain OS=Homo sapiens OX=9606 GN=TPM2 PE=1 SV=1;tr|A7XZE4|A7XZE4_HUMAN Beta tropomyosin isoform OS=Homo sapiens OX=9606 GN=TPM2 PE=1 SV=1;sp|P07951|TPM2_HUMAN Tropomyosin beta chain OS=Homo sapiens OX=9606 GN=TPM2 PE	9	15	4	31.7	10.9	32.814	284	284;284;284;284;326;284;142;157;111	0	32.129	150630000
Q13185;S4R2Y4;C9JMM0;B8ZZ43;K7ELA4;B5MD17;J3KS05;P83916	Q13185;S4R2Y4	Chromobox protein homolog 3	CBX3	sp|Q13185|CBX3_HUMAN Chromobox protein homolog 3 OS=Homo sapiens OX=9606 GN=CBX3 PE=1 SV=4;tr|S4R2Y4|S4R2Y4_HUMAN Chromobox protein homolog 3 (Fragment) OS=Homo sapiens OX=9606 GN=CBX3 PE=1 SV=1	8	3	3	22.4	22.4	20.811	183	183;107;62;101;138;168;173;185	0	32.065	318910000
Q15365;J3QT27;E9PFP8;P57721;F8VTZ0;H3BSP4	Q15365	Poly(rC)-binding protein 1	PCBP1	sp|Q15365|PCBP1_HUMAN Poly(rC)-binding protein 1 OS=Homo sapiens OX=9606 GN=PCBP1 PE=1 SV=2	6	7	4	32	19.4	37.497	356	356;322;361;371;64;36	0	32.052	1508100000
P31942	P31942	Heterogeneous nuclear ribonucleoprotein H3	HNRNPH3	sp|P31942|HNRH3_HUMAN Heterogeneous nuclear ribonucleoprotein H3 OS=Homo sapiens OX=9606 GN=HNRNPH3 PE=1 SV=2	1	3	3	17.1	17.1	36.926	346	346	0	32.052	77704000
D3YTB1;F8W727;P62910;D3YTI8	D3YTB1;F8W727;P62910	60S ribosomal protein L32	RPL32	tr|D3YTB1|D3YTB1_HUMAN 60S ribosomal protein L32 (Fragment) OS=Homo sapiens OX=9606 GN=RPL32 PE=1 SV=1;tr|F8W727|F8W727_HUMAN 60S ribosomal protein L32 OS=Homo sapiens OX=9606 GN=RPL32 PE=1 SV=1;sp|P62910|RL32_HUMAN 60S ribosomal protein L32 OS=Homo sapien	4	4	4	29.3	29.3	15.616	133	133;153;135;62	0	31.807	1358500000
Q9P0L0;J3QKM9	Q9P0L0	Vesicle-associated membrane protein-associated protein A	VAPA	sp|Q9P0L0|VAPA_HUMAN Vesicle-associated membrane protein-associated protein A OS=Homo sapiens OX=9606 GN=VAPA PE=1 SV=3	2	5	5	20.1	20.1	27.893	249	249;29	0	31.722	950080000
P32119;A6NIW5	P32119;A6NIW5	Peroxiredoxin-2	PRDX2	sp|P32119|PRDX2_HUMAN Peroxiredoxin-2 OS=Homo sapiens OX=9606 GN=PRDX2 PE=1 SV=5;tr|A6NIW5|A6NIW5_HUMAN Peroxiredoxin 2, isoform CRA_a OS=Homo sapiens OX=9606 GN=PRDX2 PE=1 SV=2	2	5	5	21.7	21.7	21.892	198	198;136	0	31.649	172610000
Q9UHG3;F8W8W4;C9JM55;C9K055;C9JGT6	Q9UHG3;F8W8W4	Prenylcysteine oxidase 1	PCYOX1	sp|Q9UHG3|PCYOX_HUMAN Prenylcysteine oxidase 1 OS=Homo sapiens OX=9606 GN=PCYOX1 PE=1 SV=3;tr|F8W8W4|F8W8W4_HUMAN Prenylcysteine oxidase 1 OS=Homo sapiens OX=9606 GN=PCYOX1 PE=1 SV=1	5	5	5	12.7	12.7	56.639	505	505;293;154;209;129	0	31.633	252250000
O15145;F8VR50;C9JZD1	O15145;F8VR50;C9JZD1	Actin-related protein 2/3 complex subunit 3	ARPC3	sp|O15145|ARPC3_HUMAN Actin-related protein 2/3 complex subunit 3 OS=Homo sapiens OX=9606 GN=ARPC3 PE=1 SV=3;tr|F8VR50|F8VR50_HUMAN Actin-related protein 2/3 complex subunit 3 (Fragment) OS=Homo sapiens OX=9606 GN=ARPC3 PE=1 SV=1;tr|C9JZD1|C9JZD1_HUMAN Act	3	4	4	25.3	25.3	20.546	178	178;84;99	0	31.527	274920000
Q9Y266;A0A0A0MSS4;A0A0A0MSU9	Q9Y266;A0A0A0MSS4;A0A0A0MSU9	Nuclear migration protein nudC	NUDC	sp|Q9Y266|NUDC_HUMAN Nuclear migration protein nudC OS=Homo sapiens OX=9606 GN=NUDC PE=1 SV=1;tr|A0A0A0MSS4|A0A0A0MSS4_HUMAN Nuclear migration protein nudC (Fragment) OS=Homo sapiens OX=9606 GN=NUDC PE=1 SV=1;tr|A0A0A0MSU9|A0A0A0MSU9_HUMAN Nuclear migratio	3	5	5	16.3	16.3	38.242	331	331;133;186	0	31.299	453190000
P09972;K7EKH5;J3KSV6;J3QKP5;A8MVZ9;C9J8F3	P09972;K7EKH5;J3KSV6;J3QKP5;A8MVZ9;C9J8F3	Fructose-bisphosphate aldolase C;Fructose-bisphosphate aldolase	ALDOC	sp|P09972|ALDOC_HUMAN Fructose-bisphosphate aldolase C OS=Homo sapiens OX=9606 GN=ALDOC PE=1 SV=2;tr|K7EKH5|K7EKH5_HUMAN Fructose-bisphosphate aldolase (Fragment) OS=Homo sapiens OX=9606 GN=ALDOC PE=1 SV=1;tr|J3KSV6|J3KSV6_HUMAN Fructose-bisphosphate aldol	6	4	3	19.2	11.5	39.455	364	364;135;175;180;336;149	0	31.183	1133000000
B1ALA9;P60891;A0A0B4J207;A0A2R8Y7H4;P21108;P11908;H7C540;A0A6Q8PG31;A0A0A0MRQ9;A0A6Q8PFD7;A0A6Q8PHI4;A0A6Q8PGP2;A0A6Q8PFD1;A0A6Q8PEU0;A0A6Q8PG82;A0A6Q8PHK9;A6NMS2;B1ALA7;D3YTJ7	B1ALA9;P60891;A0A0B4J207;A0A2R8Y7H4;P21108;P11908;H7C540	Ribose-phosphate pyrophosphokinase 1;Ribose-phosphate pyrophosphokinase 3;Ribose-phosphate pyrophosphokinase 2	PRPS1;PRPS1L1;PRPS2	tr|B1ALA9|B1ALA9_HUMAN Ribose-phosphate pyrophosphokinase 1 OS=Homo sapiens OX=9606 GN=PRPS1 PE=1 SV=2;sp|P60891|PRPS1_HUMAN Ribose-phosphate pyrophosphokinase 1 OS=Homo sapiens OX=9606 GN=PRPS1 PE=1 SV=2;tr|A0A0B4J207|A0A0B4J207_HUMAN Ribose-phosphate dip	19	4	4	19.3	19.3	31.392	285	285;318;318;321;318;318;173;30;76;85;92;95;97;104;112;121;147;168;200	0	31.179	1048400000
Q00765;E2QRG8	Q00765;E2QRG8	Receptor expression-enhancing protein 5;Receptor expression-enhancing protein	REEP5	sp|Q00765|REEP5_HUMAN Receptor expression-enhancing protein 5 OS=Homo sapiens OX=9606 GN=REEP5 PE=1 SV=3;tr|E2QRG8|E2QRG8_HUMAN Receptor expression-enhancing protein (Fragment) OS=Homo sapiens OX=9606 GN=REEP5 PE=1 SV=1	2	4	4	15.9	15.9	21.493	189	189;165	0	30.844	422740000
P62841;K7EM56;A0A0B4J2B4;S4R417;K7EQJ5;K7ELC2;K7EJ78;S4R456	P62841;K7EM56;A0A0B4J2B4;S4R417;K7EQJ5;K7ELC2;K7EJ78	40S ribosomal protein S15	RPS15	sp|P62841|RS15_HUMAN 40S ribosomal protein S15 OS=Homo sapiens OX=9606 GN=RPS15 PE=1 SV=2;tr|K7EM56|K7EM56_HUMAN 40S ribosomal protein S15 OS=Homo sapiens OX=9606 GN=RPS15 PE=1 SV=2;tr|A0A0B4J2B4|A0A0B4J2B4_HUMAN 40S ribosomal protein S15 OS=Homo sapiens O	8	4	4	40.7	40.7	17.04	145	145;112;118;135;141;152;129;68	0	30.814	4243900000
M0QZC5;P62280;M0R1H6;M0R1H5	M0QZC5;P62280	40S ribosomal protein S11	RPS11	tr|M0QZC5|M0QZC5_HUMAN 40S ribosomal protein S11 OS=Homo sapiens OX=9606 GN=RPS11 PE=1 SV=1;sp|P62280|RS11_HUMAN 40S ribosomal protein S11 OS=Homo sapiens OX=9606 GN=RPS11 PE=1 SV=3	4	5	5	33.1	33.1	13.997	118	118;158;88;79	0	30.755	1402300000
A0A1C7CYX9;Q16555;E5RFU4	A0A1C7CYX9;Q16555	Dihydropyrimidinase-related protein 2	DPYSL2	tr|A0A1C7CYX9|A0A1C7CYX9_HUMAN Dihydropyrimidinase-related protein 2 OS=Homo sapiens OX=9606 GN=DPYSL2 PE=1 SV=1;sp|Q16555|DPYL2_HUMAN Dihydropyrimidinase-related protein 2 OS=Homo sapiens OX=9606 GN=DPYSL2 PE=1 SV=1	3	4	4	9.2	9.2	73.502	677	677;572;170	0	30.56	257650000
P30837	P30837	Aldehyde dehydrogenase X, mitochondrial	ALDH1B1	sp|P30837|AL1B1_HUMAN Aldehyde dehydrogenase X, mitochondrial OS=Homo sapiens OX=9606 GN=ALDH1B1 PE=1 SV=3	1	6	5	15.1	13.3	57.206	517	517	0	30.425	212410000
H3BMH2;H3BSC1;P62491;Q15907;B4DQU5;M0R377;M0R2D0;H3BN38;P57735	H3BMH2;H3BSC1;P62491;Q15907;B4DQU5	Ras-related protein Rab-11A;Ras-related protein Rab-11B	RAB11A;RAB11B	tr|H3BMH2|H3BMH2_HUMAN Ras-related protein Rab-11A (Fragment) OS=Homo sapiens OX=9606 GN=RAB11A PE=4 SV=1;tr|H3BSC1|H3BSC1_HUMAN Ras-related protein Rab-11A OS=Homo sapiens OX=9606 GN=RAB11A PE=1 SV=1;sp|P62491|RB11A_HUMAN Ras-related protein Rab-11A OS=Ho	9	5	5	33.5	33.5	17.668	155	155;198;216;218;146;46;60;81;213	0	30.376	1498800000
P17931;G3V3R6	P17931;G3V3R6	Galectin-3;Galectin	LGALS3	sp|P17931|LEG3_HUMAN Galectin-3 OS=Homo sapiens OX=9606 GN=LGALS3 PE=1 SV=5;tr|G3V3R6|G3V3R6_HUMAN Galectin OS=Homo sapiens OX=9606 GN=LGALS3 PE=1 SV=1	2	4	4	20.4	20.4	26.152	250	250;233	0	30.169	417800000
E9PKG6;P80303;E9PLR0;E9PLE9;A0A2R8Y6G7;Q2L696;E9PM22;E9PJP3;H0YD18	E9PKG6;P80303;E9PLR0;E9PLE9;A0A2R8Y6G7;Q2L696;E9PM22	Nucleobindin-2;Nesfatin-1	NUCB2;Nucb2	tr|E9PKG6|E9PKG6_HUMAN Nucleobindin-2 OS=Homo sapiens OX=9606 GN=NUCB2 PE=1 SV=2;sp|P80303|NUCB2_HUMAN Nucleobindin-2 OS=Homo sapiens OX=9606 GN=NUCB2 PE=1 SV=3;tr|E9PLR0|E9PLR0_HUMAN Nucleobindin-2 (Fragment) OS=Homo sapiens OX=9606 GN=NUCB2 PE=1 SV=1;tr|	9	5	5	17.2	17.2	40.368	338	338;420;195;198;231;390;90;69;73	0	30.01	160280000
Q12904;A0A5F9ZHC5	Q12904;A0A5F9ZHC5	Aminoacyl tRNA synthase complex-interacting multifunctional protein 1;Endothelial monocyte-activating polypeptide 2	AIMP1	sp|Q12904|AIMP1_HUMAN Aminoacyl tRNA synthase complex-interacting multifunctional protein 1 OS=Homo sapiens OX=9606 GN=AIMP1 PE=1 SV=2;tr|A0A5F9ZHC5|A0A5F9ZHC5_HUMAN Aminoacyl tRNA synthase complex-interacting multifunctional protein 1 OS=Homo sapiens OX=9	2	3	3	17.9	17.9	34.352	312	312;273	0	30.004	160420000
E5RGA2;B3KW56;A0A7I2V3I2;A0A7I2V5Z6;A0A7I2V2W0;A0A7I2V2H9;A0A7I2V4B4;A0A7I2V3I0;A0A7I2V3S3;P60228;A0A7I2V5P9;E5RHS5;H0YBP5;A0A7I2V4G3;A0A7I2V5K7;H0YAW4;A0A7I2V2Q9;A0A7I2V3W9;H0YBR5;A0A7I2V570;A0A161SXE1;A0A7I2V429	E5RGA2;B3KW56;A0A7I2V3I2;A0A7I2V5Z6;A0A7I2V2W0;A0A7I2V2H9;A0A7I2V4B4;A0A7I2V3I0;A0A7I2V3S3;P60228;A0A7I2V5P9;E5RHS5;H0YBP5;A0A7I2V4G3	Eukaryotic translation initiation factor 3 subunit E	EIF3E	tr|E5RGA2|E5RGA2_HUMAN Eukaryotic translation initiation factor 3 subunit E OS=Homo sapiens OX=9606 GN=EIF3E PE=1 SV=1;tr|B3KW56|B3KW56_HUMAN Eukaryotic translation initiation factor 3 subunit E OS=Homo sapiens OX=9606 GN=EIF3E PE=1 SV=1;tr|A0A7I2V3I2|A0A7	22	5	5	10.5	10.5	41.357	352	352;396;396;416;446;452;455;472;507;445;334;318;332;339;79;84;103;122;123;172;172;182	0	29.958	446640000
P07954	P07954	Fumarate hydratase, mitochondrial	FH	sp|P07954|FUMH_HUMAN Fumarate hydratase, mitochondrial OS=Homo sapiens OX=9606 GN=FH PE=1 SV=3	1	5	5	12	12	54.636	510	510	0	29.948	420270000
P20042	P20042	Eukaryotic translation initiation factor 2 subunit 2	EIF2S2	sp|P20042|IF2B_HUMAN Eukaryotic translation initiation factor 2 subunit 2 OS=Homo sapiens OX=9606 GN=EIF2S2 PE=1 SV=2	1	5	5	14.4	14.4	38.388	333	333	0	29.791	359270000
Q9BVK6	Q9BVK6	Transmembrane emp24 domain-containing protein 9	TMED9	sp|Q9BVK6|TMED9_HUMAN Transmembrane emp24 domain-containing protein 9 OS=Homo sapiens OX=9606 GN=TMED9 PE=1 SV=2	1	4	4	19.6	19.6	27.277	235	235	0	29.775	277960000
A0A2R8Y430;P48637;A0A2R8Y5T7;A0A2R8Y7I7;A0A2R8Y6Q7;A0A2R8Y2X9;A0A2R8Y6Y6;A0A2R8Y4V9;A0A2R8Y790;A0A2R8Y446;A0A0S2Z4J7;A0A2R8YF34	A0A2R8Y430;P48637;A0A2R8Y5T7;A0A2R8Y7I7	Glutathione synthetase	GSS	tr|A0A2R8Y430|A0A2R8Y430_HUMAN Glutathione synthetase OS=Homo sapiens OX=9606 GN=GSS PE=1 SV=1;sp|P48637|GSHB_HUMAN Glutathione synthetase OS=Homo sapiens OX=9606 GN=GSS PE=1 SV=1;tr|A0A2R8Y5T7|A0A2R8Y5T7_HUMAN Glutathione synthase (Fragment) OS=Homo sapie	12	5	5	11.6	11.6	49.976	450	450;474;360;155;169;48;81;97;112;124;132;134	0	29.753	317310000
P46778;G3V1B3;M0R181	P46778;G3V1B3;M0R181	60S ribosomal protein L21	RPL21	sp|P46778|RL21_HUMAN 60S ribosomal protein L21 OS=Homo sapiens OX=9606 GN=RPL21 PE=1 SV=2;tr|G3V1B3|G3V1B3_HUMAN 60S ribosomal protein L21 OS=Homo sapiens OX=9606 GN=RPL21 PE=1 SV=1;tr|M0R181|M0R181_HUMAN 60S ribosomal protein L21 (Fragment) OS=Homo sapien	3	3	3	27.5	27.5	18.565	160	160;87;122	0	29.059	679890000
P10768;X6RA14;U3KQT1;H7BZT7	P10768;X6RA14;U3KQT1;H7BZT7	S-formylglutathione hydrolase	ESD	sp|P10768|ESTD_HUMAN S-formylglutathione hydrolase OS=Homo sapiens OX=9606 GN=ESD PE=1 SV=2;tr|X6RA14|X6RA14_HUMAN S-formylglutathione hydrolase OS=Homo sapiens OX=9606 GN=ESD PE=1 SV=1;tr|U3KQT1|U3KQT1_HUMAN S-formylglutathione hydrolase OS=Homo sapiens O	4	4	4	24.1	24.1	31.462	282	282;253;262;230	0	28.985	193030000
Q04760	Q04760	Lactoylglutathione lyase	GLO1	sp|Q04760|LGUL_HUMAN Lactoylglutathione lyase OS=Homo sapiens OX=9606 GN=GLO1 PE=1 SV=4	1	5	5	22.3	22.3	20.777	184	184	0	28.225	355960000
P07996	P07996	Thrombospondin-1	THBS1	sp|P07996|TSP1_HUMAN Thrombospondin-1 OS=Homo sapiens OX=9606 GN=THBS1 PE=1 SV=2	1	4	4	4.2	4.2	129.38	1170	1170	0	27.921	198460000
F2Z2Y4;O00764	F2Z2Y4;O00764	Pyridoxal kinase	PDXK	tr|F2Z2Y4|F2Z2Y4_HUMAN Pyridoxal kinase OS=Homo sapiens OX=9606 GN=PDXK PE=1 SV=1;sp|O00764|PDXK_HUMAN Pyridoxal kinase OS=Homo sapiens OX=9606 GN=PDXK PE=1 SV=1	2	4	4	17.6	17.6	30.638	272	272;312	0	27.812	333170000
Q9Y277;E5RK27;E5RFP6;E5RJN6;E5RHZ6;E5RHE1	Q9Y277;E5RK27;E5RFP6;E5RJN6;E5RHZ6	Voltage-dependent anion-selective channel protein 3	VDAC3	sp|Q9Y277|VDAC3_HUMAN Voltage-dependent anion-selective channel protein 3 OS=Homo sapiens OX=9606 GN=VDAC3 PE=1 SV=1;tr|E5RK27|E5RK27_HUMAN Voltage-dependent anion-selective channel protein 3 (Fragment) OS=Homo sapiens OX=9606 GN=VDAC3 PE=1 SV=1;tr|E5RFP6|	6	4	4	12.7	12.7	30.658	283	283;108;134;158;165;100	0	27.602	376750000
A0A087X2E5;A0A087WZN1;O43837;A0A0D9SG66	A0A087X2E5;A0A087WZN1;O43837	Isocitrate dehydrogenase [NAD] subunit, mitochondrial;Isocitrate dehydrogenase [NAD] subunit beta, mitochondrial	IDH3B	tr|A0A087X2E5|A0A087X2E5_HUMAN Isocitrate dehydrogenase [NAD] subunit, mitochondrial OS=Homo sapiens OX=9606 GN=IDH3B PE=1 SV=1;tr|A0A087WZN1|A0A087WZN1_HUMAN Isocitrate dehydrogenase [NAD] subunit, mitochondrial OS=Homo sapiens OX=9606 GN=IDH3B PE=1 SV=1;	4	4	4	14.6	14.6	41.219	376	376;387;385;145	0	27.529	139330000
E9PMD7;P62136;A0A7I2V4F7;F8W0W8;E7ETD8	E9PMD7;P62136;A0A7I2V4F7;F8W0W8	Serine/threonine-protein phosphatase;Serine/threonine-protein phosphatase PP1-alpha catalytic subunit	PPP1CA;PPP1CC	tr|E9PMD7|E9PMD7_HUMAN Serine/threonine-protein phosphatase OS=Homo sapiens OX=9606 GN=PPP1CA PE=1 SV=2;sp|P62136|PP1A_HUMAN Serine/threonine-protein phosphatase PP1-alpha catalytic subunit OS=Homo sapiens OX=9606 GN=PPP1CA PE=1 SV=1;tr|A0A7I2V4F7|A0A7I2V4	5	4	2	15.9	7.1	33.425	295	295;330;335;332;169	0	27.451	311120000
J3KS31;J3QRS9;X6R4W8;O43670	J3KS31;J3QRS9;X6R4W8;O43670	BUB3-interacting and GLEBS motif-containing protein ZNF207	ZNF207	tr|J3KS31|J3KS31_HUMAN BUB3-interacting and GLEBS motif-containing protein ZNF207 (Fragment) OS=Homo sapiens OX=9606 GN=ZNF207 PE=1 SV=1;tr|J3QRS9|J3QRS9_HUMAN BUB3-interacting and GLEBS motif-containing protein ZNF207 OS=Homo sapiens OX=9606 GN=ZNF207 PE=	4	2	2	9.7	9.7	34.987	341	341;493;497;478	0	27.402	78778000
J3KRB3;A0A087WWH0;J3QS96;A0A087WXM6;J3QQT2;J3QLC8;J3KRX5;A0A0A0MRF8;A0A0A6YYL6;P18621;A0A087WY81;J3KSJ0	J3KRB3;A0A087WWH0;J3QS96;A0A087WXM6;J3QQT2;J3QLC8;J3KRX5;A0A0A0MRF8;A0A0A6YYL6;P18621;A0A087WY81	60S ribosomal protein L17	RPL17;RPL17-C18orf32	tr|J3KRB3|J3KRB3_HUMAN 60S ribosomal protein L17 (Fragment) OS=Homo sapiens OX=9606 GN=RPL17 PE=1 SV=3;tr|A0A087WWH0|A0A087WWH0_HUMAN 60S ribosomal protein L17 (Fragment) OS=Homo sapiens OX=9606 GN=RPL17 PE=1 SV=6;tr|J3QS96|J3QS96_HUMAN 60S ribosomal prote	12	4	4	34.9	34.9	14.894	129	129;131;138;169;171;174;174;190;228;184;97;56	0	27.346	840620000
P27695;G3V5Q1;G3V3M6;G3V5D9;A0A0C4DGK8;G3V3C7	P27695;G3V5Q1;G3V3M6;G3V5D9;A0A0C4DGK8;G3V3C7	DNA-(apurinic or apyrimidinic site) lyase;DNA-(apurinic or apyrimidinic site) lyase, mitochondrial	APEX1	sp|P27695|APEX1_HUMAN DNA-(apurinic or apyrimidinic site) endonuclease OS=Homo sapiens OX=9606 GN=APEX1 PE=1 SV=2;tr|G3V5Q1|G3V5Q1_HUMAN DNA-(apurinic or apyrimidinic site) endonuclease (Fragment) OS=Homo sapiens OX=9606 GN=APEX1 PE=1 SV=1;tr|G3V3M6|G3V3M6	6	4	4	14.2	14.2	35.554	318	318;242;263;107;146;174	0	27.314	186220000
A0A087WX29;Q13148;K7EJM5;A0A0A0N0M3;K7EN94;B1AKP7;G3V162;A0A087X260;A0A087WYY0;A0A087WXQ5;A0A087WV68	A0A087WX29;Q13148;K7EJM5;A0A0A0N0M3;K7EN94;B1AKP7;G3V162;A0A087X260;A0A087WYY0	TAR DNA-binding protein 43	TARDBP;TDP43	tr|A0A087WX29|A0A087WX29_HUMAN TAR DNA-binding protein 43 (Fragment) OS=Homo sapiens OX=9606 GN=TARDBP PE=1 SV=1;sp|Q13148|TADBP_HUMAN TAR DNA-binding protein 43 OS=Homo sapiens OX=9606 GN=TARDBP PE=1 SV=1;tr|K7EJM5|K7EJM5_HUMAN TAR DNA-binding protein 43	11	3	3	17.3	17.3	26.743	243	243;414;201;269;275;295;298;301;304;200;212	0	27.206	144760000
P13489;E9PMA9;E9PMN0;E9PIK5;E9PMJ3;E9PLZ3;E9PIM9;H0YCR7	P13489;E9PMA9;E9PMN0;E9PIK5;E9PMJ3;E9PLZ3;E9PIM9	Ribonuclease inhibitor	RNH1	sp|P13489|RINI_HUMAN Ribonuclease inhibitor OS=Homo sapiens OX=9606 GN=RNH1 PE=1 SV=2;tr|E9PMA9|E9PMA9_HUMAN Ribonuclease inhibitor OS=Homo sapiens OX=9606 GN=RNH1 PE=1 SV=1;tr|E9PMN0|E9PMN0_HUMAN Ribonuclease inhibitor OS=Homo sapiens OX=9606 GN=RNH1 PE=1	8	3	3	7.8	7.8	49.973	461	461;77;168;181;189;194;199;285	0	27.118	474370000
P31949	P31949	Protein S100-A11;Protein S100-A11, N-terminally processed	S100A11	sp|P31949|S10AB_HUMAN Protein S100-A11 OS=Homo sapiens OX=9606 GN=S100A11 PE=1 SV=2	1	4	4	45.7	45.7	11.74	105	105	0	27.083	982720000
P00403	P00403	Cytochrome c oxidase subunit 2	MT-CO2	sp|P00403|COX2_HUMAN Cytochrome c oxidase subunit 2 OS=Homo sapiens OX=9606 GN=MT-CO2 PE=1 SV=1	1	4	4	18.9	18.9	25.565	227	227	0	27.008	738170000
A0A7I2V2L9;P40429;A0A7I2V5L3;M0QZU1;A0A096LPE0;Q8J015;M0QYS1;Q6NVV1	A0A7I2V2L9;P40429;A0A7I2V5L3;M0QZU1;A0A096LPE0;Q8J015;M0QYS1	60S ribosomal protein L13a	RPL13A;RPL13a	tr|A0A7I2V2L9|A0A7I2V2L9_HUMAN 60S ribosomal protein L13a OS=Homo sapiens OX=9606 GN=RPL13A PE=1 SV=1;sp|P40429|RL13A_HUMAN 60S ribosomal protein L13a OS=Homo sapiens OX=9606 GN=RPL13A PE=1 SV=2;tr|A0A7I2V5L3|A0A7I2V5L3_HUMAN 60S ribosomal protein L13a OS=	8	4	4	19.2	19.2	22.934	198	198;203;188;46;48;142;210;102	0	26.898	493270000
H0YA55;A0A0C4DGB6;P02768;C9JKR2;D6RHD5;B7WNR0;H7C013;A0A087WWT3	H0YA55;A0A0C4DGB6;P02768;C9JKR2;D6RHD5;B7WNR0	Serum albumin	ALB	tr|H0YA55|H0YA55_HUMAN Albumin (Fragment) OS=Homo sapiens OX=9606 GN=ALB PE=1 SV=1;tr|A0A0C4DGB6|A0A0C4DGB6_HUMAN Albumin OS=Homo sapiens OX=9606 GN=ALB PE=1 SV=1;sp|P02768|ALBU_HUMAN Albumin OS=Homo sapiens OX=9606 GN=ALB PE=1 SV=2;tr|C9JKR2|C9JKR2_HUMAN	8	4	4	9.3	9.3	51.459	454	454;604;609;417;459;494;197;396	0	26.86	1444800000
Q13451	Q13451	Peptidyl-prolyl cis-trans isomerase FKBP5;Peptidyl-prolyl cis-trans isomerase FKBP5, N-terminally processed	FKBP5	sp|Q13451|FKBP5_HUMAN Peptidyl-prolyl cis-trans isomerase FKBP5 OS=Homo sapiens OX=9606 GN=FKBP5 PE=1 SV=2	1	4	4	14.4	14.4	51.212	457	457	0	26.811	123350000
H0YJM8;P28074	H0YJM8;P28074	Proteasome subunit beta type-5	PSMB5	tr|H0YJM8|H0YJM8_HUMAN Proteasome subunit beta type-5 (Fragment) OS=Homo sapiens OX=9606 GN=PSMB5 PE=1 SV=1;sp|P28074|PSB5_HUMAN Proteasome subunit beta type-5 OS=Homo sapiens OX=9606 GN=PSMB5 PE=1 SV=3	2	4	4	28.8	28.8	12.747	118	118;263	0	26.775	395960000
P31937;H7BZL2	P31937	3-hydroxyisobutyrate dehydrogenase, mitochondrial	HIBADH	sp|P31937|3HIDH_HUMAN 3-hydroxyisobutyrate dehydrogenase, mitochondrial OS=Homo sapiens OX=9606 GN=HIBADH PE=1 SV=2	2	4	4	18.5	18.5	35.329	336	336;206	0	26.673	324530000
P31689	P31689	DnaJ homolog subfamily A member 1	DNAJA1	sp|P31689|DNJA1_HUMAN DnaJ homolog subfamily A member 1 OS=Homo sapiens OX=9606 GN=DNAJA1 PE=1 SV=2	1	4	4	13.1	13.1	44.868	397	397	0	26.666	291270000
A0A0B4J1R6;P29401;E9PFF2	A0A0B4J1R6;P29401	Transketolase	TKT	tr|A0A0B4J1R6|A0A0B4J1R6_HUMAN Transketolase OS=Homo sapiens OX=9606 GN=TKT PE=1 SV=1;sp|P29401|TKT_HUMAN Transketolase OS=Homo sapiens OX=9606 GN=TKT PE=1 SV=3	3	4	4	13.8	13.8	49.91	457	457;623;334	0	26.566	185100000
A0A087X1D8;A0A087WVN4;P14324;A0A087WTP2	A0A087X1D8;A0A087WVN4;P14324;A0A087WTP2	Farnesyl pyrophosphate synthase	FDPS	tr|A0A087X1D8|A0A087X1D8_HUMAN Farnesyl pyrophosphate synthase (Fragment) OS=Homo sapiens OX=9606 GN=FDPS PE=1 SV=1;tr|A0A087WVN4|A0A087WVN4_HUMAN Farnesyl pyrophosphate synthase (Fragment) OS=Homo sapiens OX=9606 GN=FDPS PE=1 SV=1;sp|P14324|FPPS_HUMAN Far	4	2	2	17.8	17.8	20.033	174	174;274;419;80	0	26.563	163360000
A0A7I2YQU2;A0A7I2YQT9;A0A7I2YQC8;A0A7I2V685;A0A7I2V640;A0A7P0MRT9;A0A7I2V3U3;A0A7I2V2M3;A0A7I2V3N2;A0A7I2V607;A0A7I2YQF8;A0A7I2V613;A0A7I2YQI2;Q13347;A0A7I2V4C2;A0A7I2V5V8;A0A7I2V3K6;A0A7I2V4S8;Q5TFK1;A0A7I2YQI6;A0A7I2YQP9	A0A7I2YQU2;A0A7I2YQT9;A0A7I2YQC8;A0A7I2V685;A0A7I2V640;A0A7P0MRT9;A0A7I2V3U3;A0A7I2V2M3;A0A7I2V3N2;A0A7I2V607;A0A7I2YQF8;A0A7I2V613;A0A7I2YQI2;Q13347;A0A7I2V4C2;A0A7I2V5V8;A0A7I2V3K6;A0A7I2V4S8;Q5TFK1;A0A7I2YQI6	Eukaryotic translation initiation factor 3 subunit I	EIF3I	tr|A0A7I2YQU2|A0A7I2YQU2_HUMAN Eukaryotic translation initiation factor 3 subunit I OS=Homo sapiens OX=9606 GN=EIF3I PE=1 SV=1;tr|A0A7I2YQT9|A0A7I2YQT9_HUMAN Eukaryotic translation initiation factor 3 subunit I OS=Homo sapiens OX=9606 GN=EIF3I PE=1 SV=1;tr	21	4	4	18.9	18.9	30.922	275	275;277;294;299;308;323;324;347;355;357;362;383;438;325;181;270;249;252;268;407;194	0	26.559	275320000
A0A6Q8PFF2;A0A6Q8PHA5;A0A6Q8PF47;E7ETE2;P12081;A0A6Q8PHE3;B4DDD8;A0A6Q8PF07;A0A6Q8PFG9;A0A6Q8PFN6;D6RJE6;B4E1C5;A0A2R8Y6I1;A0A2R8Y3N3;A0A2R8Y5P7;P49590;A0A2R8Y4X6;A0A2R8Y5E8;B4DQ67;D6RB22	A0A6Q8PFF2;A0A6Q8PHA5;A0A6Q8PF47;E7ETE2;P12081;A0A6Q8PHE3;B4DDD8;A0A6Q8PF07;A0A6Q8PFG9;A0A6Q8PFN6;D6RJE6;B4E1C5;A0A2R8Y6I1;A0A2R8Y3N3;A0A2R8Y5P7;P49590	Histidine--tRNA ligase, cytoplasmic;Probable histidine--tRNA ligase, mitochondrial	HARS;HARS2	tr|A0A6Q8PFF2|A0A6Q8PFF2_HUMAN Histidine--tRNA ligase, cytoplasmic OS=Homo sapiens OX=9606 GN=HARS1 PE=1 SV=1;tr|A0A6Q8PHA5|A0A6Q8PHA5_HUMAN Histidine--tRNA ligase, cytoplasmic OS=Homo sapiens OX=9606 GN=HARS1 PE=1 SV=1;tr|A0A6Q8PF47|A0A6Q8PF47_HUMAN Histi	20	4	4	7.4	7.4	52.99	470	470;473;511;512;509;399;435;440;248;270;293;395;436;473;512;506;160;219;334;399	0	26.174	125920000
H0YJ66;Q9Y394;H0YJE4;H0YJR8	H0YJ66;Q9Y394;H0YJE4	Dehydrogenase/reductase SDR family member 7	DHRS7	tr|H0YJ66|H0YJ66_HUMAN Dehydrogenase/reductase SDR family member 7 (Fragment) OS=Homo sapiens OX=9606 GN=DHRS7 PE=1 SV=1;sp|Q9Y394|DHRS7_HUMAN Dehydrogenase/reductase SDR family member 7 OS=Homo sapiens OX=9606 GN=DHRS7 PE=1 SV=1;tr|H0YJE4|H0YJE4_HUMAN Deh	4	4	4	10.5	10.5	44.68	399	399;339;160;212	0	26.115	229900000
P60903	P60903	Protein S100-A10	S100A10	sp|P60903|S10AA_HUMAN Protein S100-A10 OS=Homo sapiens OX=9606 GN=S100A10 PE=1 SV=2	1	4	4	49.5	49.5	11.203	97	97	0	26.086	1028400000
Q96C19;H0Y4Y4;A0A087X1Z2;Q9BUP0	Q96C19;H0Y4Y4	EF-hand domain-containing protein D2	EFHD2	sp|Q96C19|EFHD2_HUMAN EF-hand domain-containing protein D2 OS=Homo sapiens OX=9606 GN=EFHD2 PE=1 SV=1;tr|H0Y4Y4|H0Y4Y4_HUMAN EF-hand domain-containing protein D2 (Fragment) OS=Homo sapiens OX=9606 GN=EFHD2 PE=1 SV=1	4	4	4	12.9	12.9	26.697	240	240;179;142;239	0	26.05	150160000
Q53FA7;H7BZH6	Q53FA7	Quinone oxidoreductase PIG3	TP53I3	sp|Q53FA7|QORX_HUMAN Quinone oxidoreductase PIG3 OS=Homo sapiens OX=9606 GN=TP53I3 PE=1 SV=2	2	4	4	14.8	14.8	35.536	332	332;216	0	26.046	300880000
O75947;F5H608	O75947	ATP synthase subunit d, mitochondrial	ATP5H	sp|O75947|ATP5H_HUMAN ATP synthase subunit d, mitochondrial OS=Homo sapiens OX=9606 GN=ATP5PD PE=1 SV=3	2	4	4	42.9	42.9	18.491	161	161;81	0	26.041	373240000
P04181	P04181	Ornithine aminotransferase, mitochondrial;Ornithine aminotransferase, hepatic form;Ornithine aminotransferase, renal form	OAT	sp|P04181|OAT_HUMAN Ornithine aminotransferase, mitochondrial OS=Homo sapiens OX=9606 GN=OAT PE=1 SV=1	1	4	4	13.4	13.4	48.534	439	439	0	25.919	69579000
M0R0U3;M0R261;O95336;M0R1L2	M0R0U3;M0R261;O95336	6-phosphogluconolactonase	PGLS	tr|M0R0U3|M0R0U3_HUMAN 6-phosphogluconolactonase OS=Homo sapiens OX=9606 GN=PGLS PE=1 SV=1;tr|M0R261|M0R261_HUMAN 6-phosphogluconolactonase (Fragment) OS=Homo sapiens OX=9606 GN=PGLS PE=1 SV=1;sp|O95336|6PGL_HUMAN 6-phosphogluconolactonase OS=Homo sapiens	4	3	3	32.4	32.4	18.912	179	179;216;258;147	0	25.905	213880000
P30040;F8VY02	P30040;F8VY02	Endoplasmic reticulum resident protein 29	ERP29	sp|P30040|ERP29_HUMAN Endoplasmic reticulum resident protein 29 OS=Homo sapiens OX=9606 GN=ERP29 PE=1 SV=4;tr|F8VY02|F8VY02_HUMAN Endoplasmic reticulum resident protein 29 OS=Homo sapiens OX=9606 GN=ERP29 PE=1 SV=1	2	4	4	18.4	18.4	28.993	261	261;160	0	25.71	587400000
P20340;C9JU14;J3KR73;Q9NRW1;C9JB90;F5H3K7;Q14964	P20340;C9JU14;J3KR73;Q9NRW1	Ras-related protein Rab-6A;Ras-related protein Rab-6B	RAB6A;RAB6B	sp|P20340|RAB6A_HUMAN Ras-related protein Rab-6A OS=Homo sapiens OX=9606 GN=RAB6A PE=1 SV=3;tr|C9JU14|C9JU14_HUMAN Ras-related protein Rab-6B (Fragment) OS=Homo sapiens OX=9606 GN=RAB6B PE=1 SV=3;tr|J3KR73|J3KR73_HUMAN Ras-related protein Rab-6B (Fragment)	7	4	4	26.9	26.9	23.593	208	208;83;124;208;49;71;217	0	25.66	400350000
A0A0U1RQV5;P56537	A0A0U1RQV5;P56537	Eukaryotic translation initiation factor 6	EIF6	tr|A0A0U1RQV5|A0A0U1RQV5_HUMAN Uncharacterized protein (Fragment) OS=Homo sapiens OX=9606 PE=1 SV=1;sp|P56537|IF6_HUMAN Eukaryotic translation initiation factor 6 OS=Homo sapiens OX=9606 GN=EIF6 PE=1 SV=1	2	2	2	34.5	34.5	11.832	110	110;245	0	25.483	187760000
Q9NR31;X1WI22;D6RAA2;H0Y5E8;Q5SQT8;D6RDB2;D6RD69;Q9Y6B6	Q9NR31;X1WI22;D6RAA2;H0Y5E8;Q5SQT8;D6RDB2;D6RD69;Q9Y6B6	GTP-binding protein SAR1a;GTP-binding protein SAR1b	SAR1A;SAR1B	sp|Q9NR31|SAR1A_HUMAN GTP-binding protein SAR1a OS=Homo sapiens OX=9606 GN=SAR1A PE=1 SV=1;tr|X1WI22|X1WI22_HUMAN GTP-binding protein SAR1a (Fragment) OS=Homo sapiens OX=9606 GN=SAR1A PE=1 SV=7;tr|D6RAA2|D6RAA2_HUMAN GTP-binding protein SAR1b (Fragment) OS	8	4	4	22.7	22.7	22.367	198	198;50;103;115;121;144;170;198	0	25.446	269860000
H0YHX9;F8VZJ2;F8VNW4;F8W0W4;A0A7I2V2K5;A0A7I2V473;Q13765;E9PAV3;F8VZ58	H0YHX9;F8VZJ2;F8VNW4;F8W0W4;A0A7I2V2K5;A0A7I2V473;Q13765;E9PAV3;F8VZ58	Nascent polypeptide-associated complex subunit alpha;Nascent polypeptide-associated complex subunit alpha, muscle-specific form	NACA	tr|H0YHX9|H0YHX9_HUMAN Nascent polypeptide-associated complex subunit alpha OS=Homo sapiens OX=9606 GN=NACA PE=1 SV=2;tr|F8VZJ2|F8VZJ2_HUMAN Nascent polypeptide-associated complex subunit alpha OS=Homo sapiens OX=9606 GN=NACA PE=1 SV=1;tr|F8VNW4|F8VNW4_HUM	9	4	2	30.6	24.3	25.279	235	235;136;148;198;211;295;215;2078;126	0	25.387	818140000
Q3BDU5;A0A6Q8PHQ9;A0A6Q8PFJ0;P02545;A0A6Q8PF80;Q5TCI8;A0A6Q8PFM1;A0A6Q8PF59;A0A6Q8PGH0	Q3BDU5;A0A6Q8PHQ9;A0A6Q8PFJ0;P02545;A0A6Q8PF80;Q5TCI8	Prelamin-A/C;Lamin-A/C	LMNA	tr|Q3BDU5|Q3BDU5_HUMAN Prelamin-A/C OS=Homo sapiens OX=9606 GN=LMNA PE=1 SV=1;tr|A0A6Q8PHQ9|A0A6Q8PHQ9_HUMAN Prelamin-A/C OS=Homo sapiens OX=9606 GN=LMNA PE=1 SV=1;tr|A0A6Q8PFJ0|A0A6Q8PFJ0_HUMAN Prelamin-A/C OS=Homo sapiens OX=9606 GN=LMNA PE=1 SV=1;sp|P02	9	4	4	9.2	9.2	55.637	487	487;516;729;664;342;491;123;126;214	0	25.336	169880000
A0A024QZP7;P06493;E5RIU6;A0A087WZZ9;F8VXD2;A0A2R8YEB7;F8VYH9;F8VZZ0;F8VTV8;F8VWX7;F8VZ51;K7EJ83;E7ESI2;A0A2R8Y644;H0YAZ9;Q9BVE2;E7EUK8;G3V5T9;E5RGN0;A0A087X209;A0A087WZU2;A0A2R8YD28;F5H6Z0;A0A2R8YF61;A0A2R8Y7W5;J3QSD7;A0A2R8Y4Z0;Q00535;P24941;P11802;Q00526;Q00534;P50750;Q96Q40;O94921;Q07002;Q00536;Q00537;Q9NYV4;Q14004	A0A024QZP7;P06493;E5RIU6;A0A087WZZ9	Cyclin-dependent kinase 1	CDC2;CDK1	tr|A0A024QZP7|A0A024QZP7_HUMAN Cell division cycle 2, G1 to S and G2 to M, isoform CRA_a OS=Homo sapiens OX=9606 GN=CDK1 PE=1 SV=1;sp|P06493|CDK1_HUMAN Cyclin-dependent kinase 1 OS=Homo sapiens OX=9606 GN=CDK1 PE=1 SV=3;tr|E5RIU6|E5RIU6_HUMAN Cyclin-depend	40	4	4	15.2	15.2	34.081	297	297;297;189;224;132;143;170;186;201;203;208;213;238;239;260;324;340;346;393;418;448;456;470;915;1099;1201;1308;292;298;303;305;326;372;435;469;474;496;523;1490;1512	0	25.312	380050000
B8ZZQ6;P06454;B8ZZA1;B8ZZW7;H7C2N1	B8ZZQ6;P06454;B8ZZA1;B8ZZW7;H7C2N1	Prothymosin alpha;Prothymosin alpha, N-terminally processed;Thymosin alpha-1	PTMA	tr|B8ZZQ6|B8ZZQ6_HUMAN Prothymosin alpha OS=Homo sapiens OX=9606 GN=PTMA PE=1 SV=1;sp|P06454|PTMA_HUMAN Prothymosin alpha OS=Homo sapiens OX=9606 GN=PTMA PE=1 SV=2;tr|B8ZZA1|B8ZZA1_HUMAN Prothymosin alpha OS=Homo sapiens OX=9606 GN=PTMA PE=1 SV=1;tr|B8ZZW7	5	3	3	35.5	35.5	11.758	107	107;111;131;136;148	0	25.135	565510000
F6S8N6;A0A3F2YNX8;A0A0A0MRJ6;P22061;H7C4X2;F8WDT3;F8WAV5;F8WAX2	F6S8N6;A0A3F2YNX8;A0A0A0MRJ6;P22061	Protein-L-isoaspartate O-methyltransferase;Protein-L-isoaspartate(D-aspartate) O-methyltransferase	PCMT1	tr|F6S8N6|F6S8N6_HUMAN Protein-L-isoaspartate(D-aspartate) O-methyltransferase OS=Homo sapiens OX=9606 GN=PCMT1 PE=1 SV=1;tr|A0A3F2YNX8|A0A3F2YNX8_HUMAN Protein-L-isoaspartate O-methyltransferase OS=Homo sapiens OX=9606 GN=PCMT1 PE=1 SV=1;tr|A0A0A0MRJ6|A0A	8	3	3	20.4	20.4	26.626	250	250;250;285;227;38;62;66;72	0	24.945	165200000
P61254	P61254	60S ribosomal protein L26	RPL26	sp|P61254|RL26_HUMAN 60S ribosomal protein L26 OS=Homo sapiens OX=9606 GN=RPL26 PE=1 SV=1	1	4	1	25.5	5.5	17.258	145	145	0	24.683	123840000
Q12907;D6RIU4;D6RBV2;D6RDX1	Q12907;D6RIU4;D6RBV2	Vesicular integral-membrane protein VIP36	LMAN2	sp|Q12907|LMAN2_HUMAN Vesicular integral-membrane protein VIP36 OS=Homo sapiens OX=9606 GN=LMAN2 PE=1 SV=1;tr|D6RIU4|D6RIU4_HUMAN Vesicular integral-membrane protein VIP36 (Fragment) OS=Homo sapiens OX=9606 GN=LMAN2 PE=1 SV=8;tr|D6RBV2|D6RBV2_HUMAN Vesicul	4	3	3	12.1	12.1	40.228	356	356;191;325;288	0	24.562	205290000
F8W1A4;P54819;G3V213;F8VZG5;A0A5F9ZHP2;F8VY04;A0A5K1VW67;F8VPP1	F8W1A4;P54819;G3V213;F8VZG5;A0A5F9ZHP2;F8VY04;A0A5K1VW67	Adenylate kinase 2, mitochondrial;Adenylate kinase 2, mitochondrial;Adenylate kinase 2, mitochondrial, N-terminally processed	AK2	tr|F8W1A4|F8W1A4_HUMAN Adenylate kinase 2, mitochondrial OS=Homo sapiens OX=9606 GN=AK2 PE=1 SV=1;sp|P54819|KAD2_HUMAN Adenylate kinase 2, mitochondrial OS=Homo sapiens OX=9606 GN=AK2 PE=1 SV=2;tr|G3V213|G3V213_HUMAN Nucleoside-diphosphate kinase OS=Homo s	8	4	4	23.3	23.3	25.63	232	232;239;133;162;162;190;197;42	0	24.515	548510000
P52907	P52907	F-actin-capping protein subunit alpha-1	CAPZA1	sp|P52907|CAZA1_HUMAN F-actin-capping protein subunit alpha-1 OS=Homo sapiens OX=9606 GN=CAPZA1 PE=1 SV=3	1	5	3	17.1	11.2	32.922	286	286	0	24.465	462440000
P20674;H3BRM5;H3BV69;H3BNX8	P20674;H3BRM5;H3BV69;H3BNX8	Cytochrome c oxidase subunit 5A, mitochondrial	COX5A	sp|P20674|COX5A_HUMAN Cytochrome c oxidase subunit 5A, mitochondrial OS=Homo sapiens OX=9606 GN=COX5A PE=1 SV=2;tr|H3BRM5|H3BRM5_HUMAN Cytochrome c oxidase polypeptide Va OS=Homo sapiens OX=9606 GN=COX5A PE=1 SV=1;tr|H3BV69|H3BV69_HUMAN Cytochrome c oxidas	4	4	4	22	22	16.762	150	150;69;111;153	0	24.374	385710000
P61353;K7ELC7;K7EQQ9;K7ERY7	P61353;K7ELC7	60S ribosomal protein L27	RPL27	sp|P61353|RL27_HUMAN 60S ribosomal protein L27 OS=Homo sapiens OX=9606 GN=RPL27 PE=1 SV=2;tr|K7ELC7|K7ELC7_HUMAN 60S ribosomal protein L27 (Fragment) OS=Homo sapiens OX=9606 GN=RPL27 PE=1 SV=1	4	4	4	39.7	39.7	15.798	136	136;144;38;40	0	24.298	718950000
A0A286YF22;A0A2C9F2M7;O43175;A0A286YFA2;A0A286YFM8;A0A286YF78;A0A286YFL2;A0A286YFE1	A0A286YF22;A0A2C9F2M7;O43175;A0A286YFA2;A0A286YFM8;A0A286YF78;A0A286YFL2	D-3-phosphoglycerate dehydrogenase	PHGDH	tr|A0A286YF22|A0A286YF22_HUMAN D-3-phosphoglycerate dehydrogenase OS=Homo sapiens OX=9606 GN=PHGDH PE=1 SV=1;tr|A0A2C9F2M7|A0A2C9F2M7_HUMAN D-3-phosphoglycerate dehydrogenase OS=Homo sapiens OX=9606 GN=PHGDH PE=1 SV=1;sp|O43175|SERA_HUMAN D-3-phosphoglycer	8	4	4	7.8	7.8	55.938	526	526;532;533;445;239;276;429;89	0	24.293	226900000
Q96I99;H0Y852;E9PDQ8	Q96I99;H0Y852;E9PDQ8	Succinyl-CoA ligase [GDP-forming] subunit beta, mitochondrial	SUCLG2	sp|Q96I99|SUCB2_HUMAN Succinate--CoA ligase [GDP-forming] subunit beta, mitochondrial OS=Homo sapiens OX=9606 GN=SUCLG2 PE=1 SV=2;tr|H0Y852|H0Y852_HUMAN Succinate--CoA ligase [GDP-forming] subunit beta, mitochondrial (Fragment) OS=Homo sapiens OX=9606 GN=S	3	4	4	13.4	13.4	46.51	432	432;190;379	0	24.283	245340000
P05091;F8VP50;S4R3S4	P05091;F8VP50	Aldehyde dehydrogenase, mitochondrial	ALDH2	sp|P05091|ALDH2_HUMAN Aldehyde dehydrogenase, mitochondrial OS=Homo sapiens OX=9606 GN=ALDH2 PE=1 SV=2;tr|F8VP50|F8VP50_HUMAN Aldedh domain-containing protein (Fragment) OS=Homo sapiens OX=9606 PE=4 SV=4	3	6	3	11.8	8.5	56.381	517	517;261;117	0	24.264	295480000
P36957;Q86SW4	P36957;Q86SW4	Dihydrolipoyllysine-residue succinyltransferase component of 2-oxoglutarate dehydrogenase complex, mitochondrial	DLST	sp|P36957|ODO2_HUMAN Dihydrolipoyllysine-residue succinyltransferase component of 2-oxoglutarate dehydrogenase complex, mitochondrial OS=Homo sapiens OX=9606 GN=DLST PE=1 SV=4;tr|Q86SW4|Q86SW4_HUMAN Dihydrolipoamide acetyltransferase component of pyruvate	2	4	4	9.3	9.3	48.755	453	453;279	0	24.231	650230000
A0A0C4DFV9;Q01105;P0DME0	A0A0C4DFV9;Q01105;P0DME0	Protein SET;Protein SETSIP	SET;SETSIP	tr|A0A0C4DFV9|A0A0C4DFV9_HUMAN Protein SET OS=Homo sapiens OX=9606 GN=SET PE=1 SV=1;sp|Q01105|SET_HUMAN Protein SET OS=Homo sapiens OX=9606 GN=SET PE=1 SV=3;sp|P0DME0|SETLP_HUMAN Protein SETSIP OS=Homo sapiens OX=9606 GN=SETSIP PE=1 SV=1	3	3	3	14.3	14.3	31.124	266	266;290;302	0	24.2	459930000
Q9Y224;H0YJB9;G3V4C6	Q9Y224	UPF0568 protein C14orf166	C14orf166	sp|Q9Y224|RTRAF_HUMAN RNA transcription, translation and transport factor protein OS=Homo sapiens OX=9606 GN=RTRAF PE=1 SV=1	3	4	4	23.8	23.8	28.068	244	244;129;193	0	24.169	206430000
P31939;C9JLK0;F8WEF0;H7C1S2	P31939;C9JLK0	Bifunctional purine biosynthesis protein PURH;Phosphoribosylaminoimidazolecarboxamide formyltransferase;IMP cyclohydrolase	ATIC	sp|P31939|PUR9_HUMAN Bifunctional purine biosynthesis protein ATIC OS=Homo sapiens OX=9606 GN=ATIC PE=1 SV=3;tr|C9JLK0|C9JLK0_HUMAN AICAR transformylase/inosine monophosphate cyclohydrolase (Fragment) OS=Homo sapiens OX=9606 GN=ATIC PE=1 SV=1	4	4	4	8.6	8.6	64.615	592	592;170;84;231	0	24.137	115600000
Q9NX40;D6RDK6;D6RBN5;D6RG39;D6RIT9;D6R918;D6RBC5;D6RDI5;D6RI08;D6RA54;D6RC55;D6RDK1;D6RIV2;D6R9T5	Q9NX40;D6RDK6;D6RBN5;D6RG39;D6RIT9	OCIA domain-containing protein 1	OCIAD1	sp|Q9NX40|OCAD1_HUMAN OCIA domain-containing protein 1 OS=Homo sapiens OX=9606 GN=OCIAD1 PE=1 SV=1;tr|D6RDK6|D6RDK6_HUMAN OCIA domain-containing protein 1 (Fragment) OS=Homo sapiens OX=9606 GN=OCIAD1 PE=1 SV=1;tr|D6RBN5|D6RBN5_HUMAN OCIA domain-containing	14	4	4	20.4	20.4	27.626	245	245;179;218;171;172;73;80;97;103;110;112;119;140;168	0	24.126	146690000
P68366;C9JEV8;C9JQ00;C9JJQ8;C9JDL2	P68366	Tubulin alpha-4A chain	TUBA4A	sp|P68366|TBA4A_HUMAN Tubulin alpha-4A chain OS=Homo sapiens OX=9606 GN=TUBA4A PE=1 SV=1	5	17	4	47.1	12.1	49.924	448	448;153;180;198;119	0	24.068	1206600000
P39748;F5H1Y3;I3L3E9	P39748;F5H1Y3	Flap endonuclease 1	FEN1	sp|P39748|FEN1_HUMAN Flap endonuclease 1 OS=Homo sapiens OX=9606 GN=FEN1 PE=1 SV=1;tr|F5H1Y3|F5H1Y3_HUMAN Flap endonuclease 1 (Fragment) OS=Homo sapiens OX=9606 GN=FEN1 PE=1 SV=1	3	4	4	9.2	9.2	42.592	380	380;165;154	0	24.016	136470000
Q9H444	Q9H444	Charged multivesicular body protein 4b	CHMP4B	sp|Q9H444|CHM4B_HUMAN Charged multivesicular body protein 4b OS=Homo sapiens OX=9606 GN=CHMP4B PE=1 SV=1	1	3	3	15.6	15.6	24.95	224	224	0	24.011	184060000
P61081;M0QX69	P61081;M0QX69	NEDD8-conjugating enzyme Ubc12	UBE2M	sp|P61081|UBC12_HUMAN NEDD8-conjugating enzyme Ubc12 OS=Homo sapiens OX=9606 GN=UBE2M PE=1 SV=1;tr|M0QX69|M0QX69_HUMAN NEDD8-conjugating enzyme Ubc12 (Fragment) OS=Homo sapiens OX=9606 GN=UBE2M PE=1 SV=8	2	4	4	14.2	14.2	20.9	183	183;69	0	23.929	135320000
P62995;H7C2L4;H7BXF3	P62995;H7C2L4;H7BXF3	Transformer-2 protein homolog beta	TRA2B	sp|P62995|TRA2B_HUMAN Transformer-2 protein homolog beta OS=Homo sapiens OX=9606 GN=TRA2B PE=1 SV=1;tr|H7C2L4|H7C2L4_HUMAN Transformer-2 protein homolog beta (Fragment) OS=Homo sapiens OX=9606 GN=TRA2B PE=1 SV=1;tr|H7BXF3|H7BXF3_HUMAN Transformer-2 protein	3	4	3	16	12.5	33.665	288	288;107;127	0	23.814	159590000
Q9UBE0;M0R054;M0QX65;A0A590UK93;A0A590UKC5;B3KNJ4;M0QYM8;M0QZS6	Q9UBE0;M0R054;M0QX65;A0A590UK93;A0A590UKC5;B3KNJ4;M0QYM8	SUMO-activating enzyme subunit 1;SUMO-activating enzyme subunit 1, N-terminally processed	SAE1	sp|Q9UBE0|SAE1_HUMAN SUMO-activating enzyme subunit 1 OS=Homo sapiens OX=9606 GN=SAE1 PE=1 SV=1;tr|M0R054|M0R054_HUMAN SUMO-activating enzyme subunit 1 (Fragment) OS=Homo sapiens OX=9606 GN=SAE1 PE=1 SV=1;tr|M0QX65|M0QX65_HUMAN SUMO-activating enzyme subun	8	4	4	18.8	18.8	38.449	346	346;157;205;210;235;299;133;265	0	23.749	319230000
Q9NYL9;H0YKU1;H0YNJ8;H0YNU8;G5EA42;Q9NZR1;Q15911	Q9NYL9;H0YKU1;H0YNJ8	Tropomodulin-3	TMOD3	sp|Q9NYL9|TMOD3_HUMAN Tropomodulin-3 OS=Homo sapiens OX=9606 GN=TMOD3 PE=1 SV=1;tr|H0YKU1|H0YKU1_HUMAN Tropomodulin-3 (Fragment) OS=Homo sapiens OX=9606 GN=TMOD3 PE=1 SV=1;tr|H0YNJ8|H0YNJ8_HUMAN Tropomodulin-3 OS=Homo sapiens OX=9606 GN=TMOD3 PE=1 SV=1	7	4	4	13.9	13.9	39.594	352	352;187;213;33;307;351;3703	0	23.748	349980000
F8WDD7;F8WCF6;A0A0A6YYG9;P59998;H7C0A3;F8WE39;R4GN08	F8WDD7;F8WCF6;A0A0A6YYG9;P59998;H7C0A3	Actin-related protein 2/3 complex subunit 4	ARPC4;ARPC4-TTLL3	tr|F8WDD7|F8WDD7_HUMAN Actin-related protein 2/3 complex subunit 4 OS=Homo sapiens OX=9606 GN=ARPC4 PE=3 SV=1;tr|F8WCF6|F8WCF6_HUMAN Actin-related protein 2/3 complex subunit 4 OS=Homo sapiens OX=9606 GN=ARPC4-TTLL3 PE=3 SV=1;tr|A0A0A6YYG9|A0A0A6YYG9_HUMAN	7	4	4	34.5	34.5	13.057	113	113;181;625;168;167;47;77	0	23.707	229590000
A0A096LNY5;A0A7P0T8E4;A0A1B0GWJ0;A0A1B0GTJ7;A0A0A6YY92;A0A096LNY6;A0A7P0T9A7;A0A7P0Z472;P30566;A0A1B0GTG9;A0A096LP92;A0A1B0GWF8;V9GY96;A0A096LP76;B4DEP1;A0A096LPA2;A0A1W2PRX2;A0A096LP72;A0A096LNY4	A0A096LNY5;A0A7P0T8E4;A0A1B0GWJ0;A0A1B0GTJ7;A0A0A6YY92;A0A096LNY6;A0A7P0T9A7;A0A7P0Z472;P30566;A0A1B0GTG9;A0A096LP92;A0A1B0GWF8	Adenylosuccinate lyase	ADSL	tr|A0A096LNY5|A0A096LNY5_HUMAN Adenylosuccinate lyase OS=Homo sapiens OX=9606 GN=ADSL PE=1 SV=2;tr|A0A7P0T8E4|A0A7P0T8E4_HUMAN Adenylosuccinate lyase OS=Homo sapiens OX=9606 GN=ADSL PE=4 SV=1;tr|A0A1B0GWJ0|A0A1B0GWJ0_HUMAN Adenylosuccinate lyase OS=Homo sa	19	4	4	16	16	43.115	381	381;469;480;480;498;498;513;526;484;467;273;403;57;102;127;133;142;149;164	0	23.559	142000000
P31948;F5GXD8;F5H783;H0YGI8	P31948;F5GXD8;F5H783	Stress-induced-phosphoprotein 1	STIP1	sp|P31948|STIP1_HUMAN Stress-induced-phosphoprotein 1 OS=Homo sapiens OX=9606 GN=STIP1 PE=1 SV=1;tr|F5GXD8|F5GXD8_HUMAN Stress-induced-phosphoprotein 1 OS=Homo sapiens OX=9606 GN=STIP1 PE=1 SV=1;tr|F5H783|F5H783_HUMAN Stress-induced-phosphoprotein 1 OS=Hom	4	4	4	8.7	8.7	62.639	543	543;138;236;137	0	23.539	315790000
P08574	P08574	Cytochrome c1, heme protein, mitochondrial	CYC1	sp|P08574|CY1_HUMAN Cytochrome c1, heme protein, mitochondrial OS=Homo sapiens OX=9606 GN=CYC1 PE=1 SV=3	1	3	3	8.9	8.9	35.422	325	325	0	23.437	509380000
P60953;Q5JYX0;A0A590UJK8	P60953;Q5JYX0;A0A590UJK8	Cell division control protein 42 homolog	CDC42	sp|P60953|CDC42_HUMAN Cell division control protein 42 homolog OS=Homo sapiens OX=9606 GN=CDC42 PE=1 SV=2;tr|Q5JYX0|Q5JYX0_HUMAN Cell division control protein 42 homolog (Fragment) OS=Homo sapiens OX=9606 GN=CDC42 PE=1 SV=1;tr|A0A590UJK8|A0A590UJK8_HUMAN C	3	3	3	19.9	19.9	21.258	191	191;136;166	0	23.346	135680000
A6NJA2;P54578;J3QQT6;J3KS55	A6NJA2;P54578	Ubiquitin carboxyl-terminal hydrolase;Ubiquitin carboxyl-terminal hydrolase 14	USP14	tr|A6NJA2|A6NJA2_HUMAN Ubiquitin carboxyl-terminal hydrolase OS=Homo sapiens OX=9606 GN=USP14 PE=1 SV=2;sp|P54578|UBP14_HUMAN Ubiquitin carboxyl-terminal hydrolase 14 OS=Homo sapiens OX=9606 GN=USP14 PE=1 SV=3	4	4	4	9.6	9.6	51.086	448	448;494;20;28	0	23.345	154160000
H0Y8K0;A0A7I2V3F7;A0A7I2V2G2;A0A7I2V2S7;D6RCD7;P38646;A0A3B3ITI4;A0A7I2YQB2	H0Y8K0;A0A7I2V3F7;A0A7I2V2G2;A0A7I2V2S7;D6RCD7;P38646;A0A3B3ITI4;A0A7I2YQB2	Stress-70 protein, mitochondrial	HSPA9	tr|H0Y8K0|H0Y8K0_HUMAN Heat shock 70kDa protein 9B (Mortalin-2), isoform CRA_a OS=Homo sapiens OX=9606 GN=HSPA9 PE=1 SV=2;tr|A0A7I2V3F7|A0A7I2V3F7_HUMAN Stress-70 protein, mitochondrial OS=Homo sapiens OX=9606 GN=HSPA9 PE=1 SV=1;tr|A0A7I2V2G2|A0A7I2V2G2_HU	8	4	4	10.7	10.7	50.037	458	458;603;610;648;665;679;180;577	0	23.116	142850000
P18077;C9K025;F8WBS5;F8WB72	P18077;C9K025;F8WBS5;F8WB72	60S ribosomal protein L35a	RPL35A	sp|P18077|RL35A_HUMAN 60S ribosomal protein L35a OS=Homo sapiens OX=9606 GN=RPL35A PE=1 SV=2;tr|C9K025|C9K025_HUMAN 60S ribosomal protein L35a (Fragment) OS=Homo sapiens OX=9606 GN=RPL35A PE=1 SV=1;tr|F8WBS5|F8WBS5_HUMAN 60S ribosomal protein L35a OS=Homo	4	4	4	31.8	31.8	12.538	110	110;94;55;57	0	23.085	285490000
E7EPB3;P50914	E7EPB3;P50914	60S ribosomal protein L14	RPL14	tr|E7EPB3|E7EPB3_HUMAN 60S ribosomal protein L14 OS=Homo sapiens OX=9606 GN=RPL14 PE=1 SV=1;sp|P50914|RL14_HUMAN 60S ribosomal protein L14 OS=Homo sapiens OX=9606 GN=RPL14 PE=1 SV=4	2	4	4	25.8	25.8	14.558	124	124;215	0	22.766	1201400000
Q07021;I3L3Q7;I3L3B0	Q07021;I3L3Q7;I3L3B0	Complement component 1 Q subcomponent-binding protein, mitochondrial	C1QBP	sp|Q07021|C1QBP_HUMAN Complement component 1 Q subcomponent-binding protein, mitochondrial OS=Homo sapiens OX=9606 GN=C1QBP PE=1 SV=1;tr|I3L3Q7|I3L3Q7_HUMAN Complement component 1 Q subcomponent-binding protein, mitochondrial (Fragment) OS=Homo sapiens OX=	3	3	3	14.2	14.2	31.362	282	282;177;178	0	22.554	340680000
Q9Y2Q3;C9JNT3;E9PFN5	Q9Y2Q3;C9JNT3;E9PFN5	Glutathione S-transferase kappa 1	GSTK1	sp|Q9Y2Q3|GSTK1_HUMAN Glutathione S-transferase kappa 1 OS=Homo sapiens OX=9606 GN=GSTK1 PE=1 SV=3;tr|C9JNT3|C9JNT3_HUMAN Glutathione S-transferase kappa 1 (Fragment) OS=Homo sapiens OX=9606 GN=GSTK1 PE=1 SV=1;tr|E9PFN5|E9PFN5_HUMAN Glutathione S-transfera	3	4	4	27	27	25.497	226	226;118;190	0	22.515	286220000
Q13162;H7C3T4;A6NJJ0;A6NG45	Q13162;H7C3T4	Peroxiredoxin-4	PRDX4	sp|Q13162|PRDX4_HUMAN Peroxiredoxin-4 OS=Homo sapiens OX=9606 GN=PRDX4 PE=1 SV=1;tr|H7C3T4|H7C3T4_HUMAN Peroxiredoxin-4 (Fragment) OS=Homo sapiens OX=9606 GN=PRDX4 PE=1 SV=1	4	6	3	21.4	14.4	30.54	271	271;161;185;186	0	22.312	1022600000
Q9H488	Q9H488	GDP-fucose protein O-fucosyltransferase 1	POFUT1	sp|Q9H488|OFUT1_HUMAN GDP-fucose protein O-fucosyltransferase 1 OS=Homo sapiens OX=9606 GN=POFUT1 PE=1 SV=1	1	3	3	11.9	11.9	43.955	388	388	0	22.096	346220000
Q8TDN6	Q8TDN6	Ribosome biogenesis protein BRX1 homolog	BRIX1	sp|Q8TDN6|BRX1_HUMAN Ribosome biogenesis protein BRX1 homolog OS=Homo sapiens OX=9606 GN=BRIX1 PE=1 SV=2	1	4	4	12.2	12.2	41.401	353	353	0	22.044	127140000
P11233;P11234;H7C3P7	P11233;P11234	Ras-related protein Ral-A;Ras-related protein Ral-B	RALA;RALB	sp|P11233|RALA_HUMAN Ras-related protein Ral-A OS=Homo sapiens OX=9606 GN=RALA PE=1 SV=1;sp|P11234|RALB_HUMAN Ras-related protein Ral-B OS=Homo sapiens OX=9606 GN=RALB PE=1 SV=1	3	3	3	13.1	13.1	23.567	206	206;206;164	0	21.931	75615000
Q15717;M0QZR9	Q15717;M0QZR9	ELAV-like protein 1	ELAVL1	sp|Q15717|ELAV1_HUMAN ELAV-like protein 1 OS=Homo sapiens OX=9606 GN=ELAVL1 PE=1 SV=2;tr|M0QZR9|M0QZR9_HUMAN ELAV-like protein 1 OS=Homo sapiens OX=9606 GN=ELAVL1 PE=1 SV=1	2	3	3	14.4	14.4	36.091	326	326;153	0	21.924	138190000
C9K0U8;A0A0G2JLD8;E7EUY5;Q04837	C9K0U8;A0A0G2JLD8;E7EUY5;Q04837	Single-stranded DNA-binding protein, mitochondrial	SSBP1	tr|C9K0U8|C9K0U8_HUMAN Single-stranded DNA-binding protein, mitochondrial (Fragment) OS=Homo sapiens OX=9606 GN=SSBP1 PE=1 SV=1;tr|A0A0G2JLD8|A0A0G2JLD8_HUMAN Single-stranded DNA-binding protein, mitochondrial (Fragment) OS=Homo sapiens OX=9606 GN=SSBP1 PE	4	3	3	28.1	28.1	14.131	121	121;134;135;148	0	21.904	401720000
Q7L2H7;J3KNJ2;E9PRI2;E9PN86;E7ESM3;H0YCQ8	Q7L2H7;J3KNJ2	Eukaryotic translation initiation factor 3 subunit M	EIF3M	sp|Q7L2H7|EIF3M_HUMAN Eukaryotic translation initiation factor 3 subunit M OS=Homo sapiens OX=9606 GN=EIF3M PE=1 SV=1;tr|J3KNJ2|J3KNJ2_HUMAN Eukaryotic translation initiation factor 3 subunit M (Fragment) OS=Homo sapiens OX=9606 GN=EIF3M PE=1 SV=1	6	3	3	13.6	13.6	42.502	374	374;191;59;102;123;220	0	21.853	188120000
Q13404;G3V2F7;G3V113;I3L0A0;Q15819;E5RIF1;D6RG00;A0A0A0MSL3;H0YBP9;H0YBX6	Q13404;G3V2F7;G3V113;I3L0A0;Q15819	Ubiquitin-conjugating enzyme E2 variant 1;Ubiquitin-conjugating enzyme E2 variant 2	UBE2V1;UBE2V2;TMEM189-UBE2V1	sp|Q13404|UB2V1_HUMAN Ubiquitin-conjugating enzyme E2 variant 1 OS=Homo sapiens OX=9606 GN=UBE2V1 PE=1 SV=2;tr|G3V2F7|G3V2F7_HUMAN Ubiquitin-conjugating enzyme E2 variant 1 OS=Homo sapiens OX=9606 GN=UBE2V1 PE=4 SV=2;tr|G3V113|G3V113_HUMAN Ubiquitin-conjug	10	3	3	20.4	20.4	16.495	147	147;105;105;370;145;52;89;103;109;154	0	21.852	463210000
P68402;J3KNE3	P68402;J3KNE3	Platelet-activating factor acetylhydrolase IB subunit beta	PAFAH1B2	sp|P68402|PA1B2_HUMAN Platelet-activating factor acetylhydrolase IB subunit alpha2 OS=Homo sapiens OX=9606 GN=PAFAH1B2 PE=1 SV=1;tr|J3KNE3|J3KNE3_HUMAN Platelet-activating factor acetylhydrolase IB subunit alpha2 (Fragment) OS=Homo sapiens OX=9606 GN=PAFAH	2	3	3	15.7	15.7	25.569	229	229;175	0	21.837	152770000
K7ES25;A0A494C165;P12955;A0A494C194	K7ES25;A0A494C165;P12955	Xaa-Pro dipeptidase	PEPD	tr|K7ES25|K7ES25_HUMAN Xaa-Pro dipeptidase (Fragment) OS=Homo sapiens OX=9606 GN=PEPD PE=1 SV=3;tr|A0A494C165|A0A494C165_HUMAN Xaa-Pro dipeptidase (Fragment) OS=Homo sapiens OX=9606 GN=PEPD PE=1 SV=1;sp|P12955|PEPD_HUMAN Xaa-Pro dipeptidase OS=Homo sapiens	4	3	3	4.9	4.9	56.406	512	512;522;493;224	0	21.715	423130000
A0A0A0MRI2;Q9UNH7;G3V5X9	A0A0A0MRI2;Q9UNH7	Sorting nexin-6;Sorting nexin-6, N-terminally processed	SNX6	tr|A0A0A0MRI2|A0A0A0MRI2_HUMAN Sorting nexin OS=Homo sapiens OX=9606 GN=SNX6 PE=1 SV=1;sp|Q9UNH7|SNX6_HUMAN Sorting nexin-6 OS=Homo sapiens OX=9606 GN=SNX6 PE=1 SV=1	3	3	3	11	11	47.804	418	418;406;227	0	21.683	212860000
O15173	O15173	Membrane-associated progesterone receptor component 2	PGRMC2	sp|O15173|PGRC2_HUMAN Membrane-associated progesterone receptor component 2 OS=Homo sapiens OX=9606 GN=PGRMC2 PE=1 SV=1	1	3	3	18.4	18.4	23.818	223	223	0	21.67	264650000
Q5T5C7;P49591	Q5T5C7;P49591	Serine--tRNA ligase, cytoplasmic	SARS	tr|Q5T5C7|Q5T5C7_HUMAN Seryl-tRNA synthetase OS=Homo sapiens OX=9606 GN=SARS1 PE=1 SV=1;sp|P49591|SYSC_HUMAN Serine--tRNA ligase, cytoplasmic OS=Homo sapiens OX=9606 GN=SARS1 PE=1 SV=3	2	3	3	4.3	4.3	61.312	536	536;514	0	21.527	43001000
E9PN51;F8W9K7;E9PKH6;E9PPW7;O00217;H0YDT4	E9PN51;F8W9K7;E9PKH6;E9PPW7;O00217;H0YDT4	NADH dehydrogenase [ubiquinone] iron-sulfur protein 8, mitochondrial	NDUFS8	tr|E9PN51|E9PN51_HUMAN NADH dehydrogenase [ubiquinone] iron-sulfur protein 8, mitochondrial (Fragment) OS=Homo sapiens OX=9606 GN=NDUFS8 PE=1 SV=1;tr|F8W9K7|F8W9K7_HUMAN Complex I-23kD (Fragment) OS=Homo sapiens OX=9606 GN=NDUFS8 PE=1 SV=1;tr|E9PKH6|E9PKH6	6	2	2	15.5	15.5	12.405	110	110;124;138;184;210;93	0	21.526	164330000
P30084	P30084	Enoyl-CoA hydratase, mitochondrial	ECHS1	sp|P30084|ECHM_HUMAN Enoyl-CoA hydratase, mitochondrial OS=Homo sapiens OX=9606 GN=ECHS1 PE=1 SV=4	1	3	3	11.7	11.7	31.387	290	290	0	21.507	366220000
P11177;C9J634;F8WF02	P11177;C9J634	Pyruvate dehydrogenase E1 component subunit beta, mitochondrial	PDHB	sp|P11177|ODPB_HUMAN Pyruvate dehydrogenase E1 component subunit beta, mitochondrial OS=Homo sapiens OX=9606 GN=PDHB PE=1 SV=3;tr|C9J634|C9J634_HUMAN Pyruvate dehydrogenase E1 component subunit beta OS=Homo sapiens OX=9606 GN=PDHB PE=1 SV=1	3	3	3	13.4	13.4	39.233	359	359;350;251	0	21.383	605800000
E5RHW4;O94905;E5RJ09	E5RHW4;O94905	Erlin-2	ERLIN2	tr|E5RHW4|E5RHW4_HUMAN Erlin-2 (Fragment) OS=Homo sapiens OX=9606 GN=ERLIN2 PE=1 SV=1;sp|O94905|ERLN2_HUMAN Erlin-2 OS=Homo sapiens OX=9606 GN=ERLIN2 PE=1 SV=1	3	3	2	14.2	10.7	37.725	338	338;339;197	0	21.213	159610000
H7C2W9;C9JU56;B7Z4E3;B7Z4C8;P62899;B8ZZK4	H7C2W9;C9JU56;B7Z4E3;B7Z4C8;P62899;B8ZZK4	60S ribosomal protein L31	RPL31	tr|H7C2W9|H7C2W9_HUMAN 60S ribosomal protein L31 (Fragment) OS=Homo sapiens OX=9606 GN=RPL31 PE=1 SV=1;tr|C9JU56|C9JU56_HUMAN 60S ribosomal protein L31 (Fragment) OS=Homo sapiens OX=9606 GN=RPL31 PE=1 SV=1;tr|B7Z4E3|B7Z4E3_HUMAN 60S ribosomal protein L31 O	6	3	3	38	38	12.701	108	108;115;120;130;125;79	0	21.194	358040000
A6NLM8;P51571	A6NLM8;P51571	Translocon-associated protein subunit delta	SSR4	tr|A6NLM8|A6NLM8_HUMAN Signal sequence receptor subunit delta OS=Homo sapiens OX=9606 GN=SSR4 PE=1 SV=1;sp|P51571|SSRD_HUMAN Translocon-associated protein subunit delta OS=Homo sapiens OX=9606 GN=SSR4 PE=1 SV=1	2	3	3	27	27	16.245	148	148;173	0	21.15	432920000
Q9UL25	Q9UL25	Ras-related protein Rab-21	RAB21	sp|Q9UL25|RAB21_HUMAN Ras-related protein Rab-21 OS=Homo sapiens OX=9606 GN=RAB21 PE=1 SV=3	1	2	2	12.9	12.9	24.347	225	225	0	21.116	61019000
C9JD32;J3KT29;P62829;J3QQT9;J3KTJ3;B9ZVP7	C9JD32;J3KT29;P62829;J3QQT9;J3KTJ3	60S ribosomal protein L23	RPL23	tr|C9JD32|C9JD32_HUMAN 60S ribosomal protein L23 (Fragment) OS=Homo sapiens OX=9606 GN=RPL23 PE=1 SV=1;tr|J3KT29|J3KT29_HUMAN 60S ribosomal protein L23 OS=Homo sapiens OX=9606 GN=RPL23 PE=1 SV=1;sp|P62829|RL23_HUMAN 60S ribosomal protein L23 OS=Homo sapien	6	3	3	27.5	27.5	9.6694	91	91;122;140;34;81;114	0	21.049	313700000
P61088;Q5JXB2;F8VZ29;F8VSD4;F8VV71;F8VQQ8	P61088;Q5JXB2;F8VZ29;F8VSD4;F8VV71	Ubiquitin-conjugating enzyme E2 N;Putative ubiquitin-conjugating enzyme E2 N-like	UBE2N;UBE2NL	sp|P61088|UBE2N_HUMAN Ubiquitin-conjugating enzyme E2 N OS=Homo sapiens OX=9606 GN=UBE2N PE=1 SV=1;sp|Q5JXB2|UE2NL_HUMAN Putative ubiquitin-conjugating enzyme E2 N-like OS=Homo sapiens OX=9606 GN=UBE2NL PE=1 SV=1;tr|F8VZ29|F8VZ29_HUMAN Ubiquitin-conjugatin	6	3	3	19.7	19.7	17.138	152	152;153;87;105;152;89	0	21.03	418060000
H0YMZ1;H0YN18;H0YL69;P25789;H0YLS6;H0YLC2;H0YKT8;H0YMA1	H0YMZ1;H0YN18;H0YL69;P25789	Proteasome subunit alpha type;Proteasome subunit alpha type-4	PSMA4	tr|H0YMZ1|H0YMZ1_HUMAN Proteasome subunit alpha type (Fragment) OS=Homo sapiens OX=9606 GN=PSMA4 PE=1 SV=8;tr|H0YN18|H0YN18_HUMAN Proteasome subunit alpha type-4 OS=Homo sapiens OX=9606 GN=PSMA4 PE=1 SV=1;tr|H0YL69|H0YL69_HUMAN Proteasome subunit alpha typ	8	3	3	16.8	16.8	24.526	220	220;230;236;261;125;174;181;209	0	21.008	241910000
F8WCJ1;C9J7B5;C9J4W5;I3L397;I3L504;Q9GZV4;P63241;Q6IS14	F8WCJ1;C9J7B5;C9J4W5;I3L397;I3L504;Q9GZV4;P63241;Q6IS14	Eukaryotic translation initiation factor 5A;Eukaryotic translation initiation factor 5A-2;Eukaryotic translation initiation factor 5A-1;Eukaryotic translation initiation factor 5A-1-like	EIF5A2;EIF5A;EIF5AL1	tr|F8WCJ1|F8WCJ1_HUMAN Eukaryotic translation initiation factor 5A OS=Homo sapiens OX=9606 GN=EIF5A2 PE=1 SV=1;tr|C9J7B5|C9J7B5_HUMAN Eukaryotic translation initiation factor 5A OS=Homo sapiens OX=9606 GN=EIF5A2 PE=1 SV=1;tr|C9J4W5|C9J4W5_HUMAN Eukaryotic	8	3	3	20	20	11.687	105	105;109;115;146;186;153;154;154	0	20.779	2587100000
A0A2R8Y811;P62263;E5RH77	A0A2R8Y811;P62263;E5RH77	40S ribosomal protein S14	RPS14	tr|A0A2R8Y811|A0A2R8Y811_HUMAN 40S ribosomal protein S14 (Fragment) OS=Homo sapiens OX=9606 GN=RPS14 PE=1 SV=1;sp|P62263|RS14_HUMAN 40S ribosomal protein S14 OS=Homo sapiens OX=9606 GN=RPS14 PE=1 SV=3;tr|E5RH77|E5RH77_HUMAN 40S ribosomal protein S14 OS=Hom	3	3	3	23.3	23.3	16.159	150	150;151;134	0	20.485	511640000
Q8TC12;H0YIZ8;G3V2G6;G3V234;H0YJ46	Q8TC12;H0YIZ8;G3V2G6	Retinol dehydrogenase 11	RDH11	sp|Q8TC12|RDH11_HUMAN Retinol dehydrogenase 11 OS=Homo sapiens OX=9606 GN=RDH11 PE=1 SV=2;tr|H0YIZ8|H0YIZ8_HUMAN Uncharacterized protein (Fragment) OS=Homo sapiens OX=9606 PE=4 SV=1;tr|G3V2G6|G3V2G6_HUMAN Retinol dehydrogenase 11 (Fragment) OS=Homo sapiens	5	3	3	13.5	13.5	35.386	318	318;118;178;186;204	0	20.47	216940000
P60709;E7EVS6;A0A2R8Y793;G5E9R0;A0A6Q8PH58;A0A2R8YGF8;C9JUM1;C9JZR7;C9JTX5;A0A6Q8PGD7	P60709;E7EVS6;A0A2R8Y793	Actin, cytoplasmic 1;Actin, cytoplasmic 1, N-terminally processed	ACTB	sp|P60709|ACTB_HUMAN Actin, cytoplasmic 1 OS=Homo sapiens OX=9606 GN=ACTB PE=1 SV=1;tr|E7EVS6|E7EVS6_HUMAN Actin, cytoplasmic 1 OS=Homo sapiens OX=9606 GN=ACTB PE=1 SV=9;tr|A0A2R8Y793|A0A2R8Y793_HUMAN Actin, cytoplasmic 1 (Fragment) OS=Homo sapiens OX=9606	10	36	1	77.9	4.5	41.736	375	375;334;309;125;151;165;96;102;80;40	0	20.387	411470000
O15460;C9JN43;C9JIG4;C9JCP0;C9JX45;A8MXE0;E7ERI1;E7ENX0;E7EPI9	O15460	Prolyl 4-hydroxylase subunit alpha-2	P4HA2	sp|O15460|P4HA2_HUMAN Prolyl 4-hydroxylase subunit alpha-2 OS=Homo sapiens OX=9606 GN=P4HA2 PE=1 SV=1	9	3	3	7.3	7.3	60.901	535	535;101;114;146;153;167;184;204;236	0	20.381	116330000
R4GMQ5;A0A7I2V668;E9PSG5;A0A7I2V4Z9;A0A7I2V440;E9PHZ5;P07858;A0A7I2V367;A0A7I2YQK9;A0A7P0NGZ6	R4GMQ5;A0A7I2V668;E9PSG5;A0A7I2V4Z9;A0A7I2V440;E9PHZ5;P07858;A0A7I2V367;A0A7I2YQK9;A0A7P0NGZ6	Cathepsin B;Cathepsin B light chain;Cathepsin B heavy chain	CTSB	tr|R4GMQ5|R4GMQ5_HUMAN Cathepsin B (Fragment) OS=Homo sapiens OX=9606 GN=CTSB PE=1 SV=1;tr|A0A7I2V668|A0A7I2V668_HUMAN Cathepsin B OS=Homo sapiens OX=9606 GN=CTSB PE=1 SV=1;tr|E9PSG5|E9PSG5_HUMAN Cathepsin B OS=Homo sapiens OX=9606 GN=CTSB PE=1 SV=2;tr|A0A	10	2	2	46.1	46.1	8.5524	76	76;267;291;323;356;371;339;192;324;338	0	20.283	728430000
E9PLL6;P46776;E9PJD9;E9PLX7	E9PLL6;P46776;E9PJD9	60S ribosomal protein L27a	RPL27A	tr|E9PLL6|E9PLL6_HUMAN 60S ribosomal protein L27a OS=Homo sapiens OX=9606 GN=RPL27A PE=1 SV=1;sp|P46776|RL27A_HUMAN 60S ribosomal protein L27a OS=Homo sapiens OX=9606 GN=RPL27A PE=1 SV=2;tr|E9PJD9|E9PJD9_HUMAN 60S ribosomal protein L27a OS=Homo sapiens OX=	4	3	3	27.8	27.8	12.201	108	108;148;91;113	0	20.221	381040000
F6TLX2;Q9HC38;I3L1I0;I3L3Q4	F6TLX2;Q9HC38;I3L1I0;I3L3Q4	Glyoxalase domain-containing protein 4	GLOD4	tr|F6TLX2|F6TLX2_HUMAN Glyoxalase domain-containing protein 4 OS=Homo sapiens OX=9606 GN=GLOD4 PE=1 SV=1;sp|Q9HC38|GLOD4_HUMAN Glyoxalase domain-containing protein 4 OS=Homo sapiens OX=9606 GN=GLOD4 PE=1 SV=1;tr|I3L1I0|I3L1I0_HUMAN Glyoxalase domain-contai	4	3	3	6.8	6.8	54.719	502	502;313;115;227	0	19.951	429600000
K7EP65;K7EKS7;K7ELC4;K7EMH1;K7ERI7;P35268;K7EJT5	K7EP65;K7EKS7;K7ELC4;K7EMH1;K7ERI7;P35268;K7EJT5	60S ribosomal protein L22	RPL22	tr|K7EP65|K7EP65_HUMAN 60S ribosomal protein L22 (Fragment) OS=Homo sapiens OX=9606 GN=RPL22 PE=1 SV=1;tr|K7EKS7|K7EKS7_HUMAN Uncharacterized protein OS=Homo sapiens OX=9606 PE=1 SV=1;tr|K7ELC4|K7ELC4_HUMAN 60S ribosomal protein L22 (Fragment) OS=Homo sapi	7	3	3	52.1	52.1	5.2389	48	48;53;79;89;95;128;47	0	19.841	827880000
Q13242;S4R3G0;H0YIB4	Q13242;S4R3G0;H0YIB4	Serine/arginine-rich splicing factor 9	SRSF9	sp|Q13242|SRSF9_HUMAN Serine/arginine-rich splicing factor 9 OS=Homo sapiens OX=9606 GN=SRSF9 PE=1 SV=1;tr|S4R3G0|S4R3G0_HUMAN Serine/arginine-rich-splicing factor 9 OS=Homo sapiens OX=9606 GN=SRSF9 PE=1 SV=1;tr|H0YIB4|H0YIB4_HUMAN Serine/arginine-rich-spl	3	4	3	16.3	13.1	25.542	221	221;119;109	0	19.823	237830000
P62857	P62857	40S ribosomal protein S28	RPS28	sp|P62857|RS28_HUMAN 40S ribosomal protein S28 OS=Homo sapiens OX=9606 GN=RPS28 PE=1 SV=1	1	3	3	27.5	27.5	7.8409	69	69	0	19.737	311900000
P52788;H7C2R7	P52788	Spermine synthase	SMS	sp|P52788|SPSY_HUMAN Spermine synthase OS=Homo sapiens OX=9606 GN=SMS PE=1 SV=2	2	3	3	10.9	10.9	41.268	366	366;311	0	19.731	253720000
A0A590UJK4;A0A590UK01;A0A590UJP7;A0A590UK80;Q13247	A0A590UJK4;A0A590UK01;A0A590UJP7;A0A590UK80;Q13247	Serine/arginine-rich splicing factor 6	SRSF6	tr|A0A590UJK4|A0A590UJK4_HUMAN Serine/arginine-rich-splicing factor 6 OS=Homo sapiens OX=9606 GN=SRSF6 PE=1 SV=1;tr|A0A590UK01|A0A590UK01_HUMAN Serine/arginine-rich-splicing factor 6 OS=Homo sapiens OX=9606 GN=SRSF6 PE=1 SV=1;tr|A0A590UJP7|A0A590UJP7_HUMAN	5	3	2	13.7	9.7	26.306	226	226;273;276;1090;344	0	19.708	156500000
P10155	P10155	60 kDa SS-A/Ro ribonucleoprotein	TROVE2	sp|P10155|RO60_HUMAN 60 kDa SS-A/Ro ribonucleoprotein OS=Homo sapiens OX=9606 GN=RO60 PE=1 SV=2	1	3	3	7.4	7.4	60.67	538	538	0	19.682	41159000
P26196	P26196	Probable ATP-dependent RNA helicase DDX6	DDX6	sp|P26196|DDX6_HUMAN Probable ATP-dependent RNA helicase DDX6 OS=Homo sapiens OX=9606 GN=DDX6 PE=1 SV=2	1	2	2	6	6	54.416	483	483	0	19.642	84345000
O43681	O43681	ATPase ASNA1	ASNA1	sp|O43681|GET3_HUMAN ATPase GET3 OS=Homo sapiens OX=9606 GN=GET3 PE=1 SV=2	1	3	3	10.1	10.1	38.792	348	348	0	19.513	107750000
Q9NR45;Q5TBR0;Q5TBR1	Q9NR45;Q5TBR0;Q5TBR1	Sialic acid synthase	NANS	sp|Q9NR45|SIAS_HUMAN Sialic acid synthase OS=Homo sapiens OX=9606 GN=NANS PE=1 SV=2;tr|Q5TBR0|Q5TBR0_HUMAN Sialic acid synthase (Fragment) OS=Homo sapiens OX=9606 GN=NANS PE=1 SV=1;tr|Q5TBR1|Q5TBR1_HUMAN Sialic acid synthase (Fragment) OS=Homo sapiens OX=9	3	2	2	7.8	7.8	40.307	359	359;115;140	0	19.434	248010000
P08238;F8W026;A0A7P0Z405;A0A7P0T8R3;A0A7P0T885;A0A7P0TBC2;A0A7P0TAY2;A0A7P0T917;A0A087WT78;A0A7P0TAE1;H0YIV0;A0A7P0T823;A0A7P0TAT8;P14625	P08238	Heat shock protein HSP 90-beta	HSP90AB1	sp|P08238|HS90B_HUMAN Heat shock protein HSP 90-beta OS=Homo sapiens OX=9606 GN=HSP90AB1 PE=1 SV=4	14	5	3	8.1	4.7	83.263	724	724;48;163;251;274;465;661;719;751;789;796;813;814;803	0	19.379	202440000
A0A7I2V4T9;A0A7I2V2U2;A0A7I2V5Z3;A0A7I2V588;O43765;K7EMD6;A0A7I2V697;A0A7I2YQY5;K7ERW5	A0A7I2V4T9;A0A7I2V2U2;A0A7I2V5Z3;A0A7I2V588;O43765;K7EMD6;A0A7I2V697	Small glutamine-rich tetratricopeptide repeat-containing protein alpha	SGTA	tr|A0A7I2V4T9|A0A7I2V4T9_HUMAN Small glutamine-rich tetratricopeptide repeat-containing protein alpha OS=Homo sapiens OX=9606 GN=SGTA PE=1 SV=1;tr|A0A7I2V2U2|A0A7I2V2U2_HUMAN Small glutamine-rich tetratricopeptide repeat-containing protein alpha OS=Homo sa	9	3	3	13.4	13.4	29.765	276	276;287;295;360;313;162;262;51;68	0	19.355	53005000
H3BLU7;O43488;A0A499FJT0;Q8NHP1	H3BLU7;O43488	Aflatoxin B1 aldehyde reductase member 2	AKR7A2	tr|H3BLU7|H3BLU7_HUMAN Aflatoxin B1 aldehyde reductase member 2 (Fragment) OS=Homo sapiens OX=9606 GN=AKR7A2 PE=1 SV=1;sp|O43488|ARK72_HUMAN Aflatoxin B1 aldehyde reductase member 2 OS=Homo sapiens OX=9606 GN=AKR7A2 PE=1 SV=3	4	3	3	14.6	14.6	34.684	314	314;359;330;331	0	19.297	217920000
Q9BWD1	Q9BWD1	Acetyl-CoA acetyltransferase, cytosolic	ACAT2	sp|Q9BWD1|THIC_HUMAN Acetyl-CoA acetyltransferase, cytosolic OS=Homo sapiens OX=9606 GN=ACAT2 PE=1 SV=2	1	3	3	7.3	7.3	41.35	397	397	0	19.212	117020000
G5E9G0;P39023;B5MCW2;H7C422	G5E9G0;P39023;B5MCW2	60S ribosomal protein L3	RPL3	tr|G5E9G0|G5E9G0_HUMAN 60S ribosomal protein L3 OS=Homo sapiens OX=9606 GN=RPL3 PE=1 SV=1;sp|P39023|RL3_HUMAN 60S ribosomal protein L3 OS=Homo sapiens OX=9606 GN=RPL3 PE=1 SV=2;tr|B5MCW2|B5MCW2_HUMAN 60S ribosomal protein L3 (Fragment) OS=Homo sapiens OX=9	4	3	3	11.7	11.7	40.267	351	351;403;272;305	0	19.207	302010000
R4GN98;P06703	R4GN98;P06703	Protein S100;Protein S100-A6	S100A6	tr|R4GN98|R4GN98_HUMAN Protein S100 (Fragment) OS=Homo sapiens OX=9606 GN=S100A6 PE=1 SV=1;sp|P06703|S10A6_HUMAN Protein S100-A6 OS=Homo sapiens OX=9606 GN=S100A6 PE=1 SV=1	2	3	3	25.9	25.9	9.681	85	85;90	0	19.044	1373500000
K7ENH2;K7ESG5;K9J957;P61289;A0A087WTV2;B3KQ25;K7EJF8;K7EMD0;K7EPX6;K7EKR3;B7Z8D3	K7ENH2;K7ESG5;K9J957;P61289;A0A087WTV2;B3KQ25	Proteasome activator complex subunit 3	PSME3	tr|K7ENH2|K7ENH2_HUMAN Proteasome activator complex subunit 3 (Fragment) OS=Homo sapiens OX=9606 GN=PSME3 PE=1 SV=1;tr|K7ESG5|K7ESG5_HUMAN Proteasome activator complex subunit 3 OS=Homo sapiens OX=9606 GN=PSME3 PE=1 SV=1;tr|K9J957|K9J957_HUMAN Proteasome a	11	3	3	20.7	20.7	20.593	179	179;198;231;254;170;193;42;96;110;118;130	0	19.016	151570000
B0YIW6;P48444;E9PK34;Q6P1Q5	B0YIW6;P48444	Coatomer subunit delta	ARCN1	tr|B0YIW6|B0YIW6_HUMAN Coatomer subunit delta OS=Homo sapiens OX=9606 GN=ARCN1 PE=1 SV=1;sp|P48444|COPD_HUMAN Coatomer subunit delta OS=Homo sapiens OX=9606 GN=ARCN1 PE=1 SV=1	4	3	3	7.2	7.2	61.626	552	552;511;83;189	0	18.923	175630000
Q9UBB4;A0A1W2PQD2;B1AHE3;B1AHE4	Q9UBB4;A0A1W2PQD2	Ataxin-10	ATXN10	sp|Q9UBB4|ATX10_HUMAN Ataxin-10 OS=Homo sapiens OX=9606 GN=ATXN10 PE=1 SV=1;tr|A0A1W2PQD2|A0A1W2PQD2_HUMAN Ataxin-10 OS=Homo sapiens OX=9606 GN=ATXN10 PE=1 SV=1	4	3	3	8.2	8.2	53.488	475	475;395;126;197	0	18.911	116220000
P20073	P20073	Annexin A7	ANXA7	sp|P20073|ANXA7_HUMAN Annexin A7 OS=Homo sapiens OX=9606 GN=ANXA7 PE=1 SV=3	1	3	3	5.3	5.3	52.739	488	488	0	18.891	360510000
O15144;H7C3F9;G5E9S7;C9JTV5;G5E9J0	O15144;H7C3F9	Actin-related protein 2/3 complex subunit 2	ARPC2	sp|O15144|ARPC2_HUMAN Actin-related protein 2/3 complex subunit 2 OS=Homo sapiens OX=9606 GN=ARPC2 PE=1 SV=1;tr|H7C3F9|H7C3F9_HUMAN Arp2/3 complex 34 kDa subunit (Fragment) OS=Homo sapiens OX=9606 GN=ARPC2 PE=1 SV=1	5	3	3	13.7	13.7	34.333	300	300;165;38;89;91	0	18.871	176080000
Q92890;C9J6N9;C9IZG3	Q92890;C9J6N9;C9IZG3	Ubiquitin fusion degradation protein 1 homolog	UFD1L	sp|Q92890|UFD1_HUMAN Ubiquitin recognition factor in ER-associated degradation protein 1 OS=Homo sapiens OX=9606 GN=UFD1 PE=1 SV=3;tr|C9J6N9|C9J6N9_HUMAN Ubiquitin recognition factor in ER-associated degradation protein 1 (Fragment) OS=Homo sapiens OX=9606	3	3	3	11.7	11.7	34.5	307	307;135;190	0	18.865	166010000
Q07812;K4JQN1;I6LPK7	Q07812;K4JQN1	Apoptosis regulator BAX	BAX	sp|Q07812|BAX_HUMAN Apoptosis regulator BAX OS=Homo sapiens OX=9606 GN=BAX PE=1 SV=1;tr|K4JQN1|K4JQN1_HUMAN Apoptosis regulator BAX OS=Homo sapiens OX=9606 GN=BAX PE=1 SV=1	3	3	3	18.8	18.8	21.184	192	192;175;140	0	18.844	77986000
P28482;H0YDH9;K7ELV1;B3KR49;K7EN18;E9PBK7;E9PJF0;E9PQW4;P27361;P31152;Q16659	P28482	Mitogen-activated protein kinase 1	MAPK1	sp|P28482|MK01_HUMAN Mitogen-activated protein kinase 1 OS=Homo sapiens OX=9606 GN=MAPK1 PE=1 SV=3	11	3	3	9.7	9.7	41.389	360	360;87;233;265;281;311;316;339;379;587;721	0	18.816	382730000
A0A3B3ITK7;P36871	A0A3B3ITK7;P36871	Phosphoglucomutase-1	PGM1	tr|A0A3B3ITK7|A0A3B3ITK7_HUMAN Phosphoglucomutase-1 OS=Homo sapiens OX=9606 GN=PGM1 PE=1 SV=1;sp|P36871|PGM1_HUMAN Phosphoglucomutase-1 OS=Homo sapiens OX=9606 GN=PGM1 PE=1 SV=3	2	3	3	6.3	6.3	63.957	584	584;562	0	18.746	107410000
A0A494C0X0;Q99426;K7EP07;K7EK42	A0A494C0X0;Q99426;K7EP07;K7EK42	Tubulin-folding cofactor B	TBCB	tr|A0A494C0X0|A0A494C0X0_HUMAN Tubulin-folding cofactor B OS=Homo sapiens OX=9606 GN=TBCB PE=1 SV=1;sp|Q99426|TBCB_HUMAN Tubulin-folding cofactor B OS=Homo sapiens OX=9606 GN=TBCB PE=1 SV=2;tr|K7EP07|K7EP07_HUMAN Tubulin-folding cofactor B (Fragment) OS=Ho	4	3	3	17	17	31.162	282	282;244;169;191	0	18.711	146190000
M0R3D6;M0R1A7;M0R117;Q02543;M0R0P7	M0R3D6;M0R1A7;M0R117;Q02543;M0R0P7	60S ribosomal protein L18a	RPL18A	tr|M0R3D6|M0R3D6_HUMAN 60S ribosomal protein L18a (Fragment) OS=Homo sapiens OX=9606 GN=RPL18A PE=1 SV=1;tr|M0R1A7|M0R1A7_HUMAN 60S ribosomal protein L18a OS=Homo sapiens OX=9606 GN=RPL18A PE=1 SV=1;tr|M0R117|M0R117_HUMAN 60S ribosomal protein L18a OS=Homo	5	3	3	21.3	21.3	16.714	141	141;147;154;176;137	0	18.69	622350000
A0A1X7SBZ2;A0A5H1ZRQ2;Q92841;A0A0U1RQJ0	A0A1X7SBZ2;A0A5H1ZRQ2;Q92841	Probable ATP-dependent RNA helicase DDX17	DDX17	tr|A0A1X7SBZ2|A0A1X7SBZ2_HUMAN RNA helicase OS=Homo sapiens OX=9606 GN=DDX17 PE=1 SV=1;tr|A0A5H1ZRQ2|A0A5H1ZRQ2_HUMAN RNA helicase OS=Homo sapiens OX=9606 GN=DDX17 PE=1 SV=2;sp|Q92841|DDX17_HUMAN Probable ATP-dependent RNA helicase DDX17 OS=Homo sapiens OX	4	3	2	4.8	3.2	80.253	729	729;731;729;56	0	18.682	248540000
O00264	O00264	Membrane-associated progesterone receptor component 1	PGRMC1	sp|O00264|PGRC1_HUMAN Membrane-associated progesterone receptor component 1 OS=Homo sapiens OX=9606 GN=PGRMC1 PE=1 SV=3	1	3	3	12.8	12.8	21.671	195	195	0	18.67	152930000
X6RJ95;A0A7I2V5X6;A0A7I2V5T7;Q9H7Z7;A6NHH0	X6RJ95;A0A7I2V5X6;A0A7I2V5T7;Q9H7Z7;A6NHH0	Prostaglandin E synthase 2;Prostaglandin E synthase 2 truncated form	PTGES2	tr|X6RJ95|X6RJ95_HUMAN Prostaglandin E synthase 2 (Fragment) OS=Homo sapiens OX=9606 GN=PTGES2 PE=1 SV=1;tr|A0A7I2V5X6|A0A7I2V5X6_HUMAN Prostaglandin E synthase 2 OS=Homo sapiens OX=9606 GN=PTGES2 PE=1 SV=1;tr|A0A7I2V5T7|A0A7I2V5T7_HUMAN Microsomal prostag	5	3	3	16.6	16.6	29.13	265	265;310;369;377;186	0	18.661	75821000
M0QXB4;O14579;M0R061	M0QXB4;O14579	Coatomer subunit epsilon	COPE	tr|M0QXB4|M0QXB4_HUMAN Coatomer subunit epsilon OS=Homo sapiens OX=9606 GN=COPE PE=1 SV=1;sp|O14579|COPE_HUMAN Coatomer subunit epsilon OS=Homo sapiens OX=9606 GN=COPE PE=1 SV=3	3	3	3	13.9	13.9	36.923	331	331;308;146	0	18.65	205270000
O95994;H7C3Z9;B5MC07;H7C040;C9J3E2;B5MC62;Q8TD06	O95994;H7C3Z9;B5MC07	Anterior gradient protein 2 homolog	AGR2	sp|O95994|AGR2_HUMAN Anterior gradient protein 2 homolog OS=Homo sapiens OX=9606 GN=AGR2 PE=1 SV=1;tr|H7C3Z9|H7C3Z9_HUMAN Anterior gradient protein 2 homolog (Fragment) OS=Homo sapiens OX=9606 GN=AGR2 PE=1 SV=1;tr|B5MC07|B5MC07_HUMAN Anterior gradient prot	7	3	3	32.6	32.6	19.979	175	175;119;188;129;131;163;166	0	18.618	488170000
Q14232;H0YGG4;F5H0D0	Q14232;H0YGG4;F5H0D0	Translation initiation factor eIF-2B subunit alpha	EIF2B1	sp|Q14232|EI2BA_HUMAN Translation initiation factor eIF-2B subunit alpha OS=Homo sapiens OX=9606 GN=EIF2B1 PE=1 SV=1;tr|H0YGG4|H0YGG4_HUMAN Translation initiation factor eIF-2B subunit alpha (Fragment) OS=Homo sapiens OX=9606 GN=EIF2B1 PE=1 SV=1;tr|F5H0D0|	3	3	3	9.5	9.5	33.712	305	305;152;202	0	18.598	138340000
P46821	P46821	Microtubule-associated protein 1B;MAP1B heavy chain;MAP1 light chain LC1	MAP1B	sp|P46821|MAP1B_HUMAN Microtubule-associated protein 1B OS=Homo sapiens OX=9606 GN=MAP1B PE=1 SV=2	1	3	2	1.5	1.1	270.63	2468	2468	0	18.557	98015000
D6RGI3;D6RER5;Q9NVA2;D6RDU5;D6RDP1;D6R9Y6;A0A087X142;A6NMH6;B1AMS2;A6NFQ9;F8W8I8;Q14141;Q92599	D6RGI3;D6RER5;Q9NVA2;D6RDU5	Septin-11	SEPT11	tr|D6RGI3|D6RGI3_HUMAN Septin OS=Homo sapiens OX=9606 GN=SEPTIN11 PE=1 SV=1;tr|D6RER5|D6RER5_HUMAN Septin OS=Homo sapiens OX=9606 GN=SEPTIN11 PE=1 SV=1;sp|Q9NVA2|SEP11_HUMAN Septin-11 OS=Homo sapiens OX=9606 GN=SEPTIN11 PE=1 SV=3;tr|D6RDU5|D6RDU5_HUMAN Sep	13	3	3	7.1	7.1	49.005	425	425;432;429;372;126;136;426;430;431;440;460;434;483	0	18.548	348670000
Q96KP4;J3KSS4;J3QRP4;J3QQN6;J3QR27;J3QLU1;J3QKQ0;J3QRD0;J3QRA8;J3QL02;J3KSV5;A0A087WYZ1;J3QKT2	Q96KP4	Cytosolic non-specific dipeptidase	CNDP2	sp|Q96KP4|CNDP2_HUMAN Cytosolic non-specific dipeptidase OS=Homo sapiens OX=9606 GN=CNDP2 PE=1 SV=2	13	3	3	6.7	6.7	52.878	475	475;55;89;89;122;123;128;134;138;138;149;157;249	0	18.546	207540000
O60884;I3L320;A0A087WT48	O60884	DnaJ homolog subfamily A member 2	DNAJA2	sp|O60884|DNJA2_HUMAN DnaJ homolog subfamily A member 2 OS=Homo sapiens OX=9606 GN=DNAJA2 PE=1 SV=1	3	3	3	7.8	7.8	45.745	412	412;47;134	0	18.467	298400000
J3QLE5;P63162;P14678	J3QLE5;P63162;P14678	Small nuclear ribonucleoprotein-associated protein N;Small nuclear ribonucleoprotein-associated proteins B and B	SNRPN;SNRPB	tr|J3QLE5|J3QLE5_HUMAN Small nuclear ribonucleoprotein-associated protein N (Fragment) OS=Homo sapiens OX=9606 GN=SNRPN PE=1 SV=1;sp|P63162|RSMN_HUMAN Small nuclear ribonucleoprotein-associated protein N OS=Homo sapiens OX=9606 GN=SNRPN PE=1 SV=1;sp|P14678	3	3	3	17.8	17.8	17.546	169	169;240;240	0	18.419	327350000
P51857	P51857	3-oxo-5-beta-steroid 4-dehydrogenase	AKR1D1	sp|P51857|AK1D1_HUMAN Aldo-keto reductase family 1 member D1 OS=Homo sapiens OX=9606 GN=AKR1D1 PE=1 SV=1	1	3	3	5.8	5.8	37.376	326	326	0	18.363	1794100000
Q96EY1	Q96EY1	DnaJ homolog subfamily A member 3, mitochondrial	DNAJA3	sp|Q96EY1|DNJA3_HUMAN DnaJ homolog subfamily A member 3, mitochondrial OS=Homo sapiens OX=9606 GN=DNAJA3 PE=1 SV=2	1	3	3	7.7	7.7	52.488	480	480	0	18.307	103360000
Q9BTT0;E9PPH5;Q5TB19;E9PLC4	Q9BTT0;E9PPH5	Acidic leucine-rich nuclear phosphoprotein 32 family member E	ANP32E	sp|Q9BTT0|AN32E_HUMAN Acidic leucine-rich nuclear phosphoprotein 32 family member E OS=Homo sapiens OX=9606 GN=ANP32E PE=1 SV=1;tr|E9PPH5|E9PPH5_HUMAN Acidic leucine-rich nuclear phosphoprotein 32 family member E (Fragment) OS=Homo sapiens OX=9606 GN=ANP32	4	3	3	12.3	12.3	30.692	268	268;114;149;165	0	18.265	148810000
E9PP21;P21291;E9PS42;E9PND2	E9PP21;P21291;E9PS42;E9PND2	Cysteine and glycine-rich protein 1	CSRP1	tr|E9PP21|E9PP21_HUMAN Cysteine and glycine-rich protein 1 OS=Homo sapiens OX=9606 GN=CSRP1 PE=1 SV=1;sp|P21291|CSRP1_HUMAN Cysteine and glycine-rich protein 1 OS=Homo sapiens OX=9606 GN=CSRP1 PE=1 SV=3;tr|E9PS42|E9PS42_HUMAN Cysteine and glycine-rich prot	4	2	2	20	20	16.94	160	160;193;153;153	0	18.235	189500000
Q9BUP3;E9PI87	Q9BUP3;E9PI87	Oxidoreductase HTATIP2	HTATIP2	sp|Q9BUP3|HTAI2_HUMAN Oxidoreductase HTATIP2 OS=Homo sapiens OX=9606 GN=HTATIP2 PE=1 SV=2;tr|E9PI87|E9PI87_HUMAN Oxidoreductase HTATIP2 OS=Homo sapiens OX=9606 GN=HTATIP2 PE=1 SV=1	2	3	3	12	12	27.049	242	242;196	0	18.071	187200000
B8ZZL6;E7ENU9;P40121	B8ZZL6;E7ENU9;P40121	Macrophage-capping protein	CAPG	tr|B8ZZL6|B8ZZL6_HUMAN Macrophage-capping protein (Fragment) OS=Homo sapiens OX=9606 GN=CAPG PE=1 SV=1;tr|E7ENU9|E7ENU9_HUMAN Macrophage-capping protein (Fragment) OS=Homo sapiens OX=9606 GN=CAPG PE=1 SV=1;sp|P40121|CAPG_HUMAN Macrophage-capping protein OS	3	3	3	16.1	16.1	24.086	218	218;253;348	0	18.023	218270000
P55010;H0YK11;H0YMJ8;H0YM54;H0YLZ1;H0YN40	P55010	Eukaryotic translation initiation factor 5	EIF5	sp|P55010|IF5_HUMAN Eukaryotic translation initiation factor 5 OS=Homo sapiens OX=9606 GN=EIF5 PE=1 SV=2	6	3	3	7.2	7.2	49.222	431	431;68;101;109;146;200	0	17.996	221060000
H0Y5J4;Q9UJU6;B4DDD6	H0Y5J4;Q9UJU6;B4DDD6	Drebrin-like protein	DBNL	tr|H0Y5J4|H0Y5J4_HUMAN Drebrin-like protein (Fragment) OS=Homo sapiens OX=9606 GN=DBNL PE=1 SV=1;sp|Q9UJU6|DBNL_HUMAN Drebrin-like protein OS=Homo sapiens OX=9606 GN=DBNL PE=1 SV=1;tr|B4DDD6|B4DDD6_HUMAN Drebrin-like protein OS=Homo sapiens OX=9606 GN=DBNL	3	3	3	8.4	8.4	40.16	359	359;430;406	0	17.887	199840000
Q92688	Q92688	Acidic leucine-rich nuclear phosphoprotein 32 family member B	ANP32B	sp|Q92688|AN32B_HUMAN Acidic leucine-rich nuclear phosphoprotein 32 family member B OS=Homo sapiens OX=9606 GN=ANP32B PE=1 SV=1	1	5	3	15.9	8	28.787	251	251	0	17.721	594050000
E9PC71;P84074;P37235;E5RGA9;P61601;E5RK89;E5RFL9;E5RJT1;E5RJJ6;E5RGZ0;H7BZC1;E5RI95;A0A1B0GXG3;E5RHE8;E5RI78;E5RHC8;E5RIG4;E5RIZ1;E5RIA5	E9PC71;P84074;P37235;E5RGA9;P61601	Neuron-specific calcium-binding protein hippocalcin;Hippocalcin-like protein 1;Neurocalcin-delta	HPCAL1;HPCA;NCALD	tr|E9PC71|E9PC71_HUMAN Hippocalcin-like protein 1 OS=Homo sapiens OX=9606 GN=HPCAL1 PE=1 SV=1;sp|P84074|HPCA_HUMAN Neuron-specific calcium-binding protein hippocalcin OS=Homo sapiens OX=9606 GN=HPCA PE=1 SV=2;sp|P37235|HPCL1_HUMAN Hippocalcin-like protein	19	3	3	17.7	17.7	20.272	175	175;193;193;194;193;74;77;81;85;87;103;105;111;112;116;120;121;136;152	0	17.709	172130000
P26447	P26447	Protein S100-A4	S100A4	sp|P26447|S10A4_HUMAN Protein S100-A4 OS=Homo sapiens OX=9606 GN=S100A4 PE=1 SV=1	1	3	3	28.7	28.7	11.728	101	101	0	17.693	239120000
H7C579;Q9NQR4;F8WF70	H7C579;Q9NQR4	Omega-amidase NIT2	NIT2	tr|H7C579|H7C579_HUMAN Omega-amidase NIT2 (Fragment) OS=Homo sapiens OX=9606 GN=NIT2 PE=1 SV=8;sp|Q9NQR4|NIT2_HUMAN Omega-amidase NIT2 OS=Homo sapiens OX=9606 GN=NIT2 PE=1 SV=1	3	3	3	9.1	9.1	28.633	265	265;276;92	0	17.627	108900000
Q6NUK1	Q6NUK1	Calcium-binding mitochondrial carrier protein SCaMC-1	SLC25A24	sp|Q6NUK1|SCMC1_HUMAN Calcium-binding mitochondrial carrier protein SCaMC-1 OS=Homo sapiens OX=9606 GN=SLC25A24 PE=1 SV=2	1	3	3	4.2	4.2	53.354	477	477	0	17.497	46842000
Q14257;H0YL43;A8MXP8	Q14257;H0YL43;A8MXP8	Reticulocalbin-2	RCN2	sp|Q14257|RCN2_HUMAN Reticulocalbin-2 OS=Homo sapiens OX=9606 GN=RCN2 PE=1 SV=1;tr|H0YL43|H0YL43_HUMAN Reticulocalbin-2 (Fragment) OS=Homo sapiens OX=9606 GN=RCN2 PE=1 SV=1;tr|A8MXP8|A8MXP8_HUMAN Reticulocalbin-2 OS=Homo sapiens OX=9606 GN=RCN2 PE=1 SV=1	3	2	2	12	12	36.876	317	317;155;216	0	17.494	25879000
P14550;V9GYG2;V9GYP9;Q5T621	P14550	Alcohol dehydrogenase [NADP(+)]	AKR1A1	sp|P14550|AK1A1_HUMAN Aldo-keto reductase family 1 member A1 OS=Homo sapiens OX=9606 GN=AKR1A1 PE=1 SV=3	4	3	3	8	8	36.573	325	325;119;140;147	0	17.477	424180000
Q5T0D2;P30085;A0A494BXC7	Q5T0D2;P30085;A0A494BXC7	UMP-CMP kinase	CMPK1	tr|Q5T0D2|Q5T0D2_HUMAN Nucleoside-diphosphate kinase OS=Homo sapiens OX=9606 GN=CMPK1 PE=1 SV=1;sp|P30085|KCY_HUMAN UMP-CMP kinase OS=Homo sapiens OX=9606 GN=CMPK1 PE=1 SV=3;tr|A0A494BXC7|A0A494BXC7_HUMAN Nucleoside-diphosphate kinase OS=Homo sapiens OX=96	3	2	2	12.4	12.4	18.979	169	169;196;179	0	17.326	49541000
C9JFR7;P99999	C9JFR7;P99999	Cytochrome c	CYCS	tr|C9JFR7|C9JFR7_HUMAN Cytochrome c (Fragment) OS=Homo sapiens OX=9606 GN=CYCS PE=1 SV=1;sp|P99999|CYC_HUMAN Cytochrome c OS=Homo sapiens OX=9606 GN=CYCS PE=1 SV=2	2	3	3	20.8	20.8	11.333	101	101;105	0	17.301	390830000
Q9Y295;H0YI06;F8WEE0	Q9Y295	Developmentally-regulated GTP-binding protein 1	DRG1	sp|Q9Y295|DRG1_HUMAN Developmentally-regulated GTP-binding protein 1 OS=Homo sapiens OX=9606 GN=DRG1 PE=1 SV=1	3	3	3	9.5	9.5	40.542	367	367;56;63	0	17.27	102350000
P61019;E9PKL7;E9PE37;H7C125;H0YD31;A0A3B3ITL1;Q8WUD1	P61019;E9PKL7	Ras-related protein Rab-2A	RAB2A	sp|P61019|RAB2A_HUMAN Ras-related protein Rab-2A OS=Homo sapiens OX=9606 GN=RAB2A PE=1 SV=1;tr|E9PKL7|E9PKL7_HUMAN Ras-related protein Rab-2A OS=Homo sapiens OX=9606 GN=RAB2A PE=1 SV=1	7	3	3	12.7	12.7	23.545	212	212;181;62;104;135;208;216	0	17.259	108090000
Q5TFE4;Q5QPD0	Q5TFE4;Q5QPD0	5-nucleotidase domain-containing protein 1	NT5DC1	sp|Q5TFE4|NT5D1_HUMAN 5-nucleotidase domain-containing protein 1 OS=Homo sapiens OX=9606 GN=NT5DC1 PE=1 SV=1;tr|Q5QPD0|Q5QPD0_HUMAN 5-nucleotidase domain-containing protein 1 (Fragment) OS=Homo sapiens OX=9606 GN=NT5DC1 PE=1 SV=1	2	3	3	7.5	7.5	51.844	455	455;195	0	17.22	207910000
K7ER96;O43396;K7EML9	K7ER96;O43396;K7EML9	Thioredoxin-like protein 1	TXNL1	tr|K7ER96|K7ER96_HUMAN Thioredoxin-like protein 1 (Fragment) OS=Homo sapiens OX=9606 GN=TXNL1 PE=1 SV=1;sp|O43396|TXNL1_HUMAN Thioredoxin-like protein 1 OS=Homo sapiens OX=9606 GN=TXNL1 PE=1 SV=3;tr|K7EML9|K7EML9_HUMAN Thioredoxin-like protein 1 (Fragment)	3	3	3	8.5	8.5	31.355	281	281;289;138	0	17.201	150290000
P19623;K7EL89;K7ESL0	P19623;K7EL89	Spermidine synthase	SRM	sp|P19623|SPEE_HUMAN Spermidine synthase OS=Homo sapiens OX=9606 GN=SRM PE=1 SV=1;tr|K7EL89|K7EL89_HUMAN Spermidine synthase (Fragment) OS=Homo sapiens OX=9606 GN=SRM PE=1 SV=1	3	3	3	10.3	10.3	33.824	302	302;83;119	0	16.796	197900000
A0A3B3ITX7;E9PG39;A0A3B3ISZ0;E9PC15;A0A3B3ITD0;Q53H12;A0A3B3IUC9;A0A3B3ITV0;A0A3B3IS09;A0A3B3ISY9	A0A3B3ITX7;E9PG39;A0A3B3ISZ0;E9PC15;A0A3B3ITD0;Q53H12;A0A3B3IUC9;A0A3B3ITV0;A0A3B3IS09;A0A3B3ISY9	Acylglycerol kinase, mitochondrial	AGK	tr|A0A3B3ITX7|A0A3B3ITX7_HUMAN Acylglycerol kinase, mitochondrial OS=Homo sapiens OX=9606 GN=AGK PE=1 SV=1;tr|E9PG39|E9PG39_HUMAN Acylglycerol kinase, mitochondrial OS=Homo sapiens OX=9606 GN=AGK PE=1 SV=1;tr|A0A3B3ISZ0|A0A3B3ISZ0_HUMAN Acylglycerol kinase	10	2	2	19.6	19.6	23.423	214	214;244;350;394;418;422;134;138;146;330	0	16.787	37515000
F8VNT9;F8VV56;F8W022;F8VWK8;P08962	F8VNT9;F8VV56;F8W022;F8VWK8;P08962	Tetraspanin;CD63 antigen	CD63	tr|F8VNT9|F8VNT9_HUMAN CD63 antigen (Fragment) OS=Homo sapiens OX=9606 GN=CD63 PE=1 SV=1;tr|F8VV56|F8VV56_HUMAN CD63 antigen OS=Homo sapiens OX=9606 GN=CD63 PE=1 SV=1;tr|F8W022|F8W022_HUMAN Tetraspanin (Fragment) OS=Homo sapiens OX=9606 GN=CD63 PE=1 SV=1;t	5	2	2	9	9	14.265	133	133;145;215;217;238	0	16.753	208980000
M0QZM1;A0A087X0X3;P52272;M0R2I7;M0QYQ7;M0R0N3;M0R019;M0R2T0	M0QZM1;A0A087X0X3;P52272	Heterogeneous nuclear ribonucleoprotein M	HNRNPM	tr|M0QZM1|M0QZM1_HUMAN Heterogeneous nuclear ribonucleoprotein M (Fragment) OS=Homo sapiens OX=9606 GN=HNRNPM PE=1 SV=1;tr|A0A087X0X3|A0A087X0X3_HUMAN Heterogeneous nuclear ribonucleoprotein M OS=Homo sapiens OX=9606 GN=HNRNPM PE=1 SV=1;sp|P52272|HNRPM_HUM	8	3	3	6.3	6.3	39.933	383	383;730;730;214;219;275;352;357	0	16.343	124490000
A8MU58;Q13155	A8MU58;Q13155	Aminoacyl tRNA synthase complex-interacting multifunctional protein 2	AIMP2	tr|A8MU58|A8MU58_HUMAN Aminoacyl tRNA synthase complex-interacting multifunctional protein 2 OS=Homo sapiens OX=9606 GN=AIMP2 PE=1 SV=2;sp|Q13155|AIMP2_HUMAN Aminoacyl tRNA synthase complex-interacting multifunctional protein 2 OS=Homo sapiens OX=9606 GN=A	2	2	2	8.7	8.7	26.76	242	242;320	0	16.309	16362000
J3KSP2;J3KT73;J3QL01;P63173	J3KSP2;J3KT73;J3QL01;P63173	60S ribosomal protein L38	RPL38	tr|J3KSP2|J3KSP2_HUMAN 60S ribosomal protein L38 (Fragment) OS=Homo sapiens OX=9606 GN=RPL38 PE=1 SV=1;tr|J3KT73|J3KT73_HUMAN 60S ribosomal protein L38 OS=Homo sapiens OX=9606 GN=RPL38 PE=1 SV=1;tr|J3QL01|J3QL01_HUMAN 60S ribosomal protein L38 OS=Homo sapi	4	2	2	61.9	61.9	2.559	21	21;64;67;70	0	16.095	292960000
I3L192;A0A7P0TB04;A0A7P0TA85;P35613;R4GMX5;A0A2R8YDZ0;A0A087WUV8;A0A7P0T8A7	I3L192;A0A7P0TB04;A0A7P0TA85;P35613;R4GMX5;A0A2R8YDZ0;A0A087WUV8;A0A7P0T8A7	Basigin	BSG	tr|I3L192|I3L192_HUMAN Basigin (Fragment) OS=Homo sapiens OX=9606 GN=BSG PE=1 SV=8;tr|A0A7P0TB04|A0A7P0TB04_HUMAN Basigin OS=Homo sapiens OX=9606 GN=BSG PE=4 SV=1;tr|A0A7P0TA85|A0A7P0TA85_HUMAN Basigin OS=Homo sapiens OX=9606 GN=BSG PE=4 SV=1;sp|P35613|BAS	8	2	2	14.4	14.4	17.247	160	160;266;266;385;84;103;189;206	0	15.923	134110000
O14929	O14929	Histone acetyltransferase type B catalytic subunit	HAT1	sp|O14929|HAT1_HUMAN Histone acetyltransferase type B catalytic subunit OS=Homo sapiens OX=9606 GN=HAT1 PE=1 SV=1	1	2	2	7.4	7.4	49.512	419	419	0	15.908	47924000
P61026;A0A2R8YDI9;H0YLJ8;H0YL94;H0YMN7;H0YNE9;G3V196;A0A2R8YFB8;P51153;Q92930;P61006;P59190	P61026	Ras-related protein Rab-10	RAB10	sp|P61026|RAB10_HUMAN Ras-related protein Rab-10 OS=Homo sapiens OX=9606 GN=RAB10 PE=1 SV=1	12	3	2	17	11.5	22.541	200	200;44;47;48;92;188;237;246;203;207;207;212	0	15.872	77825000
G3V0E4;O75439	G3V0E4;O75439	Mitochondrial-processing peptidase subunit beta	PMPCB	tr|G3V0E4|G3V0E4_HUMAN Beta-MPP OS=Homo sapiens OX=9606 GN=PMPCB PE=1 SV=1;sp|O75439|MPPB_HUMAN Mitochondrial-processing peptidase subunit beta OS=Homo sapiens OX=9606 GN=PMPCB PE=1 SV=2	2	3	2	10	8.6	54.191	490	490;489	0	15.866	101790000
Q9UHV9	Q9UHV9	Prefoldin subunit 2	PFDN2	sp|Q9UHV9|PFD2_HUMAN Prefoldin subunit 2 OS=Homo sapiens OX=9606 GN=PFDN2 PE=1 SV=1	1	1	1	9.1	9.1	16.648	154	154	0	15.805	0
P41227;C9JN83	P41227;C9JN83	N-alpha-acetyltransferase 10	NAA10	sp|P41227|NAA10_HUMAN N-alpha-acetyltransferase 10 OS=Homo sapiens OX=9606 GN=NAA10 PE=1 SV=1;tr|C9JN83|C9JN83_HUMAN N-alpha-acetyltransferase 10 (Fragment) OS=Homo sapiens OX=9606 GN=NAA10 PE=1 SV=1	2	2	2	10.6	10.6	26.458	235	235;142	0	15.746	252270000
Q92820;A0A7I2YQQ3	Q92820;A0A7I2YQQ3	Gamma-glutamyl hydrolase	GGH	sp|Q92820|GGH_HUMAN Gamma-glutamyl hydrolase OS=Homo sapiens OX=9606 GN=GGH PE=1 SV=2;tr|A0A7I2YQQ3|A0A7I2YQQ3_HUMAN Folate gamma-glutamyl hydrolase OS=Homo sapiens OX=9606 GN=GGH PE=1 SV=1	2	2	2	8.5	8.5	35.964	318	318;289	0	15.705	129020000
A0A1W2PRZ0;A0A140T937;O78179;A0A140T912;A0A140T930;A0A1W2PP77;A0A140T9M5	A0A1W2PRZ0;A0A140T937;O78179;A0A140T912;A0A140T930;A0A1W2PP77;A0A140T9M5		HLA-C	tr|A0A1W2PRZ0|A0A1W2PRZ0_HUMAN HLA class I histocompatibility antigen, C alpha chain OS=Homo sapiens OX=9606 GN=HLA-C PE=1 SV=1;tr|A0A140T937|A0A140T937_HUMAN HLA class I histocompatibility antigen, C alpha chain OS=Homo sapiens OX=9606 GN=HLA-C PE=1 SV=1;	7	5	1	26.2	4.9	36.725	325	325;339;366;372;397;244;261	0	15.695	115270000
A0A7P0Z4D6;A0A7P0T9L0;A0A7P0T8G1;A0A7P0TB65;A0A7P0T937;A0A7P0T840;A0A7P0TAE9;P27824;D6RD16;D6RAQ8;D6RAU8;A0A7P0T8N1;A0A7P0TAN9;A0A7P0Z4H2;A0A7P0TAR9;A0A7P0Z484;D6RGY2	A0A7P0Z4D6;A0A7P0T9L0;A0A7P0T8G1;A0A7P0TB65;A0A7P0T937;A0A7P0T840;A0A7P0TAE9;P27824;D6RD16;D6RAQ8;D6RAU8;A0A7P0T8N1;A0A7P0TAN9;A0A7P0Z4H2;A0A7P0TAR9;A0A7P0Z484;D6RGY2	Calnexin	CANX	tr|A0A7P0Z4D6|A0A7P0Z4D6_HUMAN Calnexin OS=Homo sapiens OX=9606 GN=CANX PE=4 SV=1;tr|A0A7P0T9L0|A0A7P0T9L0_HUMAN Calnexin OS=Homo sapiens OX=9606 GN=CANX PE=4 SV=1;tr|A0A7P0T8G1|A0A7P0T8G1_HUMAN Calnexin OS=Homo sapiens OX=9606 GN=CANX PE=4 SV=1;tr|A0A7P0T	17	2	2	6.6	6.6	53.631	471	471;550;550;590;591;600;626;592;96;107;134;198;210;244;425;520;528	0	15.683	107690000
D6RHJ7;B7Z415;D6RGG7;P09417	D6RHJ7;B7Z415;D6RGG7;P09417	Dihydropteridine reductase	QDPR	tr|D6RHJ7|D6RHJ7_HUMAN Dihydropteridine reductase OS=Homo sapiens OX=9606 GN=QDPR PE=1 SV=1;tr|B7Z415|B7Z415_HUMAN Dihydropteridine reductase OS=Homo sapiens OX=9606 GN=QDPR PE=1 SV=1;tr|D6RGG7|D6RGG7_HUMAN Dihydropteridine reductase OS=Homo sapiens OX=960	4	2	2	30.6	30.6	3.7774	36	36;152;162;244	0	15.672	27008000
P53999	P53999	Activated RNA polymerase II transcriptional coactivator p15	SUB1	sp|P53999|TCP4_HUMAN Activated RNA polymerase II transcriptional coactivator p15 OS=Homo sapiens OX=9606 GN=SUB1 PE=1 SV=3	1	2	2	18.9	18.9	14.395	127	127	0	15.637	169610000
A0A7I2V5M3;Q5T8F0;A0A7I2YQA2;P07711;A0A7I2V484;A0A7I2YQB5;A0A7I2V2H7	A0A7I2V5M3;Q5T8F0;A0A7I2YQA2;P07711;A0A7I2V484;A0A7I2YQB5;A0A7I2V2H7	Cathepsin L1;Cathepsin L1 heavy chain;Cathepsin L1 light chain	CTSL	tr|A0A7I2V5M3|A0A7I2V5M3_HUMAN Procathepsin L OS=Homo sapiens OX=9606 GN=CTSL PE=1 SV=1;tr|Q5T8F0|Q5T8F0_HUMAN Procathepsin L OS=Homo sapiens OX=9606 GN=CTSL PE=1 SV=2;tr|A0A7I2YQA2|A0A7I2YQA2_HUMAN Procathepsin L OS=Homo sapiens OX=9606 GN=CTSL PE=1 SV=1;	7	2	2	13.6	13.6	29.57	258	258;272;341;333;209;225;233	0	15.587	130090000
P31150;Q5SX91;G5E9U5	P31150;Q5SX91	Rab GDP dissociation inhibitor alpha	GDI1;GDI2	sp|P31150|GDIA_HUMAN Rab GDP dissociation inhibitor alpha OS=Homo sapiens OX=9606 GN=GDI1 PE=1 SV=2;tr|Q5SX91|Q5SX91_HUMAN Rab GDP dissociation inhibitor (Fragment) OS=Homo sapiens OX=9606 GN=GDI2 PE=1 SV=1	3	6	1	17.2	4.3	50.582	447	447;203;147	0	15.424	2622300
F5H7S3;H7BYY1;H0YKJ4;H0YK48;A0A494BZZ2;B7Z596;H0YN06;A0A494C0I0;A0A2R8Y6A3;A0A494C0V8	F5H7S3;H7BYY1;H0YKJ4;H0YK48;A0A494BZZ2;B7Z596		TPM1	tr|F5H7S3|F5H7S3_HUMAN Tropomyosin alpha-1 chain OS=Homo sapiens OX=9606 GN=TPM1 PE=1 SV=2;tr|H7BYY1|H7BYY1_HUMAN Tropomyosin 1 (Alpha), isoform CRA_m OS=Homo sapiens OX=9606 GN=TPM1 PE=1 SV=1;tr|H0YKJ4|H0YKJ4_HUMAN Tropomyosin 1 (Alpha), isoform CRA_b OS=	10	11	2	29.4	9.4	28.524	245	245;248;248;248;251;275;49;62;133;155	0	15.127	150610000
P53007	P53007	Tricarboxylate transport protein, mitochondrial	SLC25A1	sp|P53007|TXTP_HUMAN Tricarboxylate transport protein, mitochondrial OS=Homo sapiens OX=9606 GN=SLC25A1 PE=1 SV=2	1	2	2	7.7	7.7	34.012	311	311	0	15.058	6261700
A8MU39;H0YDU8;P53041	A8MU39;H0YDU8;P53041	Serine/threonine-protein phosphatase;Serine/threonine-protein phosphatase 5	PPP5C	tr|A8MU39|A8MU39_HUMAN Serine/threonine-protein phosphatase OS=Homo sapiens OX=9606 GN=PPP5C PE=1 SV=1;tr|H0YDU8|H0YDU8_HUMAN Serine/threonine-protein phosphatase (Fragment) OS=Homo sapiens OX=9606 GN=PPP5C PE=1 SV=1;sp|P53041|PPP5_HUMAN Serine/threonine-p	3	2	2	6.5	6.5	42.394	371	371;485;499	0	15.055	85883000
Q16401	Q16401	26S proteasome non-ATPase regulatory subunit 5	PSMD5	sp|Q16401|PSMD5_HUMAN 26S proteasome non-ATPase regulatory subunit 5 OS=Homo sapiens OX=9606 GN=PSMD5 PE=1 SV=3	1	2	2	6.3	6.3	56.195	504	504	0	14.905	45499000
Q8NFH3	Q8NFH3	Nucleoporin Nup43	NUP43	sp|Q8NFH3|NUP43_HUMAN Nucleoporin Nup43 OS=Homo sapiens OX=9606 GN=NUP43 PE=1 SV=1	1	2	2	8.2	8.2	42.15	380	380	0	14.756	175940000
Q9NQG5;A0A087X2D2;A2A2M0	Q9NQG5;A0A087X2D2;A2A2M0	Regulation of nuclear pre-mRNA domain-containing protein 1B	RPRD1B	sp|Q9NQG5|RPR1B_HUMAN Regulation of nuclear pre-mRNA domain-containing protein 1B OS=Homo sapiens OX=9606 GN=RPRD1B PE=1 SV=1;tr|A0A087X2D2|A0A087X2D2_HUMAN Regulation of nuclear pre-mRNA domain-containing protein 1B (Fragment) OS=Homo sapiens OX=9606 GN=R	3	2	2	7.4	7.4	36.899	326	326;63;197	0	14.695	109140000
Q13325;A0A7P0T9H9;A0A7P0Z4E6;A0A7P0TB01;A0A7P0TBP9	Q13325;A0A7P0T9H9;A0A7P0Z4E6;A0A7P0TB01;A0A7P0TBP9	Interferon-induced protein with tetratricopeptide repeats 5	IFIT5	sp|Q13325|IFIT5_HUMAN Interferon-induced protein with tetratricopeptide repeats 5 OS=Homo sapiens OX=9606 GN=IFIT5 PE=1 SV=1;tr|A0A7P0T9H9|A0A7P0T9H9_HUMAN Interferon-induced protein with tetratricopeptide repeats 5 OS=Homo sapiens OX=9606 GN=IFIT5 PE=4 SV	5	2	2	5.4	5.4	55.846	482	482;118;120;136;376	0	14.654	20015000
B7Z7P8;P62495	B7Z7P8;P62495	Eukaryotic peptide chain release factor subunit 1	ETF1	tr|B7Z7P8|B7Z7P8_HUMAN Eukaryotic peptide chain release factor subunit 1 OS=Homo sapiens OX=9606 GN=ETF1 PE=1 SV=1;sp|P62495|ERF1_HUMAN Eukaryotic peptide chain release factor subunit 1 OS=Homo sapiens OX=9606 GN=ETF1 PE=1 SV=3	2	2	2	7.1	7.1	47.475	423	423;437	0	14.55	211270000
A0A0C4DGL3;H0YNW5;H0YKC5;P33316;H0YMM5;H0YNJ9;H0YKI0	A0A0C4DGL3;H0YNW5;H0YKC5;P33316;H0YMM5;H0YNJ9;H0YKI0	Deoxyuridine 5-triphosphate nucleotidohydrolase, mitochondrial	DUT	tr|A0A0C4DGL3|A0A0C4DGL3_HUMAN Deoxyuridine 5-triphosphate nucleotidohydrolase OS=Homo sapiens OX=9606 GN=DUT PE=1 SV=1;tr|H0YNW5|H0YNW5_HUMAN Deoxyuridine 5-triphosphate nucleotidohydrolase OS=Homo sapiens OX=9606 GN=DUT PE=1 SV=1;tr|H0YKC5|H0YKC5_HUMAN	7	2	2	19.1	19.1	15.395	141	141;167;221;252;133;143;226	0	14.548	147650000
P10644;K7EM13	P10644;K7EM13	cAMP-dependent protein kinase type I-alpha regulatory subunit;cAMP-dependent protein kinase type I-alpha regulatory subunit, N-terminally processed	PRKAR1A	sp|P10644|KAP0_HUMAN cAMP-dependent protein kinase type I-alpha regulatory subunit OS=Homo sapiens OX=9606 GN=PRKAR1A PE=1 SV=1;tr|K7EM13|K7EM13_HUMAN cAMP-dependent protein kinase type I-alpha regulatory subunit (Fragment) OS=Homo sapiens OX=9606 GN=PRKAR	2	2	2	7.9	7.9	42.981	381	381;153	0	14.516	36384000
H0YHG0;P82979;F8VS12;F8VZQ9	H0YHG0;P82979;F8VS12;F8VZQ9	SAP domain-containing ribonucleoprotein	SARNP	tr|H0YHG0|H0YHG0_HUMAN Uncharacterized protein (Fragment) OS=Homo sapiens OX=9606 PE=1 SV=1;sp|P82979|SARNP_HUMAN SAP domain-containing ribonucleoprotein OS=Homo sapiens OX=9606 GN=SARNP PE=1 SV=3;tr|F8VS12|F8VS12_HUMAN SAP domain-containing ribonucleoprot	4	2	2	5.7	5.7	59.075	523	523;210;52;213	0	14.377	61503000
P46109	P46109	Crk-like protein	CRKL	sp|P46109|CRKL_HUMAN Crk-like protein OS=Homo sapiens OX=9606 GN=CRKL PE=1 SV=1	1	2	2	9.2	9.2	33.777	303	303	0	14.371	123690000
F5GWE5;Q00169;I3L471;I3L4U7;I3L4H1	F5GWE5;Q00169;I3L471;I3L4U7;I3L4H1	Phosphatidylinositol transfer protein alpha isoform	PITPNA	tr|F5GWE5|F5GWE5_HUMAN Phosphatidylinositol transfer protein alpha isoform OS=Homo sapiens OX=9606 GN=PITPNA PE=1 SV=1;sp|Q00169|PIPNA_HUMAN Phosphatidylinositol transfer protein alpha isoform OS=Homo sapiens OX=9606 GN=PITPNA PE=1 SV=2;tr|I3L471|I3L471_HU	5	2	2	11.1	11.1	31.802	270	270;270;98;121;209	0	14.362	48474000
Q6P9B6;H3BUB0;H3BM75	Q6P9B6;H3BUB0;H3BM75	TLD domain-containing protein 1	TLDC1	sp|Q6P9B6|MEAK7_HUMAN MTOR-associated protein MEAK7 OS=Homo sapiens OX=9606 GN=MEAK7 PE=1 SV=2;tr|H3BUB0|H3BUB0_HUMAN MTOR-associated protein MEAK7 (Fragment) OS=Homo sapiens OX=9606 GN=MEAK7 PE=1 SV=1;tr|H3BM75|H3BM75_HUMAN MTOR-associated protein MEAK7 O	3	2	2	7.9	7.9	50.993	456	456;148;193	0	14.237	210880000
Q15843;F8VSA6;E9PS38;S4R3E9;E9PL57	Q15843;F8VSA6;E9PS38;S4R3E9;E9PL57	NEDD8	NEDD8;NEDD8-MDP1	sp|Q15843|NEDD8_HUMAN NEDD8 OS=Homo sapiens OX=9606 GN=NEDD8 PE=1 SV=1;tr|F8VSA6|F8VSA6_HUMAN NEDD8 OS=Homo sapiens OX=9606 GN=NEDD8 PE=4 SV=1;tr|E9PS38|E9PS38_HUMAN NEDD8-MDP1 readthrough OS=Homo sapiens OX=9606 GN=NEDD8-MDP1 PE=4 SV=2;tr|S4R3E9|S4R3E9_HU	5	2	2	34.6	34.6	9.0714	81	81;50;67;84;170	0	14.206	54624000
P55795	P55795	Heterogeneous nuclear ribonucleoprotein H2	HNRNPH2	sp|P55795|HNRH2_HUMAN Heterogeneous nuclear ribonucleoprotein H2 OS=Homo sapiens OX=9606 GN=HNRNPH2 PE=1 SV=1	1	6	2	19.4	8.5	49.263	449	449	0	14.177	86766000
P20290;H0Y9Y1;A0A7I2V5Y3;D6RDG3;A0A7I2YQL2;A0A7I2V3T6	P20290;H0Y9Y1;A0A7I2V5Y3;D6RDG3;A0A7I2YQL2;A0A7I2V3T6	Transcription factor BTF3	BTF3	sp|P20290|BTF3_HUMAN Transcription factor BTF3 OS=Homo sapiens OX=9606 GN=BTF3 PE=1 SV=1;tr|H0Y9Y1|H0Y9Y1_HUMAN Transcription factor BTF3 (Fragment) OS=Homo sapiens OX=9606 GN=BTF3 PE=1 SV=2;tr|A0A7I2V5Y3|A0A7I2V5Y3_HUMAN Transcription factor BTF3 OS=Homo	6	2	2	14.6	14.6	22.168	206	206;86;99;109;132;156	0	14.128	49481000
O60493	O60493	Sorting nexin-3	SNX3	sp|O60493|SNX3_HUMAN Sorting nexin-3 OS=Homo sapiens OX=9606 GN=SNX3 PE=1 SV=3	1	2	2	12.3	12.3	18.762	162	162	0	14.118	125870000
Q9BRR6;H3BRS6	Q9BRR6;H3BRS6	ADP-dependent glucokinase	ADPGK	sp|Q9BRR6|ADPGK_HUMAN ADP-dependent glucokinase OS=Homo sapiens OX=9606 GN=ADPGK PE=1 SV=1;tr|H3BRS6|H3BRS6_HUMAN ADP-dependent glucokinase (Fragment) OS=Homo sapiens OX=9606 GN=ADPGK PE=1 SV=1	2	2	2	7	7	54.088	497	497;204	0	14.105	118320000
A0A3B3ITT5;P47914	A0A3B3ITT5;P47914	60S ribosomal protein L29	RPL29	tr|A0A3B3ITT5|A0A3B3ITT5_HUMAN 60S ribosomal protein L29 OS=Homo sapiens OX=9606 GN=RPL29 PE=1 SV=1;sp|P47914|RL29_HUMAN 60S ribosomal protein L29 OS=Homo sapiens OX=9606 GN=RPL29 PE=1 SV=2	2	2	2	15	15	18.512	167	167;159	0	14.101	453250000
P00167;J3KNC7	P00167;J3KNC7	Cytochrome b5	CYB5A	sp|P00167|CYB5_HUMAN Cytochrome b5 OS=Homo sapiens OX=9606 GN=CYB5A PE=1 SV=2;tr|J3KNC7|J3KNC7_HUMAN Cytochrome b5 OS=Homo sapiens OX=9606 GN=CYB5A PE=1 SV=1	2	2	2	20.1	20.1	15.33	134	134;60	0	14.086	165980000
Q14554	Q14554	Protein disulfide-isomerase A5	PDIA5	sp|Q14554|PDIA5_HUMAN Protein disulfide-isomerase A5 OS=Homo sapiens OX=9606 GN=PDIA5 PE=1 SV=1	1	2	2	3.9	3.9	59.594	519	519	0	14.054	26443000
G3V279;P84090	G3V279;P84090	Enhancer of rudimentary homolog	ERH	tr|G3V279|G3V279_HUMAN Enhancer of rudimentary homolog OS=Homo sapiens OX=9606 GN=ERH PE=1 SV=1;sp|P84090|ERH_HUMAN Enhancer of rudimentary homolog OS=Homo sapiens OX=9606 GN=ERH PE=1 SV=1	2	2	2	22.5	22.5	8.2033	71	71;104	0	14.041	175190000
E5RJD2;E5RJG7;E5RFV2;Q16698;E5RID6	E5RJD2;E5RJG7;E5RFV2;Q16698;E5RID6	2,4-dienoyl-CoA reductase, mitochondrial	DECR1	tr|E5RJD2|E5RJD2_HUMAN 2,4-dienoyl-CoA reductase [(3E)-enoyl-CoA-producing], mitochondrial (Fragment) OS=Homo sapiens OX=9606 GN=DECR1 PE=1 SV=1;tr|E5RJG7|E5RJG7_HUMAN 2,4-dienoyl-CoA reductase [(3E)-enoyl-CoA-producing], mitochondrial (Fragment) OS=Homo s	5	2	2	17.2	17.2	15.898	151	151;181;205;335;95	0	13.999	254210000
A0A590UJY3;P63151;E5RFR9;A0A590UJJ1;Q9Y2T4	A0A590UJY3;P63151;E5RFR9;A0A590UJJ1;Q9Y2T4	Serine/threonine-protein phosphatase 2A 55 kDa regulatory subunit B alpha isoform;Serine/threonine-protein phosphatase 2A 55 kDa regulatory subunit B gamma isoform	PPP2R2A;PPP2R2C	tr|A0A590UJY3|A0A590UJY3_HUMAN Serine/threonine-protein phosphatase 2A 55 kDa regulatory subunit B OS=Homo sapiens OX=9606 GN=PPP2R2A PE=1 SV=1;sp|P63151|2ABA_HUMAN Serine/threonine-protein phosphatase 2A 55 kDa regulatory subunit B alpha isoform OS=Homo s	5	2	2	7.9	7.9	39.725	340	340;447;197;288;447	0	13.99	109200000
E9PGT1;Q15631;H7C1D4	E9PGT1;Q15631;H7C1D4	Translin	TSN	tr|E9PGT1|E9PGT1_HUMAN Component 3 of promoter of RISC OS=Homo sapiens OX=9606 GN=TSN PE=1 SV=1;sp|Q15631|TSN_HUMAN Translin OS=Homo sapiens OX=9606 GN=TSN PE=1 SV=1;tr|H7C1D4|H7C1D4_HUMAN Component 3 of promoter of RISC (Fragment) OS=Homo sapiens OX=9606	3	2	2	13.9	13.9	25.572	223	223;228;185	0	13.965	67227000
O14949	O14949	Cytochrome b-c1 complex subunit 8	UQCRQ	sp|O14949|QCR8_HUMAN Cytochrome b-c1 complex subunit 8 OS=Homo sapiens OX=9606 GN=UQCRQ PE=1 SV=4	1	2	2	24.4	24.4	9.9062	82	82	0	13.908	77660000
Q86V81;E9PB61	Q86V81;E9PB61	THO complex subunit 4	ALYREF	sp|Q86V81|THOC4_HUMAN THO complex subunit 4 OS=Homo sapiens OX=9606 GN=ALYREF PE=1 SV=3;tr|E9PB61|E9PB61_HUMAN THO complex subunit 4 OS=Homo sapiens OX=9606 GN=ALYREF PE=1 SV=1	2	2	2	9.3	9.3	26.888	257	257;264	0	13.848	672050000
Q15008;H7C531;C9J7B7	Q15008;H7C531;C9J7B7	26S proteasome non-ATPase regulatory subunit 6	PSMD6	sp|Q15008|PSMD6_HUMAN 26S proteasome non-ATPase regulatory subunit 6 OS=Homo sapiens OX=9606 GN=PSMD6 PE=1 SV=1;tr|H7C531|H7C531_HUMAN 26S proteasome non-ATPase regulatory subunit 6 (Fragment) OS=Homo sapiens OX=9606 GN=PSMD6 PE=1 SV=1;tr|C9J7B7|C9J7B7_HUM	3	2	2	6.2	6.2	45.531	389	389;138;144	0	13.817	69569000
P14174	P14174	Macrophage migration inhibitory factor	MIF	sp|P14174|MIF_HUMAN Macrophage migration inhibitory factor OS=Homo sapiens OX=9606 GN=MIF PE=1 SV=4	1	2	2	17.4	17.4	12.476	115	115	0	13.796	1427300000
O75340;H0Y9X3;A0A024QZ42;A0A087WZ38	O75340;H0Y9X3;A0A024QZ42;A0A087WZ38	Programmed cell death protein 6	PDCD6	sp|O75340|PDCD6_HUMAN Programmed cell death protein 6 OS=Homo sapiens OX=9606 GN=PDCD6 PE=1 SV=1;tr|H0Y9X3|H0Y9X3_HUMAN Programmed cell death protein 6 (Fragment) OS=Homo sapiens OX=9606 GN=PDCD6 PE=1 SV=1;tr|A0A024QZ42|A0A024QZ42_HUMAN HCG1985580, isoform	4	2	2	11.5	11.5	21.868	191	191;104;121;123	0	13.757	140070000
Q9NZL9;E5RJR3;H7C0X7	Q9NZL9;E5RJR3;H7C0X7	Methionine adenosyltransferase 2 subunit beta	MAT2B	sp|Q9NZL9|MAT2B_HUMAN Methionine adenosyltransferase 2 subunit beta OS=Homo sapiens OX=9606 GN=MAT2B PE=1 SV=1;tr|E5RJR3|E5RJR3_HUMAN Methionine adenosyltransferase 2 subunit beta OS=Homo sapiens OX=9606 GN=MAT2B PE=1 SV=1;tr|H7C0X7|H7C0X7_HUMAN Methionine	3	2	2	7.5	7.5	37.551	334	334;117;198	0	13.72	312080000
A0A1P0AYU5;Q9BWM7;S4R3N9	A0A1P0AYU5;Q9BWM7;S4R3N9	Sideroflexin-3	SFXN3	tr|A0A1P0AYU5|A0A1P0AYU5_HUMAN Sidoreflexin OS=Homo sapiens OX=9606 GN=SFXN3 PE=1 SV=1;sp|Q9BWM7|SFXN3_HUMAN Sideroflexin-3 OS=Homo sapiens OX=9606 GN=SFXN3 PE=1 SV=3;tr|S4R3N9|S4R3N9_HUMAN Sideroflexin-3 OS=Homo sapiens OX=9606 GN=SFXN3 PE=1 SV=1	3	3	2	12.6	6.8	35.978	325	325;321;177	0	13.677	35068000
Q96CS3	Q96CS3	FAS-associated factor 2	FAF2	sp|Q96CS3|FAF2_HUMAN FAS-associated factor 2 OS=Homo sapiens OX=9606 GN=FAF2 PE=1 SV=2	1	2	2	6.1	6.1	52.623	445	445	0	13.668	162720000
C9JJ34;C9JDM3;F6WQW2;P43487;C9JIC6;C9JXG8;C9JGV6	C9JJ34;C9JDM3;F6WQW2;P43487;C9JIC6;C9JXG8;C9JGV6	Ran-specific GTPase-activating protein	RANBP1	tr|C9JJ34|C9JJ34_HUMAN Ran-specific GTPase-activating protein (Fragment) OS=Homo sapiens OX=9606 GN=RANBP1 PE=1 SV=1;tr|C9JDM3|C9JDM3_HUMAN Ran-specific GTPase-activating protein (Fragment) OS=Homo sapiens OX=9606 GN=RANBP1 PE=1 SV=8;tr|F6WQW2|F6WQW2_HUMAN	7	2	2	14.7	14.7	18.762	163	163;165;278;201;53;145;204	0	13.652	265150000
X6RFL8;P61106	X6RFL8;P61106	Ras-related protein Rab-14	RAB14	tr|X6RFL8|X6RFL8_HUMAN Ras-related protein Rab-14 (Fragment) OS=Homo sapiens OX=9606 GN=RAB14 PE=1 SV=1;sp|P61106|RAB14_HUMAN Ras-related protein Rab-14 OS=Homo sapiens OX=9606 GN=RAB14 PE=1 SV=4	2	2	2	8.3	8.3	20.409	181	181;215	0	13.608	156890000
Q9Y3U8	Q9Y3U8	60S ribosomal protein L36	RPL36	sp|Q9Y3U8|RL36_HUMAN 60S ribosomal protein L36 OS=Homo sapiens OX=9606 GN=RPL36 PE=1 SV=3	1	2	2	12.4	12.4	12.254	105	105	0	13.602	125540000
P21283	P21283	V-type proton ATPase subunit C 1	ATP6V1C1	sp|P21283|VATC1_HUMAN V-type proton ATPase subunit C 1 OS=Homo sapiens OX=9606 GN=ATP6V1C1 PE=1 SV=4	1	2	2	6.5	6.5	43.941	382	382	0	13.572	52917000
Q5HY57;P50402	Q5HY57;P50402	Emerin	EMD	tr|Q5HY57|Q5HY57_HUMAN Emerin OS=Homo sapiens OX=9606 GN=EMD PE=1 SV=1;sp|P50402|EMD_HUMAN Emerin OS=Homo sapiens OX=9606 GN=EMD PE=1 SV=1	2	2	2	13.2	13.2	24.938	219	219;254	0	13.527	112890000
C9JKI3;E9PCT5;P56539;Q03135	C9JKI3;E9PCT5;P56539;Q03135	Caveolin;Caveolin-3;Caveolin-1	CAV1;CAV3	tr|C9JKI3|C9JKI3_HUMAN Caveolin (Fragment) OS=Homo sapiens OX=9606 GN=CAV1 PE=1 SV=1;tr|E9PCT5|E9PCT5_HUMAN Caveolin OS=Homo sapiens OX=9606 GN=CAV1 PE=1 SV=1;sp|P56539|CAV3_HUMAN Caveolin-3 OS=Homo sapiens OX=9606 GN=CAV3 PE=1 SV=1;sp|Q03135|CAV1_HUMAN Ca	4	2	2	18.1	18.1	15.928	138	138;167;151;178	0	13.485	161600000
A0A7I2V3G1;C9JNR4;C9JX21;P61586;Q5JR07;Q5JR05	A0A7I2V3G1;C9JNR4;C9JX21;P61586;Q5JR07;Q5JR05	Transforming protein RhoA	RHOA;RHOC	tr|A0A7I2V3G1|A0A7I2V3G1_HUMAN Transforming protein RhoA OS=Homo sapiens OX=9606 GN=RHOA PE=1 SV=1;tr|C9JNR4|C9JNR4_HUMAN Transforming protein RhoA (Fragment) OS=Homo sapiens OX=9606 GN=RHOA PE=1 SV=2;tr|C9JX21|C9JX21_HUMAN Transforming protein RhoA OS=Hom	6	2	1	17.5	7.3	15.569	137	137;138;187;193;127;199	0	13.431	62710000
O75475	O75475	PC4 and SFRS1-interacting protein	PSIP1	sp|O75475|PSIP1_HUMAN PC4 and SFRS1-interacting protein OS=Homo sapiens OX=9606 GN=PSIP1 PE=1 SV=1	1	2	2	5.3	5.3	60.103	530	530	0	13.409	120090000
A0A087X0R6;Q9UMY4	A0A087X0R6;Q9UMY4	Sorting nexin-12	SNX12	tr|A0A087X0R6|A0A087X0R6_HUMAN Sorting nexin-12 OS=Homo sapiens OX=9606 GN=SNX12 PE=1 SV=1;sp|Q9UMY4|SNX12_HUMAN Sorting nexin-12 OS=Homo sapiens OX=9606 GN=SNX12 PE=1 SV=4	2	2	2	12.2	12.2	19.825	172	172;162	0	13.406	74015000
E9PKT8;C9J6D1;C9JZI7;Q99733;E9PNW0;E9PJJ2;E9PS34;E9PNJ7;A8MXH2;E9PKI2;C9J1B1;E9PP22;H0YCI4	E9PKT8;C9J6D1;C9JZI7;Q99733;E9PNW0;E9PJJ2;E9PS34;E9PNJ7;A8MXH2	Nucleosome assembly protein 1-like 4	NAP1L4	tr|E9PKT8|E9PKT8_HUMAN Nucleosome assembly protein 1-like 4 (Fragment) OS=Homo sapiens OX=9606 GN=NAP1L4 PE=1 SV=1;tr|C9J6D1|C9J6D1_HUMAN Nucleosome assembly protein 1-like 4 (Fragment) OS=Homo sapiens OX=9606 GN=NAP1L4 PE=1 SV=1;tr|C9JZI7|C9JZI7_HUMAN Nuc	13	4	2	23.7	17.2	19.156	169	169;178;278;375;107;128;133;140;156;78;101;154;204	0	13.397	110330000
O75131;E7ENV7;Q96FN4;Q8IYJ1;Q96A23;O95741;Q86YQ8;Q9HCH3;Q9UBL6	O75131;E7ENV7;Q96FN4;Q8IYJ1;Q96A23;O95741;Q86YQ8;Q9HCH3;Q9UBL6	Copine-3;Copine-2;Copine-9;Copine-4;Copine-6;Copine-8;Copine-5;Copine-7	CPNE3;CPNE8;CPNE2;CPNE9;CPNE4;CPNE6;CPNE5;CPNE7	sp|O75131|CPNE3_HUMAN Copine-3 OS=Homo sapiens OX=9606 GN=CPNE3 PE=1 SV=1;tr|E7ENV7|E7ENV7_HUMAN Copine-8 OS=Homo sapiens OX=9606 GN=CPNE8 PE=1 SV=2;sp|Q96FN4|CPNE2_HUMAN Copine-2 OS=Homo sapiens OX=9606 GN=CPNE2 PE=1 SV=3;sp|Q8IYJ1|CPNE9_HUMAN Copine-9 OS	9	2	2	4.7	4.7	60.13	537	537;552;548;553;557;557;564;593;633	0	13.376	114810000
B3KUB4;O43570	B3KUB4;O43570	Carbonic anhydrase 12	CA12	tr|B3KUB4|B3KUB4_HUMAN Carbonic anhydrase OS=Homo sapiens OX=9606 GN=CA12 PE=1 SV=1;sp|O43570|CAH12_HUMAN Carbonic anhydrase 12 OS=Homo sapiens OX=9606 GN=CA12 PE=1 SV=1	2	2	2	12.4	12.4	31.857	283	283;354	0	13.349	232430000
Q16719;F8WEP1;B8ZZA3;A0A087X297	Q16719;F8WEP1;B8ZZA3;A0A087X297	Kynureninase	KYNU	sp|Q16719|KYNU_HUMAN Kynureninase OS=Homo sapiens OX=9606 GN=KYNU PE=1 SV=1;tr|F8WEP1|F8WEP1_HUMAN Kynureninase OS=Homo sapiens OX=9606 GN=KYNU PE=1 SV=1;tr|B8ZZA3|B8ZZA3_HUMAN Kynureninase OS=Homo sapiens OX=9606 GN=KYNU PE=1 SV=1;tr|A0A087X297|A0A087X297	4	2	2	6	6	52.351	465	465;76;148;236	0	13.344	79359000
P20962;F5GXR3	P20962;F5GXR3	Parathymosin	PTMS	sp|P20962|PTMS_HUMAN Parathymosin OS=Homo sapiens OX=9606 GN=PTMS PE=1 SV=2;tr|F5GXR3|F5GXR3_HUMAN Parathymosin OS=Homo sapiens OX=9606 GN=PTMS PE=1 SV=1	2	2	2	22.5	22.5	11.53	102	102;104	0	13.327	93346000
Q9Y305;H7C5Q2	Q9Y305;H7C5Q2	Acyl-coenzyme A thioesterase 9, mitochondrial	ACOT9	sp|Q9Y305|ACOT9_HUMAN Acyl-coenzyme A thioesterase 9, mitochondrial OS=Homo sapiens OX=9606 GN=ACOT9 PE=1 SV=2;tr|H7C5Q2|H7C5Q2_HUMAN Acyl-coenzyme A thioesterase 9, mitochondrial (Fragment) OS=Homo sapiens OX=9606 GN=ACOT9 PE=1 SV=1	2	2	2	4.3	4.3	49.901	439	439;264	0	13.276	121920000
Q5JW30;O95793;F6UDC6;Q5JW28	Q5JW30;O95793;F6UDC6;Q5JW28	Double-stranded RNA-binding protein Staufen homolog 1	STAU1	tr|Q5JW30|Q5JW30_HUMAN Double-stranded RNA-binding protein Staufen homolog 1 OS=Homo sapiens OX=9606 GN=STAU1 PE=1 SV=1;sp|O95793|STAU1_HUMAN Double-stranded RNA-binding protein Staufen homolog 1 OS=Homo sapiens OX=9606 GN=STAU1 PE=1 SV=2;tr|F6UDC6|F6UDC6_	4	2	2	5.3	5.3	54.708	494	494;577;129;199	0	13.247	79294000
F8WF65;F2Z2G2;C9JZW3;P24534	F8WF65;F2Z2G2;C9JZW3;P24534	Elongation factor 1-beta	EEF1B2	tr|F8WF65|F8WF65_HUMAN Elongation factor 1-beta OS=Homo sapiens OX=9606 GN=EEF1B2 PE=1 SV=1;tr|F2Z2G2|F2Z2G2_HUMAN Elongation factor 1-beta OS=Homo sapiens OX=9606 GN=EEF1B2 PE=1 SV=1;tr|C9JZW3|C9JZW3_HUMAN Elongation factor 1-beta (Fragment) OS=Homo sapie	4	2	2	72.4	72.4	3.1045	29	29;68;123;225	0	13.23	593390000
I3L0K2;I3L3M7;Q9BRA2;I3L2R6	I3L0K2;I3L3M7;Q9BRA2;I3L2R6	Thioredoxin domain-containing protein 17	TXNDC17	tr|I3L0K2|I3L0K2_HUMAN Thioredoxin domain-containing protein 17 OS=Homo sapiens OX=9606 GN=TXNDC17 PE=1 SV=1;tr|I3L3M7|I3L3M7_HUMAN Thioredoxin domain-containing protein 17 OS=Homo sapiens OX=9606 GN=TXNDC17 PE=1 SV=1;sp|Q9BRA2|TXD17_HUMAN Thioredoxin doma	4	2	2	32	32	8.3713	75	75;80;123;98	0	13.21	64074000
F5GWX2;Q9NRV9;A0A3B3IRV5	F5GWX2;Q9NRV9;A0A3B3IRV5	Heme-binding protein 1	HEBP1	tr|F5GWX2|F5GWX2_HUMAN Heme-binding protein 1 OS=Homo sapiens OX=9606 GN=HEBP1 PE=1 SV=1;sp|Q9NRV9|HEBP1_HUMAN Heme-binding protein 1 OS=Homo sapiens OX=9606 GN=HEBP1 PE=1 SV=1;tr|A0A3B3IRV5|A0A3B3IRV5_HUMAN Heme-binding protein 1 (Fragment) OS=Homo sapien	3	2	2	16.5	16.5	14.72	133	133;189;207	0	13.168	175350000
E7ETK0;A0A2R8Y849;A0A2R8YD14;P62847;A0A2R8Y8A0	E7ETK0;A0A2R8Y849;A0A2R8YD14;P62847;A0A2R8Y8A0	40S ribosomal protein S24	RPS24	tr|E7ETK0|E7ETK0_HUMAN 40S ribosomal protein S24 OS=Homo sapiens OX=9606 GN=RPS24 PE=1 SV=1;tr|A0A2R8Y849|A0A2R8Y849_HUMAN 40S ribosomal protein S24 OS=Homo sapiens OX=9606 GN=RPS24 PE=1 SV=1;tr|A0A2R8YD14|A0A2R8YD14_HUMAN 40S ribosomal protein S24 OS=Homo	5	2	2	20.6	20.6	15.197	131	131;131;165;133;90	0	13.156	537270000
Q86U42;H0YJH9;B4DEH8;G3V4T2;A0A7I2V383	Q86U42;H0YJH9;B4DEH8;G3V4T2;A0A7I2V383	Polyadenylate-binding protein 2	PABPN1	sp|Q86U42|PABP2_HUMAN Polyadenylate-binding protein 2 OS=Homo sapiens OX=9606 GN=PABPN1 PE=1 SV=3;tr|H0YJH9|H0YJH9_HUMAN Polyadenylate-binding protein 2 (Fragment) OS=Homo sapiens OX=9606 GN=PABPN1 PE=1 SV=1;tr|B4DEH8|B4DEH8_HUMAN Polyadenylate-binding pro	5	2	2	9.8	9.8	32.749	306	306;96;168;178;365	0	13.098	227860000
Q9NVJ2	Q9NVJ2	ADP-ribosylation factor-like protein 8B	ARL8B	sp|Q9NVJ2|ARL8B_HUMAN ADP-ribosylation factor-like protein 8B OS=Homo sapiens OX=9606 GN=ARL8B PE=1 SV=1	1	2	2	8.6	8.6	21.539	186	186	0	13.098	87971000
J3QKT4;P32322;J3QL24;A0A087WTV6;J3KQ22;E2QRB3;A0A087WZR9;J3KR12;Q96C36	J3QKT4;P32322;J3QL24;A0A087WTV6;J3KQ22;E2QRB3;A0A087WZR9;J3KR12;Q96C36	Pyrroline-5-carboxylate reductase;Pyrroline-5-carboxylate reductase 1, mitochondrial;Pyrroline-5-carboxylate reductase 2	PYCR1;PYCR2	tr|J3QKT4|J3QKT4_HUMAN Pyrroline-5-carboxylate reductase (Fragment) OS=Homo sapiens OX=9606 GN=PYCR1 PE=1 SV=1;sp|P32322|P5CR1_HUMAN Pyrroline-5-carboxylate reductase 1, mitochondrial OS=Homo sapiens OX=9606 GN=PYCR1 PE=1 SV=2;tr|J3QL24|J3QL24_HUMAN Pyrrol	9	2	2	9.9	9.9	25.626	242	242;319;225;246;253;288;319;359;320	0	13.089	36233000
C9J8H1;P36543;Q96A05	C9J8H1;P36543;Q96A05	V-type proton ATPase subunit E 1;V-type proton ATPase subunit E 2	ATP6V1E1;ATP6V1E2	tr|C9J8H1|C9J8H1_HUMAN V-type proton ATPase subunit E 1 (Fragment) OS=Homo sapiens OX=9606 GN=ATP6V1E1 PE=1 SV=1;sp|P36543|VATE1_HUMAN V-type proton ATPase subunit E 1 OS=Homo sapiens OX=9606 GN=ATP6V1E1 PE=1 SV=1;sp|Q96A05|VATE2_HUMAN V-type proton ATPase	3	2	2	10.8	10.8	23.539	203	203;226;226	0	13.054	47653000
Q70UQ0	Q70UQ0	Inhibitor of nuclear factor kappa-B kinase-interacting protein	IKBIP	sp|Q70UQ0|IKIP_HUMAN Inhibitor of nuclear factor kappa-B kinase-interacting protein OS=Homo sapiens OX=9606 GN=IKBIP PE=1 SV=1	1	2	2	5.7	5.7	39.309	350	350	0	13.04	64844000
P28070	P28070	Proteasome subunit beta type-4	PSMB4	sp|P28070|PSB4_HUMAN Proteasome subunit beta type-4 OS=Homo sapiens OX=9606 GN=PSMB4 PE=1 SV=4	1	2	2	8.7	8.7	29.204	264	264	0	13.005	114880000
Q96CX2	Q96CX2	BTB/POZ domain-containing protein KCTD12	KCTD12	sp|Q96CX2|KCD12_HUMAN BTB/POZ domain-containing protein KCTD12 OS=Homo sapiens OX=9606 GN=KCTD12 PE=1 SV=1	1	2	2	7.1	7.1	35.7	325	325	0	12.98	163230000
O60684;P52294;C9J352;C9JWD9;F2Z3G4;S4R3E5;C9J4U1;Q5TFJ7;C9JYI4;O15131	O60684;P52294;C9J352;C9JWD9;F2Z3G4;S4R3E5;C9J4U1;Q5TFJ7;C9JYI4;O15131	Importin subunit alpha-7;Importin subunit alpha-5;Importin subunit alpha-5, N-terminally processed;Importin subunit alpha-6	KPNA6;KPNA1;KPNA5	sp|O60684|IMA7_HUMAN Importin subunit alpha-7 OS=Homo sapiens OX=9606 GN=KPNA6 PE=1 SV=1;sp|P52294|IMA5_HUMAN Importin subunit alpha-5 OS=Homo sapiens OX=9606 GN=KPNA1 PE=1 SV=3;tr|C9J352|C9J352_HUMAN Importin subunit alpha-5 (Fragment) OS=Homo sapiens OX=	10	2	2	3.9	3.9	60.029	536	536;538;169;174;182;186;214;321;328;536	0	12.947	67341000
P22314	P22314	Ubiquitin-like modifier-activating enzyme 1	UBA1	sp|P22314|UBA1_HUMAN Ubiquitin-like modifier-activating enzyme 1 OS=Homo sapiens OX=9606 GN=UBA1 PE=1 SV=3	1	1	1	1.7	1.7	117.85	1058	1058	0	12.947	0
Q09028;E9PNS2;E9PIC4;E9PNS6	Q09028	Histone-binding protein RBBP4	RBBP4	sp|Q09028|RBBP4_HUMAN Histone-binding protein RBBP4 OS=Homo sapiens OX=9606 GN=RBBP4 PE=1 SV=3	4	5	2	16.7	10.6	47.655	425	425;62;87;104	0	12.932	271860000
P55735	P55735	Protein SEC13 homolog	SEC13	sp|P55735|SEC13_HUMAN Protein SEC13 homolog OS=Homo sapiens OX=9606 GN=SEC13 PE=1 SV=3	1	1	1	8.1	8.1	35.54	322	322	0	12.859	26766000
Q5TDF0;Q9BSD7	Q5TDF0;Q9BSD7	Cancer-related nucleoside-triphosphatase	NTPCR	tr|Q5TDF0|Q5TDF0_HUMAN Cancer-related nucleoside-triphosphatase OS=Homo sapiens OX=9606 GN=NTPCR PE=1 SV=1;sp|Q9BSD7|NTPCR_HUMAN Cancer-related nucleoside-triphosphatase OS=Homo sapiens OX=9606 GN=NTPCR PE=1 SV=1	2	2	2	11.4	11.4	25.072	228	228;190	0	12.825	119450000
Q07973	Q07973	1,25-dihydroxyvitamin D(3) 24-hydroxylase, mitochondrial	CYP24A1	sp|Q07973|CP24A_HUMAN 1,25-dihydroxyvitamin D(3) 24-hydroxylase, mitochondrial OS=Homo sapiens OX=9606 GN=CYP24A1 PE=1 SV=2	1	2	2	5.4	5.4	58.875	514	514	0	12.796	44888000
P05121	P05121	Plasminogen activator inhibitor 1	SERPINE1	sp|P05121|PAI1_HUMAN Plasminogen activator inhibitor 1 OS=Homo sapiens OX=9606 GN=SERPINE1 PE=1 SV=1	1	2	2	7	7	45.059	402	402	0	12.791	18152000
A0A7P0TAI0;A0A7P0TB36;P11021	A0A7P0TAI0;A0A7P0TB36;P11021	78 kDa glucose-regulated protein	HSPA5	tr|A0A7P0TAI0|A0A7P0TAI0_HUMAN Endoplasmic reticulum chaperone BiP OS=Homo sapiens OX=9606 GN=HSPA5 PE=4 SV=1;tr|A0A7P0TB36|A0A7P0TB36_HUMAN Endoplasmic reticulum chaperone BiP OS=Homo sapiens OX=9606 GN=HSPA5 PE=4 SV=1;sp|P11021|BIP_HUMAN Endoplasmic reti	3	3	2	5	5	68.091	616	616;623;654	0	12.776	166200000
P62854;Q5JNZ5	P62854;Q5JNZ5	40S ribosomal protein S26;Putative 40S ribosomal protein S26-like 1	RPS26;RPS26P11	sp|P62854|RS26_HUMAN 40S ribosomal protein S26 OS=Homo sapiens OX=9606 GN=RPS26 PE=1 SV=3;sp|Q5JNZ5|RS26L_HUMAN Putative 40S ribosomal protein S26-like 1 OS=Homo sapiens OX=9606 GN=RPS26P11 PE=5 SV=1	2	2	2	20.9	20.9	13.015	115	115;115	0	12.775	432560000
Q8NEZ5;H3BTR7;H3BRE0;H3BTH6	Q8NEZ5;H3BTR7;H3BRE0;H3BTH6	F-box only protein 22	FBXO22	sp|Q8NEZ5|FBX22_HUMAN F-box only protein 22 OS=Homo sapiens OX=9606 GN=FBXO22 PE=1 SV=1;tr|H3BTR7|H3BTR7_HUMAN F-box only protein 22 (Fragment) OS=Homo sapiens OX=9606 GN=FBXO22 PE=1 SV=1;tr|H3BRE0|H3BRE0_HUMAN F-box only protein 22 OS=Homo sapiens OX=9606	4	2	2	5.7	5.7	44.508	403	403;78;93;241	0	12.67	55598000
P62140;C9J9S3;C9JP48	P62140;C9J9S3;C9JP48	Serine/threonine-protein phosphatase PP1-beta catalytic subunit;Serine/threonine-protein phosphatase	PPP1CB	sp|P62140|PP1B_HUMAN Serine/threonine-protein phosphatase PP1-beta catalytic subunit OS=Homo sapiens OX=9606 GN=PPP1CB PE=1 SV=3;tr|C9J9S3|C9J9S3_HUMAN Serine/threonine-protein phosphatase (Fragment) OS=Homo sapiens OX=9606 GN=PPP1CB PE=1 SV=1;tr|C9JP48|C9	3	4	2	16.8	8.9	37.186	327	327;125;138	0	12.628	226160000
A0A6Q8PFX2;P54577	A0A6Q8PFX2;P54577	Tyrosine--tRNA ligase, cytoplasmic;Tyrosine--tRNA ligase, cytoplasmic, N-terminally processed	YARS	tr|A0A6Q8PFX2|A0A6Q8PFX2_HUMAN Tyrosine--tRNA ligase OS=Homo sapiens OX=9606 GN=YARS1 PE=1 SV=1;sp|P54577|SYYC_HUMAN Tyrosine--tRNA ligase, cytoplasmic OS=Homo sapiens OX=9606 GN=YARS1 PE=1 SV=4	2	2	2	8.4	8.4	53.592	479	479;528	0	12.627	102750000
Q96PK6;A0A0A6YYI9;F8WDX3;A0A0A0MSL8;B8ZZ74	Q96PK6;A0A0A6YYI9;F8WDX3;A0A0A0MSL8;B8ZZ74	RNA-binding protein 14	RBM14;RBM14-RBM4	sp|Q96PK6|RBM14_HUMAN RNA-binding protein 14 OS=Homo sapiens OX=9606 GN=RBM14 PE=1 SV=2;tr|A0A0A6YYI9|A0A0A6YYI9_HUMAN Protein RBM14-RBM4 OS=Homo sapiens OX=9606 GN=RBM14-RBM4 PE=4 SV=1;tr|F8WDX3|F8WDX3_HUMAN RNA-binding protein 14 OS=Homo sapiens OX=9606	5	2	2	3.9	3.9	69.491	669	669;118;129;147;159	0	12.609	54907000
B4DFG0;H0Y993;A0A494C028;P35659;D6RDA2;H0Y8X0;A0A494C198	B4DFG0;H0Y993;A0A494C028;P35659;D6RDA2;H0Y8X0;A0A494C198	Protein DEK	DEK	tr|B4DFG0|B4DFG0_HUMAN Protein DEK OS=Homo sapiens OX=9606 GN=DEK PE=1 SV=1;tr|H0Y993|H0Y993_HUMAN DEK oncogene (DNA binding), isoform CRA_b OS=Homo sapiens OX=9606 GN=DEK PE=1 SV=2;tr|A0A494C028|A0A494C028_HUMAN Protein DEK OS=Homo sapiens OX=9606 GN=DEK	7	2	2	6.6	6.6	39.5	347	347;380;380;375;122;285;303	0	12.547	170000000
A0A087X020;Q9Y3A5	A0A087X020;Q9Y3A5	Ribosome maturation protein SBDS	SBDS	tr|A0A087X020|A0A087X020_HUMAN Ribosome maturation protein SBDS OS=Homo sapiens OX=9606 GN=SBDS PE=1 SV=1;sp|Q9Y3A5|SBDS_HUMAN Ribosome maturation protein SBDS OS=Homo sapiens OX=9606 GN=SBDS PE=1 SV=4	2	2	2	8	8	28.864	250	250;250	0	12.518	176170000
K7ES31;K7ERF1;Q9UBQ5;K7EQM4;A0A087WVB9	K7ES31;K7ERF1;Q9UBQ5;K7EQM4;A0A087WVB9	Eukaryotic translation initiation factor 3 subunit K	EIF3K	tr|K7ES31|K7ES31_HUMAN Eukaryotic translation initiation factor 3 subunit K OS=Homo sapiens OX=9606 GN=EIF3K PE=1 SV=1;tr|K7ERF1|K7ERF1_HUMAN Eukaryotic translation initiation factor 3 subunit K OS=Homo sapiens OX=9606 GN=EIF3K PE=1 SV=1;sp|Q9UBQ5|EIF3K_HU	5	2	2	16.1	16.1	15.875	137	137;192;218;170;185	0	12.487	57233000
P36507;G5E9C7;A0A1B0GUL7	P36507;G5E9C7;A0A1B0GUL7	Dual specificity mitogen-activated protein kinase kinase 2	MAP2K2	sp|P36507|MP2K2_HUMAN Dual specificity mitogen-activated protein kinase kinase 2 OS=Homo sapiens OX=9606 GN=MAP2K2 PE=1 SV=1;tr|G5E9C7|G5E9C7_HUMAN Dual-specificity mitogen-activated protein kinase kinase 2 OS=Homo sapiens OX=9606 GN=MAP2K2 PE=1 SV=1;tr|A0	3	6	2	17	9	44.424	400	400;303;405	0	12.481	154540000
C9J2Z4;A0A024R571;Q9H4M9;C9JDQ8;C9JC03;Q9NZN3;Q9H223	C9J2Z4;A0A024R571;Q9H4M9;C9JDQ8;C9JC03;Q9NZN3;Q9H223	EH domain-containing protein 1;EH domain-containing protein 3;EH domain-containing protein 4	EHD1;EHD3;EHD4	tr|C9J2Z4|C9J2Z4_HUMAN EH domain-containing protein 1 (Fragment) OS=Homo sapiens OX=9606 GN=EHD1 PE=1 SV=1;tr|A0A024R571|A0A024R571_HUMAN EH domain-containing protein 1 OS=Homo sapiens OX=9606 GN=EHD1 PE=1 SV=1;sp|Q9H4M9|EHD1_HUMAN EH domain-containing pro	7	2	2	7.8	7.8	34.721	306	306;548;534;162;374;535;541	0	12.473	121280000
Q96P11;Q63ZY6	Q96P11;Q63ZY6	Probable 28S rRNA (cytosine-C(5))-methyltransferase;Putative methyltransferase NSUN5C	NSUN5;NSUN5P2	sp|Q96P11|NSUN5_HUMAN 28S rRNA (cytosine-C(5))-methyltransferase OS=Homo sapiens OX=9606 GN=NSUN5 PE=1 SV=2;sp|Q63ZY6|NSN5C_HUMAN Putative methyltransferase NSUN5C OS=Homo sapiens OX=9606 GN=NSUN5P2 PE=5 SV=2	2	2	2	4.4	4.4	46.691	429	429;315	0	12.45	36681000
Q9H0U4;E9PLD0;Q92928	Q9H0U4;E9PLD0	Ras-related protein Rab-1B	RAB1B	sp|Q9H0U4|RAB1B_HUMAN Ras-related protein Rab-1B OS=Homo sapiens OX=9606 GN=RAB1B PE=1 SV=1;tr|E9PLD0|E9PLD0_HUMAN Ras-related protein Rab-1B OS=Homo sapiens OX=9606 GN=RAB1B PE=1 SV=1	3	6	2	39.3	12.4	22.171	201	201;169;201	0	12.448	37287000
K7EMV3;A0A590UJJ6;B4DEB1;K7EK07;K7ES00;Q71DI3;Q16695;P84243;P68431;K7EP01;Q5TEC6;Q6NXT2	K7EMV3;A0A590UJJ6;B4DEB1;K7EK07;K7ES00;Q71DI3;Q16695;P84243;P68431;K7EP01;Q5TEC6;Q6NXT2	Histone H3;Histone H3.2;Histone H3.1t;Histone H3.3;Histone H3.1;Histone H3.3C	H3F3B;H3F3A;HIST2H3A;HIST3H3;HIST1H3A;HIST2H3PS2;H3F3C	tr|K7EMV3|K7EMV3_HUMAN Histone H3 OS=Homo sapiens OX=9606 GN=H3-3B PE=1 SV=1;tr|A0A590UJJ6|A0A590UJJ6_HUMAN Histone H3 OS=Homo sapiens OX=9606 GN=H3-3A PE=1 SV=1;tr|B4DEB1|B4DEB1_HUMAN Histone H3 OS=Homo sapiens OX=9606 GN=H3-3A PE=1 SV=1;tr|K7EK07|K7EK07_	12	2	2	21.7	21.7	10.334	92	92;120;123;132;151;136;136;136;136;113;136;135	0	12.442	2888600000
J3QRP6;O14745	J3QRP6;O14745	Na(+)/H(+) exchange regulatory cofactor NHE-RF1	SLC9A3R1	tr|J3QRP6|J3QRP6_HUMAN Ezrin-radixin-moesin-binding phosphoprotein 50 (Fragment) OS=Homo sapiens OX=9606 GN=SLC9A3R1 PE=1 SV=1;sp|O14745|NHRF1_HUMAN Na(+)/H(+) exchange regulatory cofactor NHE-RF1 OS=Homo sapiens OX=9606 GN=SLC9A3R1 PE=1 SV=4	2	2	2	12.6	12.6	22.871	215	215;358	0	12.389	71941000
F8W8D4;Q8TBC4	F8W8D4;Q8TBC4	NEDD8-activating enzyme E1 catalytic subunit	UBA3	tr|F8W8D4|F8W8D4_HUMAN NEDD8-activating enzyme E1 catalytic subunit OS=Homo sapiens OX=9606 GN=UBA3 PE=1 SV=1;sp|Q8TBC4|UBA3_HUMAN NEDD8-activating enzyme E1 catalytic subunit OS=Homo sapiens OX=9606 GN=UBA3 PE=1 SV=2	2	2	2	5	5	47.271	422	422;463	0	12.384	61053000
Q5QPE4;Q9Y5X3;Q5QPE5	Q5QPE4;Q9Y5X3;Q5QPE5	Sorting nexin-5	SNX5	tr|Q5QPE4|Q5QPE4_HUMAN Sorting nexin-5 (Fragment) OS=Homo sapiens OX=9606 GN=SNX5 PE=1 SV=7;sp|Q9Y5X3|SNX5_HUMAN Sorting nexin-5 OS=Homo sapiens OX=9606 GN=SNX5 PE=1 SV=1;tr|Q5QPE5|Q5QPE5_HUMAN Sorting nexin-5 (Fragment) OS=Homo sapiens OX=9606 GN=SNX5 PE=	3	2	2	10.4	10.4	26.596	230	230;404;269	0	12.379	12346000
Q71UI9;P0C0S5;C9J0D1;A0A494C189;C9J386	Q71UI9;P0C0S5;C9J0D1;A0A494C189;C9J386	Histone H2A.V;Histone H2A.Z;Histone H2A	H2AFV;H2AFZ	sp|Q71UI9|H2AV_HUMAN Histone H2A.V OS=Homo sapiens OX=9606 GN=H2AZ2 PE=1 SV=3;sp|P0C0S5|H2AZ_HUMAN Histone H2A.Z OS=Homo sapiens OX=9606 GN=H2AZ1 PE=1 SV=2;tr|C9J0D1|C9J0D1_HUMAN Histone H2A OS=Homo sapiens OX=9606 GN=H2AZ2 PE=1 SV=1;tr|A0A494C189|A0A494C1	5	4	2	31.2	24.2	13.509	128	128;128;122;127;76	0	12.372	350950000
O75396;A0A087X1A9	O75396;A0A087X1A9	Vesicle-trafficking protein SEC22b	SEC22B	sp|O75396|SC22B_HUMAN Vesicle-trafficking protein SEC22b OS=Homo sapiens OX=9606 GN=SEC22B PE=1 SV=4;tr|A0A087X1A9|A0A087X1A9_HUMAN SEC22 vesicle-trafficking protein homolog B (Fragment) OS=Homo sapiens OX=9606 GN=SEC22B PE=1 SV=1	2	2	2	9.3	9.3	24.593	215	215;79	0	12.362	218790000
I3L4G9;I3L0S1;O60256	I3L4G9;I3L0S1;O60256	Phosphoribosyl pyrophosphate synthase-associated protein 2	PRPSAP2	tr|I3L4G9|I3L4G9_HUMAN Phosphoribosyl pyrophosphate synthase-associated protein 2 (Fragment) OS=Homo sapiens OX=9606 GN=PRPSAP2 PE=1 SV=1;tr|I3L0S1|I3L0S1_HUMAN Phosphoribosyl pyrophosphate synthase-associated protein 2 (Fragment) OS=Homo sapiens OX=9606 G	3	2	1	21	11.2	15.653	143	143;260;369	0	12.329	41487000
O75477;B0QZ43	O75477;B0QZ43	Erlin-1	ERLIN1	sp|O75477|ERLN1_HUMAN Erlin-1 OS=Homo sapiens OX=9606 GN=ERLIN1 PE=1 SV=2;tr|B0QZ43|B0QZ43_HUMAN Erlin-1 (Fragment) OS=Homo sapiens OX=9606 GN=ERLIN1 PE=1 SV=1	2	3	2	11.8	8.3	39.171	348	348;275	0	12.327	97714000
V9GYG0;P12236;P12235;P05141;Q9H0C2	V9GYG0;P12236;P12235;P05141;Q9H0C2	ADP/ATP translocase 3;ADP/ATP translocase 3, N-terminally processed;ADP/ATP translocase 1;ADP/ATP translocase 2;ADP/ATP translocase 2, N-terminally processed;ADP/ATP translocase 4;ADP/ATP translocase 4, N-terminally processed	SLC25A4;SLC25A6;SLC25A5;SLC25A31	tr|V9GYG0|V9GYG0_HUMAN ADP/ATP translocase OS=Homo sapiens OX=9606 GN=SLC25A4 PE=1 SV=1;sp|P12236|ADT3_HUMAN ADP/ATP translocase 3 OS=Homo sapiens OX=9606 GN=SLC25A6 PE=1 SV=4;sp|P12235|ADT1_HUMAN ADP/ATP translocase 1 OS=Homo sapiens OX=9606 GN=SLC25A4 PE	5	2	2	9.6	9.6	22.885	208	208;298;298;298;315	0	12.321	195550000
P68036;A0A1B0GUS4	P68036;A0A1B0GUS4	Ubiquitin-conjugating enzyme E2 L3	UBE2L3	sp|P68036|UB2L3_HUMAN Ubiquitin-conjugating enzyme E2 L3 OS=Homo sapiens OX=9606 GN=UBE2L3 PE=1 SV=1;sp|A0A1B0GUS4|UB2L5_HUMAN Ubiquitin-conjugating enzyme E2 L5 OS=Homo sapiens OX=9606 GN=UBE2L5 PE=2 SV=1	2	2	2	24	24	17.861	154	154;154	0	12.3	107230000
A0A7P0T9E8;Q9UBS4	A0A7P0T9E8;Q9UBS4	DnaJ homolog subfamily B member 11	DNAJB11	tr|A0A7P0T9E8|A0A7P0T9E8_HUMAN DnaJ homolog subfamily B member 11 OS=Homo sapiens OX=9606 GN=DNAJB11 PE=4 SV=1;sp|Q9UBS4|DJB11_HUMAN DnaJ homolog subfamily B member 11 OS=Homo sapiens OX=9606 GN=DNAJB11 PE=1 SV=1	2	2	2	10.5	10.5	18.23	162	162;358	0	12.299	169830000
P08754;A0A1W2PRE1;A0A1W2PQK2;A2A2R6;A0A087WTB6;Q5JWD1;A0A1W2PRJ7;A0A6Q8PGR1;A0A087WZE5;A0A1W2PS82;A0A3B3IUA8;H0Y7E8;Q5JWE9;A0A7I2V5R6;P11488;P63096;P19087;P09471;A8MTJ3;P04899;P38405;P63092;Q5JWF2	P08754;A0A1W2PRE1;A0A1W2PQK2;A2A2R6;A0A087WTB6;Q5JWD1;A0A1W2PRJ7;A0A6Q8PGR1;A0A087WZE5;A0A1W2PS82;A0A3B3IUA8;H0Y7E8;Q5JWE9;A0A7I2V5R6;P11488;P63096;P19087;P09471;A8MTJ3;P04899;P38405;P63092;Q5JWF2	Guanine nucleotide-binding protein G(k) subunit alpha;Guanine nucleotide-binding protein G(t) subunit alpha-1;Guanine nucleotide-binding protein G(i) subunit alpha-1;Guanine nucleotide-binding protein G(t) subunit alpha-2;Guanine nucleotide-binding protein G(o) subunit alpha;Guanine nucleotide-binding protein G(t) subunit alpha-3;Guanine nucleotide-binding protein G(i) subunit alpha-2;Guanine nuc…	GNAI3;GNAS;GNAO1;GNAT2;GNAT1;GNAI1;GNAT3;GNAI2;GNAL	sp|P08754|GNAI3_HUMAN Guanine nucleotide-binding protein G(i) subunit alpha-3 OS=Homo sapiens OX=9606 GN=GNAI3 PE=1 SV=3;tr|A0A1W2PRE1|A0A1W2PRE1_HUMAN Guanine nucleotide-binding protein G(o) subunit alpha OS=Homo sapiens OX=9606 GN=GNAO1 PE=1 SV=1;tr|A0A1	23	2	2	5.9	5.9	40.532	354	354;54;61;72;84;87;104;110;123;146;148;730;812;820;350;354;354;354;354;355;381;394;1037	0	12.275	125020000
A0A1W2PP35;A0A1X7SBS1;A0A1W2PPS1;Q00839;A0A1W2PP22;A0A1W2PRZ7;A0A1W2PQ74;A0A1W2PQL0;A0A1W2PP34;A0A1W2PPL4;A0A1W2PPH7;Q5RI18	A0A1W2PP35;A0A1X7SBS1;A0A1W2PPS1;Q00839;A0A1W2PP22;A0A1W2PRZ7;A0A1W2PQ74;A0A1W2PQL0;A0A1W2PP34;A0A1W2PPL4;A0A1W2PPH7;Q5RI18	Heterogeneous nuclear ribonucleoprotein U	HNRNPU	tr|A0A1W2PP35|A0A1W2PP35_HUMAN Heterogeneous nuclear ribonucleoprotein U (Fragment) OS=Homo sapiens OX=9606 GN=HNRNPU PE=1 SV=1;tr|A0A1X7SBS1|A0A1X7SBS1_HUMAN Heterogeneous nuclear ribonucleoprotein U OS=Homo sapiens OX=9606 GN=HNRNPU PE=1 SV=1;tr|A0A1W2PP	12	2	2	5.5	5.5	80.648	728	728;744;804;825;181;302;372;527;546;547;549;602	0	12.275	57373000
A0A7I2V3K7;P25685;A0A7I2YQW1	A0A7I2V3K7;P25685;A0A7I2YQW1	DnaJ homolog subfamily B member 1	DNAJB1	tr|A0A7I2V3K7|A0A7I2V3K7_HUMAN DnaJ homolog subfamily B member 1 OS=Homo sapiens OX=9606 GN=DNAJB1 PE=1 SV=1;sp|P25685|DNJB1_HUMAN DnaJ homolog subfamily B member 1 OS=Homo sapiens OX=9606 GN=DNAJB1 PE=1 SV=4;tr|A0A7I2YQW1|A0A7I2YQW1_HUMAN DnaJ homolog sub	3	2	2	8.8	8.8	30.184	273	273;340;48	0	12.263	58923000
P41240	P41240	Tyrosine-protein kinase CSK	CSK	sp|P41240|CSK_HUMAN Tyrosine-protein kinase CSK OS=Homo sapiens OX=9606 GN=CSK PE=1 SV=1	1	2	2	5.3	5.3	50.704	450	450	0	12.257	43008000
H3BRY5;A0A0A6YYL2;P50225;P0DMN0;P0DMM9;H3BNY7;H3BQX5;A0A7I2V2T5;E9PKW4;P50226	H3BRY5;A0A0A6YYL2;P50225;P0DMN0;P0DMM9;H3BNY7;H3BQX5;A0A7I2V2T5;E9PKW4;P50226	Sulfotransferase;Sulfotransferase 1A1;Sulfotransferase 1A4;Sulfotransferase 1A3;Sulfotransferase 1A2	SULT1A1;SULT1A4;SULT1A3;SULT1A2	tr|H3BRY5|H3BRY5_HUMAN Sulfotransferase (Fragment) OS=Homo sapiens OX=9606 GN=SULT1A1 PE=1 SV=1;tr|A0A0A6YYL2|A0A0A6YYL2_HUMAN Sulfotransferase OS=Homo sapiens OX=9606 GN=SULT1A4 PE=1 SV=1;sp|P50225|ST1A1_HUMAN Sulfotransferase 1A1 OS=Homo sapiens OX=9606	10	2	2	8.2	8.2	32.625	281	281;301;295;295;295;87;169;209;262;295	0	12.224	133140000
H3BPG0;P13073;Q86WV2;H3BN72;H3BNV9	H3BPG0;P13073;Q86WV2;H3BN72;H3BNV9	Cytochrome c oxidase subunit 4 isoform 1, mitochondrial	COX4I1	tr|H3BPG0|H3BPG0_HUMAN Cytochrome c oxidase subunit 4 (Fragment) OS=Homo sapiens OX=9606 GN=COX4I1 PE=1 SV=1;sp|P13073|COX41_HUMAN Cytochrome c oxidase subunit 4 isoform 1, mitochondrial OS=Homo sapiens OX=9606 GN=COX4I1 PE=1 SV=1;tr|Q86WV2|Q86WV2_HUMAN CO	5	2	2	22.2	22.2	12.649	108	108;169;83;126;139	0	12.215	362340000
E9PPU6;H0YC94;H7C286;C9JEV6;H7C3G9;Q9UJ70;H0YEB7	E9PPU6;H0YC94;H7C286;C9JEV6;H7C3G9;Q9UJ70;H0YEB7	N-acetyl-D-glucosamine kinase	NAGK	tr|E9PPU6|E9PPU6_HUMAN N-acetyl-D-glucosamine kinase (Fragment) OS=Homo sapiens OX=9606 GN=NAGK PE=1 SV=2;tr|H0YC94|H0YC94_HUMAN GlcNAc kinase (Fragment) OS=Homo sapiens OX=9606 GN=NAGK PE=1 SV=1;tr|H7C286|H7C286_HUMAN N-acetyl-D-glucosamine kinase OS=Homo	7	2	2	30.9	30.9	10.788	94	94;136;196;293;340;344;182	0	12.203	118020000
Q6YN16	Q6YN16	Hydroxysteroid dehydrogenase-like protein 2	HSDL2	sp|Q6YN16|HSDL2_HUMAN Hydroxysteroid dehydrogenase-like protein 2 OS=Homo sapiens OX=9606 GN=HSDL2 PE=1 SV=1	1	2	2	7.7	7.7	45.394	418	418	0	12.192	132290000
A0A0G2JRI7;A0A0G2JQ62;Q8NF37	A0A0G2JRI7;A0A0G2JQ62;Q8NF37	Lysophosphatidylcholine acyltransferase 1	LPCAT1	tr|A0A0G2JRI7|A0A0G2JRI7_HUMAN Lysophosphatidylcholine acyltransferase 1 OS=Homo sapiens OX=9606 GN=LPCAT1 PE=1 SV=1;tr|A0A0G2JQ62|A0A0G2JQ62_HUMAN Lysophosphatidylcholine acyltransferase 1 (Fragment) OS=Homo sapiens OX=9606 GN=LPCAT1 PE=1 SV=1;sp|Q8NF37|P	3	2	2	7.7	7.7	25.74	234	234;489;534	0	12.179	42875000
Q969V3;K7ELZ9;A0A0C4DGP7;K7EMW4	Q969V3;K7ELZ9;A0A0C4DGP7;K7EMW4	Nicalin	NCLN	sp|Q969V3|NCLN_HUMAN Nicalin OS=Homo sapiens OX=9606 GN=NCLN PE=1 SV=2;tr|K7ELZ9|K7ELZ9_HUMAN Nicalin (Fragment) OS=Homo sapiens OX=9606 GN=NCLN PE=1 SV=1;tr|A0A0C4DGP7|A0A0C4DGP7_HUMAN Nicalin (Fragment) OS=Homo sapiens OX=9606 GN=NCLN PE=1 SV=1;tr|K7EMW4	4	2	2	5.3	5.3	62.974	563	563;282;350;489	0	12.176	37258000
A0A7P0S5H5;P60866;E5RIP1;E5RJX2;G3XAN0	A0A7P0S5H5;P60866;E5RIP1;E5RJX2;G3XAN0	40S ribosomal protein S20	RPS20	tr|A0A7P0S5H5|A0A7P0S5H5_HUMAN 40S ribosomal protein S20 (Fragment) OS=Homo sapiens OX=9606 GN=RPS20 PE=4 SV=1;sp|P60866|RS20_HUMAN 40S ribosomal protein S20 OS=Homo sapiens OX=9606 GN=RPS20 PE=1 SV=1;tr|E5RIP1|E5RIP1_HUMAN 40S ribosomal protein S20 OS=Hom	5	2	2	14.7	14.7	15.312	136	136;119;46;61;64	0	12.167	228060000
F8VXU5;Q9UBQ0	F8VXU5;Q9UBQ0	Vacuolar protein sorting-associated protein 29	VPS29	tr|F8VXU5|F8VXU5_HUMAN Vacuolar protein sorting-associated protein 29 OS=Homo sapiens OX=9606 GN=VPS29 PE=1 SV=1;sp|Q9UBQ0|VPS29_HUMAN Vacuolar protein sorting-associated protein 29 OS=Homo sapiens OX=9606 GN=VPS29 PE=1 SV=1	2	2	2	10.7	10.7	23.98	214	214;182	0	12.158	55410000
C9JXB8;C9JNW5;P83731	C9JXB8;C9JNW5;P83731	60S ribosomal protein L24	RPL24	tr|C9JXB8|C9JXB8_HUMAN 60S ribosomal protein L24 OS=Homo sapiens OX=9606 GN=RPL24 PE=1 SV=1;tr|C9JNW5|C9JNW5_HUMAN 60S ribosomal protein L24 OS=Homo sapiens OX=9606 GN=RPL24 PE=1 SV=1;sp|P83731|RL24_HUMAN 60S ribosomal protein L24 OS=Homo sapiens OX=9606 G	3	2	2	17.4	17.4	14.369	121	121;150;157	0	12.155	244260000
F8VX11;E7EX17;P23588;F8W0K0;F8VRU1;F8VYE9;F8VSC7;F8VP89	F8VX11;E7EX17;P23588;F8W0K0;F8VRU1;F8VYE9;F8VSC7;F8VP89	Eukaryotic translation initiation factor 4B	EIF4B	tr|F8VX11|F8VX11_HUMAN Eukaryotic translation initiation factor 4B (Fragment) OS=Homo sapiens OX=9606 GN=EIF4B PE=1 SV=1;tr|E7EX17|E7EX17_HUMAN Eukaryotic translation initiation factor 4B OS=Homo sapiens OX=9606 GN=EIF4B PE=1 SV=1;sp|P23588|IF4B_HUMAN Euka	8	2	2	6.7	6.7	41.454	360	360;616;611;169;175;185;227;275	0	12.129	128460000
A0A7P0TAG8;Q8NCW5;A0A7P0T9Y2;Q5T3I4;Q5T3I3;A0A7P0Z426	A0A7P0TAG8;Q8NCW5;A0A7P0T9Y2;Q5T3I4;Q5T3I3;A0A7P0Z426	NAD(P)H-hydrate epimerase	APOA1BP	tr|A0A7P0TAG8|A0A7P0TAG8_HUMAN NAD(P)H-hydrate epimerase OS=Homo sapiens OX=9606 GN=NAXE PE=4 SV=1;sp|Q8NCW5|NNRE_HUMAN NAD(P)H-hydrate epimerase OS=Homo sapiens OX=9606 GN=NAXE PE=1 SV=2;tr|A0A7P0T9Y2|A0A7P0T9Y2_HUMAN NAD(P)H-hydrate epimerase OS=Homo sap	6	2	2	7.9	7.9	29.509	267	267;288;224;245;260;302	0	12.129	17890000
A0A0A0MTR6;A0A0C4DFN8;A0A0C4DGN7;A0A0A0MSZ4;P22570;A0A0A0MTN9;J3QQX3;A0A0A0MT64	A0A0A0MTR6;A0A0C4DFN8;A0A0C4DGN7;A0A0A0MSZ4;P22570;A0A0A0MTN9;J3QQX3;A0A0A0MT64	NADPH:adrenodoxin oxidoreductase, mitochondrial	FDXR	tr|A0A0A0MTR6|A0A0A0MTR6_HUMAN NADPH:adrenodoxin oxidoreductase, mitochondrial OS=Homo sapiens OX=9606 GN=FDXR PE=1 SV=1;tr|A0A0C4DFN8|A0A0C4DFN8_HUMAN NADPH:adrenodoxin oxidoreductase, mitochondrial OS=Homo sapiens OX=9606 GN=FDXR PE=1 SV=1;tr|A0A0C4DGN7|	8	2	2	5	5	52.89	483	483;491;497;522;491;439;463;534	0	12.128	70780000
X6RAC9;P47813;O14602;A6NJH9	X6RAC9;P47813;O14602;A6NJH9	Eukaryotic translation initiation factor 1A, X-chromosomal;Eukaryotic translation initiation factor 1A, Y-chromosomal	EIF1AX;EIF1AY	tr|X6RAC9|X6RAC9_HUMAN Eukaryotic translation initiation factor 4C OS=Homo sapiens OX=9606 GN=EIF1AX PE=1 SV=1;sp|P47813|IF1AX_HUMAN Eukaryotic translation initiation factor 1A, X-chromosomal OS=Homo sapiens OX=9606 GN=EIF1AX PE=1 SV=2;sp|O14602|IF1AY_HUMA	4	2	2	21.6	21.6	13.232	116	116;144;144;127	0	12.08	152640000
Q09666	Q09666	Neuroblast differentiation-associated protein AHNAK	AHNAK	sp|Q09666|AHNK_HUMAN Neuroblast differentiation-associated protein AHNAK OS=Homo sapiens OX=9606 GN=AHNAK PE=1 SV=2	1	1	1	0.2	0.2	629.09	5890	5890	0	12.06	0
A0A087WZK9;B3KS98;O15372;E5RJT0	A0A087WZK9;B3KS98;O15372;E5RJT0	Eukaryotic translation initiation factor 3 subunit H	EIF3H	tr|A0A087WZK9|A0A087WZK9_HUMAN Eukaryotic translation initiation factor 3 subunit H OS=Homo sapiens OX=9606 GN=EIF3H PE=1 SV=1;tr|B3KS98|B3KS98_HUMAN Eukaryotic translation initiation factor 3 subunit H OS=Homo sapiens OX=9606 GN=EIF3H PE=1 SV=1;sp|O15372|	4	2	2	8.6	8.6	39.589	349	349;366;352;244	0	12.053	2180700
Q5QPM0;Q5QPM1;Q5QPL9;Q9UKM9;Q5QPM2	Q5QPM0;Q5QPM1;Q5QPL9;Q9UKM9;Q5QPM2	RNA-binding protein Raly	RALY	tr|Q5QPM0|Q5QPM0_HUMAN RNA-binding protein Raly (Fragment) OS=Homo sapiens OX=9606 GN=RALY PE=1 SV=8;tr|Q5QPM1|Q5QPM1_HUMAN RNA-binding protein Raly (Fragment) OS=Homo sapiens OX=9606 GN=RALY PE=1 SV=1;tr|Q5QPL9|Q5QPL9_HUMAN RNA-binding protein Raly (Fragm	5	2	2	11.7	11.7	18.66	171	171;181;237;306;89	0	12.051	177270000
Q8N2K0;Q5T712;A0A5F9ZHQ0;I3L206;A0A5F9ZHH2;A0A5F9ZH49;A0A5F9ZH71;A0A5F9ZGT4;A0A5F9ZHQ8	Q8N2K0;Q5T712;A0A5F9ZHQ0;I3L206;A0A5F9ZHH2;A0A5F9ZH49;A0A5F9ZH71;A0A5F9ZGT4;A0A5F9ZHQ8	Monoacylglycerol lipase ABHD12	ABHD12	sp|Q8N2K0|ABD12_HUMAN Lysophosphatidylserine lipase ABHD12 OS=Homo sapiens OX=9606 GN=ABHD12 PE=1 SV=2;tr|Q5T712|Q5T712_HUMAN 2-arachidonoylglycerol hydrolase ABHD12 (Fragment) OS=Homo sapiens OX=9606 GN=ABHD12 PE=1 SV=1;tr|A0A5F9ZHQ0|A0A5F9ZHQ0_HUMAN 2-ar	9	2	2	4.5	4.5	45.096	398	398;187;210;216;227;228;241;250;295	0	12.022	30482000
P82933	P82933	28S ribosomal protein S9, mitochondrial	MRPS9	sp|P82933|RT09_HUMAN 28S ribosomal protein S9, mitochondrial OS=Homo sapiens OX=9606 GN=MRPS9 PE=1 SV=2	1	2	2	6.1	6.1	45.834	396	396	0	12.016	49678000
Q14966	Q14966	Zinc finger protein 638	ZNF638	sp|Q14966|ZN638_HUMAN Zinc finger protein 638 OS=Homo sapiens OX=9606 GN=ZNF638 PE=1 SV=2	1	2	2	0.5	0.5	220.62	1978	1978	0	11.991	1849300000
P48507	P48507	Glutamate--cysteine ligase regulatory subunit	GCLM	sp|P48507|GSH0_HUMAN Glutamate--cysteine ligase regulatory subunit OS=Homo sapiens OX=9606 GN=GCLM PE=1 SV=1	1	2	2	10.6	10.6	30.727	274	274	0	11.946	129700000
Q5LJB0;Q5LJA5;Q5LJA9;Q9Y5K5;H0Y636;H0Y4E0;H0Y6Y4	Q5LJB0;Q5LJA5;Q5LJA9;Q9Y5K5;H0Y636;H0Y4E0;H0Y6Y4	Ubiquitin carboxyl-terminal hydrolase;Ubiquitin carboxyl-terminal hydrolase isozyme L5	UCHL5	tr|Q5LJB0|Q5LJB0_HUMAN Ubiquitin carboxyl-terminal hydrolase (Fragment) OS=Homo sapiens OX=9606 GN=UCHL5 PE=1 SV=1;tr|Q5LJA5|Q5LJA5_HUMAN Ubiquitin carboxyl-terminal hydrolase OS=Homo sapiens OX=9606 GN=UCHL5 PE=1 SV=1;tr|Q5LJA9|Q5LJA9_HUMAN Ubiquitin carb	7	2	2	8.9	8.9	29.116	258	258;355;368;329;115;183;218	0	11.903	42453000
P62318	P62318	Small nuclear ribonucleoprotein Sm D3	SNRPD3	sp|P62318|SMD3_HUMAN Small nuclear ribonucleoprotein Sm D3 OS=Homo sapiens OX=9606 GN=SNRPD3 PE=1 SV=1	1	2	2	15.1	15.1	13.916	126	126	0	11.902	141000000
O00273	O00273	DNA fragmentation factor subunit alpha	DFFA	sp|O00273|DFFA_HUMAN DNA fragmentation factor subunit alpha OS=Homo sapiens OX=9606 GN=DFFA PE=1 SV=1	1	2	2	10	10	36.521	331	331	0	11.869	114010000
Q96HS1;F5GXG4	Q96HS1;F5GXG4	Serine/threonine-protein phosphatase PGAM5, mitochondrial	PGAM5	sp|Q96HS1|PGAM5_HUMAN Serine/threonine-protein phosphatase PGAM5, mitochondrial OS=Homo sapiens OX=9606 GN=PGAM5 PE=1 SV=2;tr|F5GXG4|F5GXG4_HUMAN Serine/threonine-protein phosphatase PGAM5, mitochondrial OS=Homo sapiens OX=9606 GN=PGAM5 PE=1 SV=1	2	2	2	8.3	8.3	32.004	289	289;140	0	11.856	90102000
Q02818;C9JBD3;C9J3C1;C9JKZ2;H7BZI1	Q02818;C9JBD3;C9J3C1;C9JKZ2;H7BZI1	Nucleobindin-1	NUCB1	sp|Q02818|NUCB1_HUMAN Nucleobindin-1 OS=Homo sapiens OX=9606 GN=NUCB1 PE=1 SV=4;tr|C9JBD3|C9JBD3_HUMAN Nucleobindin-1 (Fragment) OS=Homo sapiens OX=9606 GN=NUCB1 PE=1 SV=8;tr|C9J3C1|C9J3C1_HUMAN Nucleobindin-1 (Fragment) OS=Homo sapiens OX=9606 GN=NUCB1 PE	5	2	2	5.6	5.6	53.879	461	461;110;124;267;295	0	11.832	57944000
K7EKG4;O96008	K7EKG4;O96008	Mitochondrial import receptor subunit TOM40 homolog	TOMM40	tr|K7EKG4|K7EKG4_HUMAN Mitochondrial import receptor subunit TOM40 homolog (Fragment) OS=Homo sapiens OX=9606 GN=TOMM40 PE=1 SV=1;sp|O96008|TOM40_HUMAN Mitochondrial import receptor subunit TOM40 homolog OS=Homo sapiens OX=9606 GN=TOMM40 PE=1 SV=1	2	2	2	32.1	32.1	18.171	168	168;361	0	11.827	44282000
A0A7I2V5S0;A0A7I2V584;G3V4F7;A0A7P0PJI2;G3V480;A0A7I2V5K0;P61011	A0A7I2V5S0;A0A7I2V584;G3V4F7;A0A7P0PJI2;G3V480;A0A7I2V5K0;P61011	Signal recognition particle 54 kDa protein	SRP54	tr|A0A7I2V5S0|A0A7I2V5S0_HUMAN Signal recognition particle 54 kDa protein OS=Homo sapiens OX=9606 GN=SRP54 PE=1 SV=1;tr|A0A7I2V584|A0A7I2V584_HUMAN Signal recognition particle 54 kDa protein OS=Homo sapiens OX=9606 GN=SRP54 PE=1 SV=1;tr|G3V4F7|G3V4F7_HUMAN	7	1	1	7	7	26.055	230	230;339;440;445;447;474;504	0	11.812	0
A0A7I2V507;A0A7I2V2S0;J3KTA4;P17844;J3QRQ7;A0A7I2V5F5;A0A0G2JLI4;J3QRN5;X6RLV5;J3QR02;J3KTQ4	A0A7I2V507;A0A7I2V2S0;J3KTA4;P17844;J3QRQ7;A0A7I2V5F5;A0A0G2JLI4	Probable ATP-dependent RNA helicase DDX5	DDX5	tr|A0A7I2V507|A0A7I2V507_HUMAN RNA helicase OS=Homo sapiens OX=9606 GN=DDX5 PE=1 SV=1;tr|A0A7I2V2S0|A0A7I2V2S0_HUMAN RNA helicase OS=Homo sapiens OX=9606 GN=DDX5 PE=1 SV=1;tr|J3KTA4|J3KTA4_HUMAN DEAD box protein 5 OS=Homo sapiens OX=9606 GN=DDX5 PE=1 SV=1;	11	3	2	10.6	7.6	46.026	406	406;416;614;614;212;347;509;65;96;99;181	0	11.791	72785000
G3V192;P02794;E9PPQ4;E9PRK8;G3V1D1;E9PKY7	G3V192;P02794;E9PPQ4;E9PRK8;G3V1D1;E9PKY7	Ferritin;Ferritin heavy chain;Ferritin heavy chain, N-terminally processed	FTH1	tr|G3V192|G3V192_HUMAN Ferritin OS=Homo sapiens OX=9606 GN=FTH1 PE=1 SV=1;sp|P02794|FRIH_HUMAN Ferritin heavy chain OS=Homo sapiens OX=9606 GN=FTH1 PE=1 SV=2;tr|E9PPQ4|E9PPQ4_HUMAN Ferritin (Fragment) OS=Homo sapiens OX=9606 GN=FTH1 PE=1 SV=1;tr|E9PRK8|E9P	6	2	2	17	17	17.653	153	153;183;58;95;113;114	0	11.782	175610000
G3V1C3;Q9BZZ5;E9PQK6	G3V1C3;Q9BZZ5;E9PQK6	Apoptosis inhibitor 5	API5	tr|G3V1C3|G3V1C3_HUMAN Apoptosis inhibitor 5 OS=Homo sapiens OX=9606 GN=API5 PE=1 SV=1;sp|Q9BZZ5|API5_HUMAN Apoptosis inhibitor 5 OS=Homo sapiens OX=9606 GN=API5 PE=1 SV=3;tr|E9PQK6|E9PQK6_HUMAN Apoptosis inhibitor 5 OS=Homo sapiens OX=9606 GN=API5 PE=1 SV	3	2	2	4.1	4.1	57.56	510	510;524;123	0	11.756	70319000
Q9HAV7	Q9HAV7	GrpE protein homolog 1, mitochondrial	GRPEL1	sp|Q9HAV7|GRPE1_HUMAN GrpE protein homolog 1, mitochondrial OS=Homo sapiens OX=9606 GN=GRPEL1 PE=1 SV=2	1	2	2	9.2	9.2	24.279	217	217	0	11.725	81367000
P49207	P49207	60S ribosomal protein L34	RPL34	sp|P49207|RL34_HUMAN 60S ribosomal protein L34 OS=Homo sapiens OX=9606 GN=RPL34 PE=1 SV=3	1	2	2	8.5	8.5	13.293	117	117	0	11.716	111140000
A0A7P0TAM5;A0A7P0T9U2;Q8NBU5;A0A7P0Z4J1;A0A7P0T7Z9;A0A7P0T9B4	A0A7P0TAM5;A0A7P0T9U2;Q8NBU5;A0A7P0Z4J1;A0A7P0T7Z9;A0A7P0T9B4	ATPase family AAA domain-containing protein 1	ATAD1	tr|A0A7P0TAM5|A0A7P0TAM5_HUMAN Outer mitochondrial transmembrane helix translocase OS=Homo sapiens OX=9606 GN=ATAD1 PE=4 SV=1;tr|A0A7P0T9U2|A0A7P0T9U2_HUMAN Outer mitochondrial transmembrane helix translocase OS=Homo sapiens OX=9606 GN=ATAD1 PE=4 SV=1;sp|Q	6	2	2	8.4	8.4	32.302	286	286;298;361;141;167;197	0	11.701	74424000
A0A096LNH5;H7C1F6;H7C2G3;P0DPI2;A0A0B4J2D5;A0A096LPI6;A0A096LNJ1;A0A096LP73;A0A2R8Y6K9;A0A2R8YDR7;F2Z2Q0;A0A096LP12	A0A096LNH5;H7C1F6;H7C2G3;P0DPI2;A0A0B4J2D5;A0A096LPI6;A0A096LNJ1;A0A096LP73;A0A2R8Y6K9;A0A2R8YDR7;F2Z2Q0;A0A096LP12		C21orf33	tr|A0A096LNH5|A0A096LNH5_HUMAN Glutamine amidotransferase-like class 1 domain-containing protein 3B, mitochondrial OS=Homo sapiens OX=9606 GN=GATD3B PE=1 SV=1;tr|H7C1F6|H7C1F6_HUMAN Glutamine amidotransferase-like class 1 domain-containing protein 3A, mito	12	2	2	20.3	20.3	19.416	182	182;184;191;268;268;279;106;137;163;190;217;224	0	11.695	75304000
A0A2R8Y6A7;A0A2R8YD12;A0A024QZX5;A0A087X1N8;P35237	A0A2R8Y6A7;A0A2R8YD12;A0A024QZX5;A0A087X1N8;P35237	Serpin B6	SERPINB6	tr|A0A2R8Y6A7|A0A2R8Y6A7_HUMAN Serpin B6 (Fragment) OS=Homo sapiens OX=9606 GN=SERPINB6 PE=1 SV=1;tr|A0A2R8YD12|A0A2R8YD12_HUMAN Serpin B6 OS=Homo sapiens OX=9606 GN=SERPINB6 PE=1 SV=1;tr|A0A024QZX5|A0A024QZX5_HUMAN Serpin B6 OS=Homo sapiens OX=9606 GN=SER	5	2	2	14.6	14.6	19.658	171	171;332;380;395;376	0	11.693	260580000
P05976;P08590	P05976;P08590	Myosin light chain 1/3, skeletal muscle isoform;Myosin light chain 3	MYL1;MYL3	sp|P05976|MYL1_HUMAN Myosin light chain 1/3, skeletal muscle isoform OS=Homo sapiens OX=9606 GN=MYL1 PE=1 SV=3;sp|P08590|MYL3_HUMAN Myosin light chain 3 OS=Homo sapiens OX=9606 GN=MYL3 PE=1 SV=3	2	1	1	8.2	8.2	21.145	194	194;195	0	11.668	80205000
Q14019;H3BT58	Q14019;H3BT58	Coactosin-like protein	COTL1	sp|Q14019|COTL1_HUMAN Coactosin-like protein OS=Homo sapiens OX=9606 GN=COTL1 PE=1 SV=3;tr|H3BT58|H3BT58_HUMAN Coactosin-like protein OS=Homo sapiens OX=9606 GN=COTL1 PE=1 SV=1	2	2	2	12.7	12.7	15.945	142	142;73	0	11.662	98463000
P13639	P13639	Elongation factor 2	EEF2	sp|P13639|EF2_HUMAN Elongation factor 2 OS=Homo sapiens OX=9606 GN=EEF2 PE=1 SV=4	1	2	2	2.7	2.7	95.337	858	858	0	11.622	26921000
O75323;F8WBI5;Q9BPW8	O75323;F8WBI5;Q9BPW8	Protein NipSnap homolog 2;Protein NipSnap homolog 1	GBAS;NIPSNAP1	sp|O75323|NIPS2_HUMAN Protein NipSnap homolog 2 OS=Homo sapiens OX=9606 GN=NIPSNAP2 PE=1 SV=1;tr|F8WBI5|F8WBI5_HUMAN Protein NipSnap homolog 2 OS=Homo sapiens OX=9606 GN=NIPSNAP2 PE=1 SV=1;sp|Q9BPW8|NIPS1_HUMAN Protein NipSnap homolog 1 OS=Homo sapiens OX=	3	2	2	5.2	5.2	33.742	286	286;145;284	0	11.622	16020000
E9PDU6;Q15417	E9PDU6;Q15417	Calponin;Calponin-3	CNN3	tr|E9PDU6|E9PDU6_HUMAN Calponin (Fragment) OS=Homo sapiens OX=9606 GN=CNN3 PE=1 SV=1;sp|Q15417|CNN3_HUMAN Calponin-3 OS=Homo sapiens OX=9606 GN=CNN3 PE=1 SV=1	2	2	2	11.9	11.9	20.208	185	185;329	0	11.612	81079000
J3QRJ8;P49748;K7EMF8;G3V1M7	J3QRJ8;P49748;K7EMF8;G3V1M7	Very long-chain specific acyl-CoA dehydrogenase, mitochondrial	ACADVL	tr|J3QRJ8|J3QRJ8_HUMAN Very long-chain-specific acyl-CoA dehydrogenase, mitochondrial (Fragment) OS=Homo sapiens OX=9606 GN=ACADVL PE=1 SV=1;sp|P49748|ACADV_HUMAN Very long-chain specific acyl-CoA dehydrogenase, mitochondrial OS=Homo sapiens OX=9606 GN=ACA	4	2	2	11.9	11.9	21.542	194	194;655;45;282	0	11.605	45679000
Q16537;H0YJZ3;Q96B13;H0YJ75;Q13362	Q16537;H0YJZ3;Q96B13;H0YJ75;Q13362	Serine/threonine-protein phosphatase 2A 56 kDa regulatory subunit epsilon isoform;Serine/threonine-protein phosphatase 2A 56 kDa regulatory subunit gamma isoform	PPP2R5E;PPP2R5C	sp|Q16537|2A5E_HUMAN Serine/threonine-protein phosphatase 2A 56 kDa regulatory subunit epsilon isoform OS=Homo sapiens OX=9606 GN=PPP2R5E PE=1 SV=1;tr|H0YJZ3|H0YJZ3_HUMAN Serine/threonine-protein phosphatase 2A 56 kDa regulatory subunit gamma isoform (Frag	5	2	2	5.6	5.6	54.699	467	467;69;384;553;524	0	11.6	37997000
Q96GA7;F8VZ97;H0YIA2;F8VYZ3;H0YID3	Q96GA7;F8VZ97;H0YIA2;F8VYZ3;H0YID3	Serine dehydratase-like	SDSL	sp|Q96GA7|SDSL_HUMAN Serine dehydratase-like OS=Homo sapiens OX=9606 GN=SDSL PE=1 SV=1;tr|F8VZ97|F8VZ97_HUMAN Serine dehydratase-like (Fragment) OS=Homo sapiens OX=9606 GN=SDSL PE=1 SV=1;tr|H0YIA2|H0YIA2_HUMAN Serine dehydratase-like (Fragment) OS=Homo sap	5	2	2	6.7	6.7	34.674	329	329;29;60;172;225	0	11.598	73429000
Q9UN37;I3L4J1	Q9UN37;I3L4J1	Vacuolar protein sorting-associated protein 4A	VPS4A	sp|Q9UN37|VPS4A_HUMAN Vacuolar protein sorting-associated protein 4A OS=Homo sapiens OX=9606 GN=VPS4A PE=1 SV=1;tr|I3L4J1|I3L4J1_HUMAN Vesicle-fusing ATPase (Fragment) OS=Homo sapiens OX=9606 PE=1 SV=3	2	2	2	6.2	6.2	48.897	437	437;428	0	11.545	120600000
P47985;P0C7P4	P47985;P0C7P4	Cytochrome b-c1 complex subunit Rieske, mitochondrial;Cytochrome b-c1 complex subunit 11;Putative cytochrome b-c1 complex subunit Rieske-like protein 1	UQCRFS1;UQCRFS1P1	sp|P47985|UCRI_HUMAN Cytochrome b-c1 complex subunit Rieske, mitochondrial OS=Homo sapiens OX=9606 GN=UQCRFS1 PE=1 SV=2;sp|P0C7P4|UCRIL_HUMAN Putative cytochrome b-c1 complex subunit Rieske-like protein 1 OS=Homo sapiens OX=9606 GN=UQCRFS1P1 PE=5 SV=1	2	2	2	6.2	6.2	29.668	274	274;283	0	11.544	70046000
Q5VVC8;P62913	Q5VVC8;P62913	60S ribosomal protein L11	RPL11	tr|Q5VVC8|Q5VVC8_HUMAN 60S ribosomal protein L11 OS=Homo sapiens OX=9606 GN=RPL11 PE=1 SV=2;sp|P62913|RL11_HUMAN 60S ribosomal protein L11 OS=Homo sapiens OX=9606 GN=RPL11 PE=1 SV=2	2	2	2	9	9	19.024	167	167;178	0	11.541	535120000
Q13243;B4DJK0;B4DUA4;G3V5K8;A0A0D9SEM4;Q08170	Q13243;B4DJK0;B4DUA4	Serine/arginine-rich splicing factor 5	SRSF5	sp|Q13243|SRSF5_HUMAN Serine/arginine-rich splicing factor 5 OS=Homo sapiens OX=9606 GN=SRSF5 PE=1 SV=1;tr|B4DJK0|B4DJK0_HUMAN Serine/arginine-rich-splicing factor 5 OS=Homo sapiens OX=9606 GN=SRSF5 PE=1 SV=1;tr|B4DUA4|B4DUA4_HUMAN Serine/arginine-rich-spl	6	3	2	10.3	7	31.263	272	272;124;138;99;378;494	0	11.503	53245000
D6RHF8;E9PD69;E9PBZ2;P15428	D6RHF8;E9PD69;E9PBZ2;P15428	15-hydroxyprostaglandin dehydrogenase [NAD(+)]	HPGD	tr|D6RHF8|D6RHF8_HUMAN 15-hydroxyprostaglandin dehydrogenase [NAD(+)] OS=Homo sapiens OX=9606 GN=HPGD PE=1 SV=1;tr|E9PD69|E9PD69_HUMAN 15-hydroxyprostaglandin dehydrogenase [NAD(+)] OS=Homo sapiens OX=9606 GN=HPGD PE=1 SV=1;tr|E9PBZ2|E9PBZ2_HUMAN 15-hydrox	4	2	2	59.5	59.5	3.7905	37	37;87;176;266	0	11.496	109440000
P16949;A2A2D0;E5RGX5;Q93045	P16949;A2A2D0;E5RGX5;Q93045	Stathmin;Stathmin-2	STMN1;STMN2	sp|P16949|STMN1_HUMAN Stathmin OS=Homo sapiens OX=9606 GN=STMN1 PE=1 SV=3;tr|A2A2D0|A2A2D0_HUMAN Stathmin (Fragment) OS=Homo sapiens OX=9606 GN=STMN1 PE=1 SV=8;tr|E5RGX5|E5RGX5_HUMAN Stathmin OS=Homo sapiens OX=9606 GN=STMN2 PE=1 SV=1;sp|Q93045|STMN2_HUMAN	4	2	2	10.7	10.7	17.302	149	149;85;168;179	0	11.466	48208000
Q12923	Q12923	Tyrosine-protein phosphatase non-receptor type 13	PTPN13	sp|Q12923|PTN13_HUMAN Tyrosine-protein phosphatase non-receptor type 13 OS=Homo sapiens OX=9606 GN=PTPN13 PE=1 SV=2	1	2	2	0.8	0.8	276.9	2485	2485	0	11.437	324770000
P29508	P29508	Serpin B3	SERPINB3	sp|P29508|SPB3_HUMAN Serpin B3 OS=Homo sapiens OX=9606 GN=SERPINB3 PE=1 SV=2	1	2	2	6.2	6.2	44.564	390	390	0	11.434	69416000
B4DLN1;P52815	B4DLN1;P52815	39S ribosomal protein L12, mitochondrial	MRPL12	tr|B4DLN1|B4DLN1_HUMAN cDNA FLJ60124, highly similar to Mitochondrial dicarboxylate carrier OS=Homo sapiens OX=9606 PE=2 SV=1;sp|P52815|RM12_HUMAN 39S ribosomal protein L12, mitochondrial OS=Homo sapiens OX=9606 GN=MRPL12 PE=1 SV=2	2	2	2	5.2	5.2	48.099	442	442;198	0	11.427	347020000
O00194;K7ES41;H3BUD9;H3BS49;H3BVH7;H3BN55;P51159	O00194;K7ES41;H3BUD9;H3BS49;H3BVH7;H3BN55;P51159	Ras-related protein Rab-27B;Ras-related protein Rab-27A	RAB27B;RAB27A	sp|O00194|RB27B_HUMAN Ras-related protein Rab-27B OS=Homo sapiens OX=9606 GN=RAB27B PE=1 SV=4;tr|K7ES41|K7ES41_HUMAN Ras-related protein Rab-27B (Fragment) OS=Homo sapiens OX=9606 GN=RAB27B PE=1 SV=1;tr|H3BUD9|H3BUD9_HUMAN Ras-related protein Rab-27A (Frag	7	2	2	8.7	8.7	24.608	218	218;87;95;136;146;185;221	0	11.414	55970000
A0A7I2V5X0;A0A7I2V333;A0A7I2YQ95;A0A7I2V340;H7C4F6;O00629	A0A7I2V5X0;A0A7I2V333;A0A7I2YQ95;A0A7I2V340;H7C4F6;O00629	Importin subunit alpha-3	KPNA4	tr|A0A7I2V5X0|A0A7I2V5X0_HUMAN Importin subunit alpha-3 OS=Homo sapiens OX=9606 GN=KPNA4 PE=1 SV=1;tr|A0A7I2V333|A0A7I2V333_HUMAN Importin subunit alpha-3 OS=Homo sapiens OX=9606 GN=KPNA4 PE=1 SV=1;tr|A0A7I2YQ95|A0A7I2YQ95_HUMAN Importin subunit alpha OS=H	6	1	1	17.9	17.9	6.3869	56	56;267;477;497;512;521	0	11.402	0
H7C3I1;F6VDH7;Q3KNR6;Q8IZP2;P50502;Q8NFI4	H7C3I1;F6VDH7;Q3KNR6;Q8IZP2;P50502;Q8NFI4	Putative protein FAM10A4;Hsc70-interacting protein;Putative protein FAM10A5	ST13;ST13P4;ST13P5	tr|H7C3I1|H7C3I1_HUMAN Hsc70-interacting protein (Fragment) OS=Homo sapiens OX=9606 GN=ST13 PE=1 SV=1;tr|F6VDH7|F6VDH7_HUMAN Hsc70-interacting protein (Fragment) OS=Homo sapiens OX=9606 GN=ST13 PE=1 SV=1;tr|Q3KNR6|Q3KNR6_HUMAN Hsc70-interacting protein OS=	6	2	2	13	13	16.219	146	146;162;211;240;369;369	0	11.388	225740000
H0YLC7;P16930	H0YLC7;P16930	Fumarylacetoacetase	FAH	tr|H0YLC7|H0YLC7_HUMAN Fumarylacetoacetase (Fragment) OS=Homo sapiens OX=9606 GN=FAH PE=1 SV=1;sp|P16930|FAAA_HUMAN Fumarylacetoacetase OS=Homo sapiens OX=9606 GN=FAH PE=1 SV=2	2	2	2	13.7	13.7	18.026	161	161;419	0	11.357	51860000
Q01469	Q01469	Fatty acid-binding protein, epidermal	FABP5	sp|Q01469|FABP5_HUMAN Fatty acid-binding protein 5 OS=Homo sapiens OX=9606 GN=FABP5 PE=1 SV=3	1	2	2	12.6	12.6	15.164	135	135	0	11.314	24761000
Q9Y237;H0Y4T6;J3KMW3;H0Y610;H0Y8P6;A0A494C021	Q9Y237;H0Y4T6;J3KMW3;H0Y610;H0Y8P6;A0A494C021	Peptidyl-prolyl cis-trans isomerase NIMA-interacting 4	PIN4	sp|Q9Y237|PIN4_HUMAN Peptidyl-prolyl cis-trans isomerase NIMA-interacting 4 OS=Homo sapiens OX=9606 GN=PIN4 PE=1 SV=1;tr|H0Y4T6|H0Y4T6_HUMAN Peptidylprolyl isomerase OS=Homo sapiens OX=9606 GN=PIN4 PE=1 SV=2;tr|J3KMW3|J3KMW3_HUMAN Peptidylprolyl isomerase	6	2	2	19.1	19.1	13.81	131	131;84;86;95;108;117	0	11.274	32105000
Q9BRP1	Q9BRP1	Programmed cell death protein 2-like	PDCD2L	sp|Q9BRP1|PDD2L_HUMAN Programmed cell death protein 2-like OS=Homo sapiens OX=9606 GN=PDCD2L PE=1 SV=1	1	2	1	3.6	3.4	39.416	358	358	0	11.259	1161100
Q9BVC6	Q9BVC6	Transmembrane protein 109	TMEM109	sp|Q9BVC6|TM109_HUMAN Transmembrane protein 109 OS=Homo sapiens OX=9606 GN=TMEM109 PE=1 SV=1	1	2	2	8.2	8.2	26.21	243	243	0	11.253	135370000
Q9Y2Z0	Q9Y2Z0	Suppressor of G2 allele of SKP1 homolog	SUGT1	sp|Q9Y2Z0|SGT1_HUMAN Protein SGT1 homolog OS=Homo sapiens OX=9606 GN=SUGT1 PE=1 SV=3	1	2	2	7.4	7.4	41.024	365	365	0	11.196	53719000
D6RAX7;D6RFN0;Q9BT78;D6RD63	D6RAX7;D6RFN0;Q9BT78;D6RD63	COP9 signalosome complex subunit 4	COPS4	tr|D6RAX7|D6RAX7_HUMAN COP9 signalosome complex subunit 4 OS=Homo sapiens OX=9606 GN=COPS4 PE=1 SV=1;tr|D6RFN0|D6RFN0_HUMAN COP9 signalosome complex subunit 4 OS=Homo sapiens OX=9606 GN=COPS4 PE=1 SV=1;sp|Q9BT78|CSN4_HUMAN COP9 signalosome complex subunit	4	2	2	4.5	4.5	47.726	420	420;438;406;275	0	11.188	87551000
F2Z3P2;F2Z303;F8WDG4;E9PFD2;P11172	F2Z3P2;F2Z303;F8WDG4;E9PFD2;P11172	Uridine 5-monophosphate synthase;Orotate phosphoribosyltransferase;Orotidine 5-phosphate decarboxylase	UMPS	tr|F2Z3P2|F2Z3P2_HUMAN Uridine 5-monophosphate synthase OS=Homo sapiens OX=9606 GN=UMPS PE=1 SV=1;tr|F2Z303|F2Z303_HUMAN Uridine 5-monophosphate synthase OS=Homo sapiens OX=9606 GN=UMPS PE=1 SV=1;tr|F8WDG4|F8WDG4_HUMAN Uridine 5-monophosphate synthase O	5	2	2	50.9	50.9	6.1502	57	57;66;142;342;480	0	11.182	94220000
Q16795;F5H0J3;A0A3B3ISG8	Q16795;F5H0J3;A0A3B3ISG8	NADH dehydrogenase [ubiquinone] 1 alpha subcomplex subunit 9, mitochondrial	NDUFA9	sp|Q16795|NDUA9_HUMAN NADH dehydrogenase [ubiquinone] 1 alpha subcomplex subunit 9, mitochondrial OS=Homo sapiens OX=9606 GN=NDUFA9 PE=1 SV=2;tr|F5H0J3|F5H0J3_HUMAN NADH dehydrogenase [ubiquinone] 1 alpha subcomplex subunit 9, mitochondrial OS=Homo sapiens	3	2	2	9.8	9.8	42.509	377	377;136;567	0	11.156	50734000
B7Z645;A0A7I2V2F2;A0A7I2V346;A0A7I2V309;A0A7I2V4Z0;A0A7I2YQN2;O60506;A0A6Q8PEX7;A0A6Q8PH31;A0A7I2V5Q6;A0A7I2YQV8;A0A6Q8PH35;B4DT28;O43390	B7Z645;A0A7I2V2F2;A0A7I2V346;A0A7I2V309;A0A7I2V4Z0;A0A7I2YQN2;O60506;A0A6Q8PEX7;A0A6Q8PH31;A0A7I2V5Q6;A0A7I2YQV8;A0A6Q8PH35;B4DT28;O43390	Heterogeneous nuclear ribonucleoprotein Q;Heterogeneous nuclear ribonucleoprotein R	SYNCRIP;HNRNPR	tr|B7Z645|B7Z645_HUMAN Heterogeneous nuclear ribonucleoprotein Q OS=Homo sapiens OX=9606 GN=SYNCRIP PE=1 SV=1;tr|A0A7I2V2F2|A0A7I2V2F2_HUMAN Heterogeneous nuclear ribonucleoprotein Q OS=Homo sapiens OX=9606 GN=SYNCRIP PE=1 SV=1;tr|A0A7I2V346|A0A7I2V346_HUM	14	2	2	4.5	4.5	52.046	464	464;490;524;525;545;561;623;238;279;337;465;481;494;633	0	11.142	100200000
D6RIC3;A0A0C4DGU5;A0A087X2G6;Q9Y3C1	D6RIC3;A0A0C4DGU5;A0A087X2G6;Q9Y3C1	Nucleolar protein 16	NOP16	tr|D6RIC3|D6RIC3_HUMAN Nucleolar protein 16 OS=Homo sapiens OX=9606 GN=NOP16 PE=1 SV=1;tr|A0A0C4DGU5|A0A0C4DGU5_HUMAN Nucleolar protein 16 OS=Homo sapiens OX=9606 GN=NOP16 PE=1 SV=1;tr|A0A087X2G6|A0A087X2G6_HUMAN Nucleolar protein 16 OS=Homo sapiens OX=960	4	2	2	12	12	17.198	150	150;231;237;178	0	11.082	60111000
H0YNG3;P67812;H0YNX5;H0YKT4;H0YNA5	H0YNG3;P67812;H0YNX5;H0YKT4;H0YNA5	Signal peptidase complex catalytic subunit SEC11;Signal peptidase complex catalytic subunit SEC11A;Signal peptidase I	SEC11A	tr|H0YNG3|H0YNG3_HUMAN Signal peptidase complex catalytic subunit SEC11 OS=Homo sapiens OX=9606 GN=SEC11A PE=1 SV=1;sp|P67812|SC11A_HUMAN Signal peptidase complex catalytic subunit SEC11A OS=Homo sapiens OX=9606 GN=SEC11A PE=1 SV=1;tr|H0YNX5|H0YNX5_HUMAN S	5	2	2	12.3	12.3	18.651	163	163;179;106;129;135	0	11.063	72592000
A0A0A0MT98;A0A0G2JKZ1;A2AB90;A0A0G2JH37;A0A0A0MSV9;O15533;Q6P1N7;A0A140T9B2;A0A0G2JJI5	A0A0A0MT98;A0A0G2JKZ1;A2AB90;A0A0G2JH37;A0A0A0MSV9;O15533;Q6P1N7;A0A140T9B2;A0A0G2JJI5	Tapasin	TAPBP	tr|A0A0A0MT98|A0A0A0MT98_HUMAN Tapasin OS=Homo sapiens OX=9606 GN=TAPBP PE=1 SV=1;tr|A0A0G2JKZ1|A0A0G2JKZ1_HUMAN Tapasin OS=Homo sapiens OX=9606 GN=TAPBP PE=1 SV=1;tr|A2AB90|A2AB90_HUMAN Tapasin OS=Homo sapiens OX=9606 GN=TAPBP PE=1 SV=1;tr|A0A0G2JH37|A0A0	9	2	2	5.3	5.3	38.309	361	361;448;466;466;504;448;156;202;202	0	11.033	207450000
P30520	P30520	Adenylosuccinate synthetase isozyme 2	ADSS	sp|P30520|PURA2_HUMAN Adenylosuccinate synthetase isozyme 2 OS=Homo sapiens OX=9606 GN=ADSS2 PE=1 SV=3	1	2	2	5.9	5.9	50.097	456	456	0	11.024	62424000
J3QT28;O43684	J3QT28;O43684	Mitotic checkpoint protein BUB3	BUB3	tr|J3QT28|J3QT28_HUMAN Mitotic checkpoint protein BUB3 (Fragment) OS=Homo sapiens OX=9606 GN=BUB3 PE=1 SV=1;sp|O43684|BUB3_HUMAN Mitotic checkpoint protein BUB3 OS=Homo sapiens OX=9606 GN=BUB3 PE=1 SV=1	2	2	2	7.6	7.6	31.703	278	278;328	0	10.995	135060000
Q9UMS4;H0YGF3;F5H2I0;H0YGZ5;F5GY56	Q9UMS4;H0YGF3;F5H2I0;H0YGZ5;F5GY56	Pre-mRNA-processing factor 19	PRPF19	sp|Q9UMS4|PRP19_HUMAN Pre-mRNA-processing factor 19 OS=Homo sapiens OX=9606 GN=PRPF19 PE=1 SV=1;tr|H0YGF3|H0YGF3_HUMAN Pre-mRNA-processing factor 19 (Fragment) OS=Homo sapiens OX=9606 GN=PRPF19 PE=1 SV=1;tr|F5H2I0|F5H2I0_HUMAN Pre-mRNA-processing factor 19	5	2	2	3.4	3.4	55.18	504	504;45;104;119;252	0	10.981	69811000
C9JP16;O75718	C9JP16;O75718	Cartilage-associated protein	CRTAP	tr|C9JP16|C9JP16_HUMAN Cartilage-associated protein OS=Homo sapiens OX=9606 GN=CRTAP PE=1 SV=1;sp|O75718|CRTAP_HUMAN Cartilage-associated protein OS=Homo sapiens OX=9606 GN=CRTAP PE=1 SV=1	2	2	2	5	5	41.432	358	358;401	0	10.977	76699000
Q9H832;I3L4C5	Q9H832;I3L4C5	Ubiquitin-conjugating enzyme E2 Z	UBE2Z	sp|Q9H832|UBE2Z_HUMAN Ubiquitin-conjugating enzyme E2 Z OS=Homo sapiens OX=9606 GN=UBE2Z PE=1 SV=2;tr|I3L4C5|I3L4C5_HUMAN Ubiquitin-conjugating enzyme E2 Z (Fragment) OS=Homo sapiens OX=9606 GN=UBE2Z PE=1 SV=8	2	2	2	5.1	5.1	38.21	354	354;100	0	10.92	33350000
B9A058;Q6NVY1;H7C126;H7C1A5;F8W8A6	B9A058;Q6NVY1;H7C126;H7C1A5;F8W8A6	3-hydroxyisobutyryl-CoA hydrolase, mitochondrial	HIBCH	tr|B9A058|B9A058_HUMAN 3-hydroxyisobutyryl-CoA hydrolase, mitochondrial OS=Homo sapiens OX=9606 GN=HIBCH PE=1 SV=1;sp|Q6NVY1|HIBCH_HUMAN 3-hydroxyisobutyryl-CoA hydrolase, mitochondrial OS=Homo sapiens OX=9606 GN=HIBCH PE=1 SV=2;tr|H7C126|H7C126_HUMAN 3-hy	5	2	2	12.9	12.9	18.618	163	163;386;38;119;128	0	10.91	83960000
K7EKE5;K7EIS0;A0A7P0T9G6;Q9NRH3;P23258	K7EKE5;K7EIS0;A0A7P0T9G6;Q9NRH3;P23258	Tubulin gamma chain;Tubulin gamma-2 chain;Tubulin gamma-1 chain	TUBG1;TUBG2	tr|K7EKE5|K7EKE5_HUMAN Tubulin gamma-1 chain OS=Homo sapiens OX=9606 GN=TUBG1 PE=3 SV=1;tr|K7EIS0|K7EIS0_HUMAN Tubulin gamma chain (Fragment) OS=Homo sapiens OX=9606 GN=TUBG1 PE=1 SV=1;tr|A0A7P0T9G6|A0A7P0T9G6_HUMAN Tubulin gamma-1 chain OS=Homo sapiens OX	5	2	2	26.7	26.7	15.173	135	135;265;497;451;451	0	10.905	53006000
H0YIJ6;Q8TBX8	H0YIJ6;Q8TBX8	Phosphatidylinositol 5-phosphate 4-kinase type-2 gamma	PIP4K2C	tr|H0YIJ6|H0YIJ6_HUMAN Phosphatidylinositol 5-phosphate 4-kinase type-2 gamma (Fragment) OS=Homo sapiens OX=9606 GN=PIP4K2C PE=1 SV=8;sp|Q8TBX8|PI42C_HUMAN Phosphatidylinositol 5-phosphate 4-kinase type-2 gamma OS=Homo sapiens OX=9606 GN=PIP4K2C PE=1 SV=3	2	2	2	17.9	17.9	15.436	134	134;421	0	10.896	28423000
P54727;Q5W0S4;H0Y579;Q5W0S5	P54727;Q5W0S4;H0Y579;Q5W0S5	UV excision repair protein RAD23 homolog B	RAD23B	sp|P54727|RD23B_HUMAN UV excision repair protein RAD23 homolog B OS=Homo sapiens OX=9606 GN=RAD23B PE=1 SV=1;tr|Q5W0S4|Q5W0S4_HUMAN UV excision repair protein RAD23 homolog B (Fragment) OS=Homo sapiens OX=9606 GN=RAD23B PE=1 SV=1;tr|H0Y579|H0Y579_HUMAN UV	4	2	2	4.9	4.9	43.171	409	409;80;114;146	0	10.857	113990000
C9J8Q5;P51649;A0A5F9ZH98	C9J8Q5;P51649;A0A5F9ZH98	Succinate-semialdehyde dehydrogenase, mitochondrial	ALDH5A1	tr|C9J8Q5|C9J8Q5_HUMAN Succinate-semialdehyde dehydrogenase OS=Homo sapiens OX=9606 GN=ALDH5A1 PE=1 SV=1;sp|P51649|SSDH_HUMAN Succinate-semialdehyde dehydrogenase, mitochondrial OS=Homo sapiens OX=9606 GN=ALDH5A1 PE=1 SV=2;tr|A0A5F9ZH98|A0A5F9ZH98_HUMAN Su	3	2	2	4.3	4.3	53.867	507	507;535;229	0	10.842	36609000
P27105	P27105	Erythrocyte band 7 integral membrane protein	STOM	sp|P27105|STOM_HUMAN Stomatin OS=Homo sapiens OX=9606 GN=STOM PE=1 SV=3	1	2	2	9.7	9.7	31.73	288	288	0	10.828	678280000
F8VS11;P27144	F8VS11;P27144	Adenylate kinase 4, mitochondrial	AK4	tr|F8VS11|F8VS11_HUMAN Nucleoside-diphosphate kinase OS=Homo sapiens OX=9606 GN=AK4 PE=1 SV=1;sp|P27144|KAD4_HUMAN Adenylate kinase 4, mitochondrial OS=Homo sapiens OX=9606 GN=AK4 PE=1 SV=1	2	2	2	12.3	12.3	19.78	171	171;223	0	10.798	92521000
Q15785	Q15785	Mitochondrial import receptor subunit TOM34	TOMM34	sp|Q15785|TOM34_HUMAN Mitochondrial import receptor subunit TOM34 OS=Homo sapiens OX=9606 GN=TOMM34 PE=1 SV=2	1	2	2	6.1	6.1	34.559	309	309	0	10.778	69748000
B4E3S0;Q9ULV4	B4E3S0;Q9ULV4	Coronin;Coronin-1C	CORO1C	tr|B4E3S0|B4E3S0_HUMAN Coronin OS=Homo sapiens OX=9606 GN=CORO1C PE=1 SV=1;sp|Q9ULV4|COR1C_HUMAN Coronin-1C OS=Homo sapiens OX=9606 GN=CORO1C PE=1 SV=1	2	1	1	4.3	4.3	41.603	369	369;474	0	10.214	83761000
F5H5D3;Q9BQE3;A0A1W2PQM2;F8VVB9;F8VRZ4;F8VS66;F8VWV9;A0A7P0TA31;F8VX09;C9JDS9;F8VRK0;C9K0S6;A0A7P0Z4A1;F8W0F6;Q9H853	F5H5D3;Q9BQE3;A0A1W2PQM2;F8VVB9	Tubulin alpha-1C chain	TUBA1C;TUBA1B	tr|F5H5D3|F5H5D3_HUMAN Tubulin alpha chain OS=Homo sapiens OX=9606 GN=TUBA1C PE=1 SV=1;sp|Q9BQE3|TBA1C_HUMAN Tubulin alpha-1C chain OS=Homo sapiens OX=9606 GN=TUBA1C PE=1 SV=1;tr|A0A1W2PQM2|A0A1W2PQM2_HUMAN Tubulin alpha-1C chain OS=Homo sapiens OX=9606 GN	15	24	0	48.7	0	57.73	519	519;449;325;246;112;130;81;314;75;156;49;47;188;231;241	0	10.19	981590000
A0A7I2S2S9;Q9HAV0;P62879;C9JD14;C9JZN1;C9JIS1;H7C5J5;A0A6Q8PFW8;C9JXA5;E7EP32;A0A6Q8PG88;A0A6Q8PFE0;A0A6Q8PFV8;F5H8J8;F5H100;B3KVK2;F5H0S8;E9PCP0;P16520	A0A7I2S2S9;Q9HAV0;P62879;C9JD14;C9JZN1;C9JIS1;H7C5J5;A0A6Q8PFW8;C9JXA5;E7EP32;A0A6Q8PG88;A0A6Q8PFE0;A0A6Q8PFV8	Guanine nucleotide-binding protein subunit beta-4;Guanine nucleotide-binding protein G(I)/G(S)/G(T) subunit beta-2	GNB4;GNB2	tr|A0A7I2S2S9|A0A7I2S2S9_HUMAN Guanine nucleotide-binding protein subunit beta-4 OS=Homo sapiens OX=9606 GN=GNB4 PE=1 SV=1;sp|Q9HAV0|GBB4_HUMAN Guanine nucleotide-binding protein subunit beta-4 OS=Homo sapiens OX=9606 GN=GNB4 PE=1 SV=3;sp|P62879|GBB2_HUMAN	19	3	1	10.4	4.3	36.18	327	327;340;340;79;152;232;242;245;251;296;304;306;322;232;232;240;264;339;340	0	10.124	169960000
I3L297;P46108	I3L297;P46108	Adapter molecule crk	CRK	tr|I3L297|I3L297_HUMAN Adapter molecule crk OS=Homo sapiens OX=9606 GN=CRK PE=1 SV=1;sp|P46108|CRK_HUMAN Adapter molecule crk OS=Homo sapiens OX=9606 GN=CRK PE=1 SV=2	2	1	1	6.7	6.7	25.503	223	223;304	0	10.068	27851000
O75934	O75934	Pre-mRNA-splicing factor SPF27	BCAS2	sp|O75934|SPF27_HUMAN Pre-mRNA-splicing factor SPF27 OS=Homo sapiens OX=9606 GN=BCAS2 PE=1 SV=1	1	1	1	5.8	5.8	26.131	225	225	0	10.03	0
A0A087WW40;Q9Y371	A0A087WW40;Q9Y371	Endophilin-B1	SH3GLB1	tr|A0A087WW40|A0A087WW40_HUMAN Endophilin-B1 OS=Homo sapiens OX=9606 GN=SH3GLB1 PE=1 SV=1;sp|Q9Y371|SHLB1_HUMAN Endophilin-B1 OS=Homo sapiens OX=9606 GN=SH3GLB1 PE=1 SV=1	2	1	1	3.8	3.8	44.26	394	394;365	0	10.001	44980000
I3L1P8;Q02978	I3L1P8;Q02978	Mitochondrial 2-oxoglutarate/malate carrier protein	SLC25A11	tr|I3L1P8|I3L1P8_HUMAN Mitochondrial 2-oxoglutarate/malate carrier protein (Fragment) OS=Homo sapiens OX=9606 GN=SLC25A11 PE=1 SV=1;sp|Q02978|M2OM_HUMAN Mitochondrial 2-oxoglutarate/malate carrier protein OS=Homo sapiens OX=9606 GN=SLC25A11 PE=1 SV=3	2	1	1	5.4	5.4	32.182	296	296;314	0	9.9121	99988000
P49257	P49257	Protein ERGIC-53	LMAN1	sp|P49257|LMAN1_HUMAN Protein ERGIC-53 OS=Homo sapiens OX=9606 GN=LMAN1 PE=1 SV=2	1	1	1	2.4	2.4	57.548	510	510	0	9.4914	354110000
J3KPT4;Q9H4I3	J3KPT4;Q9H4I3	TraB domain-containing protein	TRABD	tr|J3KPT4|J3KPT4_HUMAN TraB domain-containing protein OS=Homo sapiens OX=9606 GN=TRABD PE=1 SV=1;sp|Q9H4I3|TRABD_HUMAN TraB domain-containing protein OS=Homo sapiens OX=9606 GN=TRABD PE=1 SV=1	2	1	1	3.2	3.2	42.692	379	379;376	0	9.3544	0
Q8N8Y2	Q8N8Y2	V-type proton ATPase subunit d 2	ATP6V0D2	sp|Q8N8Y2|VA0D2_HUMAN V-type proton ATPase subunit d 2 OS=Homo sapiens OX=9606 GN=ATP6V0D2 PE=1 SV=1	1	1	1	5.1	5.1	40.426	350	350	0	9.2895	0
Q3ZCM7;A0A075B736;Q5SQY0	Q3ZCM7;A0A075B736;Q5SQY0	Tubulin beta-8 chain	TUBB8	sp|Q3ZCM7|TBB8_HUMAN Tubulin beta-8 chain OS=Homo sapiens OX=9606 GN=TUBB8 PE=1 SV=2;tr|A0A075B736|A0A075B736_HUMAN Tubulin beta chain OS=Homo sapiens OX=9606 GN=TUBB8 PE=1 SV=1;tr|Q5SQY0|Q5SQY0_HUMAN Tubulin beta chain OS=Homo sapiens OX=9606 GN=TUBB8 PE=	3	10	1	22.3	7.2	49.775	444	444;407;410	0	9.212	24531000
J3KN67;A0A2R2Y2Q3;P06753;A0A494C034	J3KN67;A0A2R2Y2Q3;P06753	Tropomyosin alpha-3 chain	TPM3	tr|J3KN67|J3KN67_HUMAN Tropomyosin alpha-3 chain OS=Homo sapiens OX=9606 GN=TPM3 PE=1 SV=1;tr|A0A2R2Y2Q3|A0A2R2Y2Q3_HUMAN Tropomyosin 3 nu OS=Homo sapiens OX=9606 GN=TPM3 PE=1 SV=1;sp|P06753|TPM3_HUMAN Tropomyosin alpha-3 chain OS=Homo sapiens OX=9606 GN=T	4	18	1	48.1	4.6	33.222	285	285;285;285;97	0	9.1625	117610000
Q96CT7	Q96CT7	Coiled-coil domain-containing protein 124	CCDC124	sp|Q96CT7|CC124_HUMAN Coiled-coil domain-containing protein 124 OS=Homo sapiens OX=9606 GN=CCDC124 PE=1 SV=1	1	1	1	9.9	9.9	25.835	223	223	0	9.0147	45799000
Q8N1B9;A0A7I2V2I6;A0A7I2V3D4;A0A7I2V2F6;C9J6X0;A0A7I2V5L0;A0A7I2V3H5;A0A7I2V438;A0A7I2YQU0;A0A7I2V2W9;A0A7I2V458;A0A7I2V2X3;A0A7I2V419;A0A7I2V594;A0A7I2V5U7;A0A7I2V5B2;H7C1Y7;A0A087WXC5;H7C2X4;A0A7I2V2N6;A0A7I2V4N8;E7ESZ7;A0A7I2V327;O95299	Q8N1B9;A0A7I2V2I6;A0A7I2V3D4;A0A7I2V2F6;C9J6X0;A0A7I2V5L0;A0A7I2V3H5;A0A7I2V438;A0A7I2YQU0;A0A7I2V2W9;A0A7I2V458;A0A7I2V2X3;A0A7I2V419;A0A7I2V594;A0A7I2V5U7;A0A7I2V5B2;H7C1Y7;A0A087WXC5;H7C2X4;A0A7I2V2N6;A0A7I2V4N8;E7ESZ7;A0A7I2V327;O95299	NADH dehydrogenase [ubiquinone] 1 alpha subcomplex subunit 10, mitochondrial	NDUFA10	tr|Q8N1B9|Q8N1B9_HUMAN NADH dehydrogenase (Ubiquinone) 1 alpha subcomplex, 10, 42kDa, isoform CRA_c OS=Homo sapiens OX=9606 GN=NDUFA10 PE=1 SV=1;tr|A0A7I2V2I6|A0A7I2V2I6_HUMAN NADH dehydrogenase [ubiquinone] 1 alpha subcomplex subunit 10, mitochondrial OS=	24	1	1	10.9	10.9	22.373	201	201;202;203;236;244;297;297;317;321;335;339;344;345;354;358;361;362;371;375;384;388;390;393;355	0	8.9354	10608000
Q5QPP1;Q14376	Q5QPP1;Q14376	UDP-glucose 4-epimerase	GALE	tr|Q5QPP1|Q5QPP1_HUMAN UDP-glucose 4-epimerase (Fragment) OS=Homo sapiens OX=9606 GN=GALE PE=1 SV=1;sp|Q14376|GALE_HUMAN UDP-glucose 4-epimerase OS=Homo sapiens OX=9606 GN=GALE PE=1 SV=2	2	1	1	8.8	8.8	21.432	194	194;348	0	8.8124	0
Q5QPN5;Q5QPN9;Q5QPQ3;Q5QPQ2;O95372	Q5QPN5;Q5QPN9;Q5QPQ3;Q5QPQ2;O95372	Acyl-protein thioesterase 2	LYPLA2	tr|Q5QPN5|Q5QPN5_HUMAN Acyl-protein thioesterase 2 (Fragment) OS=Homo sapiens OX=9606 GN=LYPLA2 PE=1 SV=8;tr|Q5QPN9|Q5QPN9_HUMAN Acyl-protein thioesterase 2 OS=Homo sapiens OX=9606 GN=LYPLA2 PE=1 SV=1;tr|Q5QPQ3|Q5QPQ3_HUMAN Acyl-protein thioesterase 2 OS=H	5	1	1	28.9	28.9	9.6761	90	90;137;180;182;231	0	8.6439	5085800
F8WF48;F8WCJ7;Q99442	F8WF48;F8WCJ7;Q99442	Translocation protein SEC62	SEC62	tr|F8WF48|F8WF48_HUMAN Translocation protein SEC62 OS=Homo sapiens OX=9606 GN=SEC62 PE=1 SV=1;tr|F8WCJ7|F8WCJ7_HUMAN Translocation protein SEC62 OS=Homo sapiens OX=9606 GN=SEC62 PE=1 SV=1;sp|Q99442|SEC62_HUMAN Translocation protein SEC62 OS=Homo sapiens OX	3	1	1	14.1	14.1	9.8703	85	85;101;399	0	8.6321	143390000
A6NHL2	A6NHL2	Tubulin alpha chain-like 3	TUBAL3	sp|A6NHL2|TBAL3_HUMAN Tubulin alpha chain-like 3 OS=Homo sapiens OX=9606 GN=TUBAL3 PE=1 SV=2	1	5	1	10.5	3.8	49.908	446	446	0	8.6276	27831000
Q92504	Q92504	Zinc transporter SLC39A7	SLC39A7	sp|Q92504|S39A7_HUMAN Zinc transporter SLC39A7 OS=Homo sapiens OX=9606 GN=SLC39A7 PE=1 SV=2	1	1	1	3	3	50.117	469	469	0	8.5826	17860000
Q12874	Q12874	Splicing factor 3A subunit 3	SF3A3	sp|Q12874|SF3A3_HUMAN Splicing factor 3A subunit 3 OS=Homo sapiens OX=9606 GN=SF3A3 PE=1 SV=1	1	1	1	2.4	2.4	58.848	501	501	0	8.5406	140670000
Q5QPJ9;Q5QPK2;H0Y368;O60762	Q5QPJ9;Q5QPK2;H0Y368;O60762	Dolichol-phosphate mannosyltransferase subunit 1	DPM1	tr|Q5QPJ9|Q5QPJ9_HUMAN Dolichol-phosphate mannosyltransferase subunit 1 (Fragment) OS=Homo sapiens OX=9606 GN=DPM1 PE=1 SV=2;tr|Q5QPK2|Q5QPK2_HUMAN Dolichol-phosphate mannosyltransferase subunit 1 OS=Homo sapiens OX=9606 GN=DPM1 PE=1 SV=1;tr|H0Y368|H0Y368_	4	1	1	10	10	25.106	221	221;287;295;260	0	8.5047	4131800
P98179	P98179	RNA-binding protein 3	RBM3	sp|P98179|RBM3_HUMAN RNA-binding protein 3 OS=Homo sapiens OX=9606 GN=RBM3 PE=1 SV=1	1	1	1	11.5	11.5	17.17	157	157	0	8.3181	132840000
O75369;Q14315	O75369;Q14315	Filamin-B;Filamin-C	FLNB;FLNC	sp|O75369|FLNB_HUMAN Filamin-B OS=Homo sapiens OX=9606 GN=FLNB PE=1 SV=2;sp|Q14315|FLNC_HUMAN Filamin-C OS=Homo sapiens OX=9606 GN=FLNC PE=1 SV=3	2	1	1	0.5	0.5	278.16	2602	2602;2725	0	8.2349	14409000
H7BZJ3	H7BZJ3		PDIA3	tr|H7BZJ3|H7BZJ3_HUMAN Protein disulfide-isomerase A3 (Fragment) OS=Homo sapiens OX=9606 GN=PDIA3 PE=1 SV=1	1	5	1	40.7	11.4	13.519	123	123	0	8.1962	353830000
E9PFD4;B5MCE7;Q75MG1;B5MCH7;E7ETZ4;Q9Y6E2	E9PFD4;B5MCE7;Q75MG1;B5MCH7;E7ETZ4;Q9Y6E2	Basic leucine zipper and W2 domain-containing protein 2	BZW2	tr|E9PFD4|E9PFD4_HUMAN BZW2 protein OS=Homo sapiens OX=9606 GN=BZW2 PE=1 SV=2;tr|B5MCE7|B5MCE7_HUMAN Basic leucine zipper and W2 domain-containing protein 2 OS=Homo sapiens OX=9606 GN=BZW2 PE=1 SV=1;tr|Q75MG1|Q75MG1_HUMAN Basic leucine zipper and W2 domain	6	1	1	7.9	7.9	21.511	189	189;225;274;343;408;419	0	8.1763	7879000
F8VYE8;P36873;A0A087WYY5;F8VR82	F8VYE8;P36873;A0A087WYY5;F8VR82	Serine/threonine-protein phosphatase;Serine/threonine-protein phosphatase PP1-gamma catalytic subunit	PPP1CC	tr|F8VYE8|F8VYE8_HUMAN Serine/threonine-protein phosphatase OS=Homo sapiens OX=9606 GN=PPP1CC PE=1 SV=1;sp|P36873|PP1G_HUMAN Serine/threonine-protein phosphatase PP1-gamma catalytic subunit OS=Homo sapiens OX=9606 GN=PPP1CC PE=1 SV=1;tr|A0A087WYY5|A0A087WY	4	3	1	13.2	4.6	34.95	304	304;323;140;270	0	8.1443	162470000
C9J3L8;C9J5W0;A0A3B3IRT8;E9PAL7;C9IZQ1;P43307	C9J3L8;C9J5W0;A0A3B3IRT8;E9PAL7;C9IZQ1;P43307	Translocon-associated protein subunit alpha	SSR1	tr|C9J3L8|C9J3L8_HUMAN Signal sequence receptor subunit alpha OS=Homo sapiens OX=9606 GN=SSR1 PE=1 SV=1;tr|C9J5W0|C9J5W0_HUMAN Signal sequence receptor subunit alpha OS=Homo sapiens OX=9606 GN=SSR1 PE=1 SV=1;tr|A0A3B3IRT8|A0A3B3IRT8_HUMAN Signal sequence r	6	1	1	5.7	5.7	29.573	265	265;266;288;291;298;286	0	8.1345	4954000
Q92522	Q92522	Histone H1x	H1FX	sp|Q92522|H1X_HUMAN Histone H1.10 OS=Homo sapiens OX=9606 GN=H1-10 PE=1 SV=1	1	1	1	7	7	22.487	213	213	0	8.0977	94016000
H0YHU4;H0YIH0;Q9UBP6	H0YHU4;H0YIH0;Q9UBP6	tRNA (guanine-N(7)-)-methyltransferase	METTL1	tr|H0YHU4|H0YHU4_HUMAN tRNA (guanine-N(7)-)-methyltransferase (Fragment) OS=Homo sapiens OX=9606 GN=METTL1 PE=1 SV=1;tr|H0YIH0|H0YIH0_HUMAN tRNA (guanine-N(7)-)-methyltransferase (Fragment) OS=Homo sapiens OX=9606 GN=METTL1 PE=1 SV=1;sp|Q9UBP6|TRMB_HUMAN t	3	1	1	23.8	23.8	7.0119	63	63;124;276	0	8.0975	77115000
Q9UGI8	Q9UGI8	Testin	TES	sp|Q9UGI8|TES_HUMAN Testin OS=Homo sapiens OX=9606 GN=TES PE=1 SV=1	1	1	1	3.1	3.1	47.996	421	421	0	8.085	67017000
P61758	P61758	Prefoldin subunit 3	VBP1	sp|P61758|PFD3_HUMAN Prefoldin subunit 3 OS=Homo sapiens OX=9606 GN=VBP1 PE=1 SV=4	1	1	1	9.6	9.6	22.626	197	197	0	8.031	6792900
A0A1W2PRX1;A0A1W2PR11;Q5QT33;A0A140T962;A0A140T9J9;A0A140T9B3;A0A140TA05;A0A1W2PS56;A0A140T9L3;A0A140T9E1;A0A140T942;Q5RIP0;A0A0G2JIF0;A0A0G2JH50;A2BF26;P01893;A0A140T9X6;A0A140TA14;A0A140TA11;A0A140T9W7;A0A140T9W3;A0A140T9D9;A0A140T9C2;A0A140T939;A0A140T9H3;A0A140T9G0;A0A140T9A9;A0A140T9J8;A0A1W2PNZ7;A0A140T9Y5;A0A140T997;A0A0G2JNV5;A0A140T9V0;A0A140T8X0;D0EV57;A0A0G2JPA3;A0A140T9W2;Q2L6G2;D5H3J…	A0A1W2PRX1;A0A1W2PR11;Q5QT33;A0A140T962;A0A140T9J9;A0A140T9B3;A0A140TA05;A0A1W2PS56;A0A140T9L3;A0A140T9E1;A0A140T942;Q5RIP0;A0A0G2JIF0;A0A0G2JH50;A2BF26;P01893	Putative HLA class I histocompatibility antigen, alpha chain H	HLA-C;HLA-Cw;HLA-H	tr|A0A1W2PRX1|A0A1W2PRX1_HUMAN HLA class I histocompatibility antigen, C alpha chain OS=Homo sapiens OX=9606 GN=HLA-C PE=1 SV=1;tr|A0A1W2PR11|A0A1W2PR11_HUMAN HLA class I histocompatibility antigen, C alpha chain OS=Homo sapiens OX=9606 GN=HLA-C PE=1 SV=1;	45	4	1	29.1	6.6	26.887	244	244;325;366;368;372;397;224;244;261;261;261;366;368;372;397;362;213;224;224;225;225;225;225;225;241;241;241;242;244;246;246;254;334;334;346;346;355;362;362;366;368;372;442;442;346	0	7.994	7948600
H0YC04;P21281	H0YC04;P21281	V-type proton ATPase subunit B, brain isoform	ATP6V1B2	tr|H0YC04|H0YC04_HUMAN V-type proton ATPase subunit B, brain isoform (Fragment) OS=Homo sapiens OX=9606 GN=ATP6V1B2 PE=1 SV=1;sp|P21281|VATB2_HUMAN V-type proton ATPase subunit B, brain isoform OS=Homo sapiens OX=9606 GN=ATP6V1B2 PE=1 SV=3	2	1	1	7.5	7.5	21.003	199	199;511	0	7.9785	70522000
A0A2R8YEY5;A0A2R8YEZ4;A0A2R8Y5D3;O15160	A0A2R8YEY5;A0A2R8YEZ4;A0A2R8Y5D3;O15160	DNA-directed RNA polymerases I and III subunit RPAC1	POLR1C	tr|A0A2R8YEY5|A0A2R8YEY5_HUMAN DNA-directed RNA polymerases I and III subunit RPAC1 OS=Homo sapiens OX=9606 GN=POLR1C PE=1 SV=1;tr|A0A2R8YEZ4|A0A2R8YEZ4_HUMAN DNA-directed RNA polymerases I and III subunit RPAC1 OS=Homo sapiens OX=9606 GN=POLR1C PE=1 SV=1;	4	1	1	7.2	7.2	32.917	291	291;307;343;346	0	7.9759	1527000
Q5SZC9;Q9P1F3	Q5SZC9;Q9P1F3	Costars family protein ABRACL	ABRACL	tr|Q5SZC9|Q5SZC9_HUMAN Costars family protein ABRACL OS=Homo sapiens OX=9606 GN=ABRACL PE=1 SV=1;sp|Q9P1F3|ABRAL_HUMAN Costars family protein ABRACL OS=Homo sapiens OX=9606 GN=ABRACL PE=1 SV=1	2	1	1	23.9	23.9	7.5164	67	67;81	0	7.8814	80139000
H3BTB3;I3L0H8;Q9NUU7	H3BTB3;I3L0H8;Q9NUU7	ATP-dependent RNA helicase DDX19A	DDX19A	tr|H3BTB3|H3BTB3_HUMAN RNA helicase OS=Homo sapiens OX=9606 GN=DDX19A PE=1 SV=1;tr|I3L0H8|I3L0H8_HUMAN ATP-dependent RNA helicase DDX19A OS=Homo sapiens OX=9606 GN=DDX19A PE=1 SV=1;sp|Q9NUU7|DD19A_HUMAN ATP-dependent RNA helicase DDX19A OS=Homo sapiens OX=	3	1	1	12.4	12.4	14.479	129	129;447;478	0	7.8734	12166000
A0A0A0MRX2;Q96HY6	A0A0A0MRX2;Q96HY6	DDRGK domain-containing protein 1	DDRGK1	tr|A0A0A0MRX2|A0A0A0MRX2_HUMAN DDRGK domain-containing protein 1 OS=Homo sapiens OX=9606 GN=DDRGK1 PE=1 SV=1;sp|Q96HY6|DDRGK_HUMAN DDRGK domain-containing protein 1 OS=Homo sapiens OX=9606 GN=DDRGK1 PE=1 SV=2	2	1	1	6.4	6.4	33.939	298	298;314	0	7.8632	30717000
P0DN76;Q01081	P0DN76;Q01081	Splicing factor U2AF 35 kDa subunit	U2AF1	sp|P0DN76|U2AF5_HUMAN Splicing factor U2AF 35 kDa subunit-like protein OS=Homo sapiens OX=9606 GN=U2AF1L5 PE=1 SV=1;sp|Q01081|U2AF1_HUMAN Splicing factor U2AF 35 kDa subunit OS=Homo sapiens OX=9606 GN=U2AF1 PE=1 SV=3	2	1	1	5.4	5.4	27.872	240	240;240	0	7.8236	61047000
G3V4P8;P60983	G3V4P8;P60983	Glia maturation factor beta	GMFB	tr|G3V4P8|G3V4P8_HUMAN Glia maturation factor beta (Fragment) OS=Homo sapiens OX=9606 GN=GMFB PE=1 SV=1;sp|P60983|GMFB_HUMAN Glia maturation factor beta OS=Homo sapiens OX=9606 GN=GMFB PE=1 SV=2	2	1	1	15.3	15.3	17.512	150	150;142	0	7.7624	76036000
P15531;E7ERL0;E5RHP0;C9K028	P15531;E7ERL0;E5RHP0	Nucleoside diphosphate kinase A	NME1	sp|P15531|NDKA_HUMAN Nucleoside diphosphate kinase A OS=Homo sapiens OX=9606 GN=NME1 PE=1 SV=1;tr|E7ERL0|E7ERL0_HUMAN Nucleoside diphosphate kinase A OS=Homo sapiens OX=9606 GN=NME1 PE=1 SV=1;tr|E5RHP0|E5RHP0_HUMAN Nucleoside diphosphate kinase A OS=Homo s	4	8	1	63.8	9.2	17.149	152	152;139;82;60	0	7.7298	396380000
Q8NDC0	Q8NDC0	MAPK-interacting and spindle-stabilizing protein-like	MAPK1IP1L	sp|Q8NDC0|MISSL_HUMAN MAPK-interacting and spindle-stabilizing protein-like OS=Homo sapiens OX=9606 GN=MAPK1IP1L PE=1 SV=4	1	1	1	6.9	6.9	24.269	245	245	0	7.7293	39612000
P16989;A0A0D9SEI8;Q9Y2T7	P16989;A0A0D9SEI8;Q9Y2T7	Y-box-binding protein 3;Y-box-binding protein 2	YBX3;YBX2	sp|P16989|YBOX3_HUMAN Y-box-binding protein 3 OS=Homo sapiens OX=9606 GN=YBX3 PE=1 SV=4;tr|A0A0D9SEI8|A0A0D9SEI8_HUMAN Y-box-binding protein 3 (Fragment) OS=Homo sapiens OX=9606 GN=YBX3 PE=1 SV=1;sp|Q9Y2T7|YBOX2_HUMAN Y-box-binding protein 2 OS=Homo sapien	3	4	1	14	5.1	40.089	372	372;92;364	0	7.7201	49689000
P04040	P04040	Catalase	CAT	sp|P04040|CATA_HUMAN Catalase OS=Homo sapiens OX=9606 GN=CAT PE=1 SV=3	1	1	1	4.6	4.6	59.755	527	527	0	7.7185	59067000
G3V448;Q9H3N1	G3V448;Q9H3N1	Thioredoxin-related transmembrane protein 1	TMX1	tr|G3V448|G3V448_HUMAN Thioredoxin-related transmembrane protein 1 OS=Homo sapiens OX=9606 GN=TMX1 PE=1 SV=1;sp|Q9H3N1|TMX1_HUMAN Thioredoxin-related transmembrane protein 1 OS=Homo sapiens OX=9606 GN=TMX1 PE=1 SV=1	2	1	1	11.4	11.4	11.911	105	105;280	0	7.6526	176600000
C9JL85;P58546	C9JL85;P58546	Myotrophin	MTPN	tr|C9JL85|C9JL85_HUMAN Myotrophin OS=Homo sapiens OX=9606 GN=MTPN PE=1 SV=1;sp|P58546|MTPN_HUMAN Myotrophin OS=Homo sapiens OX=9606 GN=MTPN PE=1 SV=2	2	1	1	32.7	32.7	5.7044	52	52;118	0	7.6343	41416000
Q9BVA1;Q13885	Q9BVA1;Q13885	Tubulin beta-2B chain;Tubulin beta-2A chain	TUBB2B;TUBB2A	sp|Q9BVA1|TBB2B_HUMAN Tubulin beta-2B chain OS=Homo sapiens OX=9606 GN=TUBB2B PE=1 SV=1;sp|Q13885|TBB2A_HUMAN Tubulin beta-2A chain OS=Homo sapiens OX=9606 GN=TUBB2A PE=1 SV=1	2	24	1	43.6	2	49.953	445	445;445	0	7.621	21348000
F8WDF3;C9J932;H7C5M9;C9JSA3;C9JND6;C9J6F3;C9J5C3;Q9BUL8	F8WDF3;C9J932;H7C5M9;C9JSA3;C9JND6;C9J6F3;C9J5C3;Q9BUL8	Programmed cell death protein 10	PDCD10	tr|F8WDF3|F8WDF3_HUMAN Programmed cell death protein 10 OS=Homo sapiens OX=9606 GN=PDCD10 PE=1 SV=1;tr|C9J932|C9J932_HUMAN Programmed cell death protein 10 (Fragment) OS=Homo sapiens OX=9606 GN=PDCD10 PE=1 SV=1;tr|H7C5M9|H7C5M9_HUMAN Programmed cell death	8	1	1	16.9	16.9	6.7479	59	59;79;122;134;146;186;202;212	0	7.615	0
Q16762	Q16762	Thiosulfate sulfurtransferase	TST	sp|Q16762|THTR_HUMAN Thiosulfate sulfurtransferase OS=Homo sapiens OX=9606 GN=TST PE=1 SV=4	1	1	1	6.1	6.1	33.429	297	297	0	7.5996	90769000
O15511	O15511	Actin-related protein 2/3 complex subunit 5	ARPC5	sp|O15511|ARPC5_HUMAN Actin-related protein 2/3 complex subunit 5 OS=Homo sapiens OX=9606 GN=ARPC5 PE=1 SV=3	1	1	1	7.9	7.9	16.32	151	151	0	7.5961	46662000
Q9BXY0	Q9BXY0	Protein MAK16 homolog	MAK16	sp|Q9BXY0|MAK16_HUMAN Protein MAK16 homolog OS=Homo sapiens OX=9606 GN=MAK16 PE=1 SV=2	1	1	1	6	6	35.368	300	300	0	7.5932	68529000
H0YG54;H0YGR4;F5GYG5;Q9Y3B8	H0YG54;H0YGR4;F5GYG5;Q9Y3B8	Oligoribonuclease, mitochondrial	REXO2	tr|H0YG54|H0YG54_HUMAN Oligoribonuclease, mitochondrial OS=Homo sapiens OX=9606 GN=REXO2 PE=1 SV=2;tr|H0YGR4|H0YGR4_HUMAN Oligoribonuclease, mitochondrial (Fragment) OS=Homo sapiens OX=9606 GN=REXO2 PE=1 SV=1;tr|F5GYG5|F5GYG5_HUMAN Oligoribonuclease, mitoc	4	1	1	8.5	8.5	21.848	188	188;192;222;237	0	7.5666	25131000
G5E9E9;P23919	G5E9E9;P23919	Thymidylate kinase	DTYMK	tr|G5E9E9|G5E9E9_HUMAN Deoxythymidylate kinase (Thymidylate kinase), isoform CRA_d OS=Homo sapiens OX=9606 GN=DTYMK PE=1 SV=1;sp|P23919|KTHY_HUMAN Thymidylate kinase OS=Homo sapiens OX=9606 GN=DTYMK PE=1 SV=4	2	1	1	14.5	14.5	9.2896	83	83;212	0	7.5379	0
Q9BQA1	Q9BQA1	Methylosome protein 50	WDR77	sp|Q9BQA1|MEP50_HUMAN Methylosome protein 50 OS=Homo sapiens OX=9606 GN=WDR77 PE=1 SV=1	1	1	1	5	5	36.724	342	342	0	7.5376	30362000
Q9P287	Q9P287	BRCA2 and CDKN1A-interacting protein	BCCIP	sp|Q9P287|BCCIP_HUMAN BRCA2 and CDKN1A-interacting protein OS=Homo sapiens OX=9606 GN=BCCIP PE=1 SV=1	1	1	1	7.3	7.3	35.979	314	314	0	7.5364	69133000
P54136	P54136	Arginine--tRNA ligase, cytoplasmic	RARS	sp|P54136|SYRC_HUMAN Arginine--tRNA ligase, cytoplasmic OS=Homo sapiens OX=9606 GN=RARS1 PE=1 SV=2	1	1	1	1.7	1.7	75.378	660	660	0	7.5223	32284000
K7EKI4;K7ELF1;K7ELQ0;K7ES61;X6RAY8;Q9BYD3	K7EKI4;K7ELF1;K7ELQ0;K7ES61;X6RAY8;Q9BYD3	39S ribosomal protein L4, mitochondrial	MRPL4	tr|K7EKI4|K7EKI4_HUMAN 39S ribosomal protein L4, mitochondrial OS=Homo sapiens OX=9606 GN=MRPL4 PE=1 SV=1;tr|K7ELF1|K7ELF1_HUMAN 39S ribosomal protein L4, mitochondrial (Fragment) OS=Homo sapiens OX=9606 GN=MRPL4 PE=1 SV=1;tr|K7ELQ0|K7ELQ0_HUMAN 39S riboso	6	1	1	12.6	12.6	14.056	127	127;163;220;300;357;311	0	7.4503	69227000
D6RBD7;C9J1V9;O43324	D6RBD7;C9J1V9;O43324	Eukaryotic translation elongation factor 1 epsilon-1	EEF1E1;EEF1E1-BLOC1S5	tr|D6RBD7|D6RBD7_HUMAN Eukaryotic translation elongation factor 1 epsilon-1 OS=Homo sapiens OX=9606 GN=EEF1E1 PE=1 SV=1;tr|C9J1V9|C9J1V9_HUMAN EEF1E1-BLOC1S5 readthrough (NMD candidate) OS=Homo sapiens OX=9606 GN=EEF1E1-BLOC1S5 PE=4 SV=2;sp|O43324|MCA3_HUM	3	1	1	7.3	7.3	16.686	150	150;151;174	0	7.4501	48215000
Q9Y2V2	Q9Y2V2	Calcium-regulated heat stable protein 1	CARHSP1	sp|Q9Y2V2|CHSP1_HUMAN Calcium-regulated heat-stable protein 1 OS=Homo sapiens OX=9606 GN=CARHSP1 PE=1 SV=2	1	1	1	10.9	10.9	15.892	147	147	0	7.4268	128550000
P05386	P05386	60S acidic ribosomal protein P1	RPLP1	sp|P05386|RLA1_HUMAN 60S acidic ribosomal protein P1 OS=Homo sapiens OX=9606 GN=RPLP1 PE=1 SV=1	1	1	1	14	14	11.514	114	114	0	7.4264	50601000
J3KQ18;B5MC82;P30046;A6NHG4	J3KQ18;B5MC82;P30046;A6NHG4	D-dopachrome decarboxylase;D-dopachrome decarboxylase-like protein	DDT;DDTL	tr|J3KQ18|J3KQ18_HUMAN D-dopachrome decarboxylase OS=Homo sapiens OX=9606 GN=DDT PE=1 SV=1;tr|B5MC82|B5MC82_HUMAN D-dopachrome decarboxylase OS=Homo sapiens OX=9606 GN=DDT PE=3 SV=2;sp|P30046|DOPD_HUMAN D-dopachrome decarboxylase OS=Homo sapiens OX=9606 GN	4	1	1	9.1	9.1	14.192	132	132;166;118;134	0	7.4244	107680000
A0A087WUK2;O14979	A0A087WUK2;O14979	Heterogeneous nuclear ribonucleoprotein D-like	HNRNPDL	tr|A0A087WUK2|A0A087WUK2_HUMAN Heterogeneous nuclear ribonucleoprotein D-like OS=Homo sapiens OX=9606 GN=HNRNPDL PE=1 SV=1;sp|O14979|HNRDL_HUMAN Heterogeneous nuclear ribonucleoprotein D-like OS=Homo sapiens OX=9606 GN=HNRNPDL PE=1 SV=3	2	2	1	6.9	4.1	40.04	363	363;420	0	7.4134	51393000
J3QQY2;J3KS45;Q9UM00	J3QQY2;J3KS45;Q9UM00	Transmembrane and coiled-coil domain-containing protein 1	TMCO1	tr|J3QQY2|J3QQY2_HUMAN Calcium load-activated calcium channel OS=Homo sapiens OX=9606 GN=TMCO1 PE=1 SV=1;tr|J3KS45|J3KS45_HUMAN Calcium load-activated calcium channel (Fragment) OS=Homo sapiens OX=9606 GN=TMCO1 PE=1 SV=1;sp|Q9UM00|TMCO1_HUMAN Calcium load-	3	1	1	14.4	14.4	11.372	104	104;143;239	0	7.3766	33651000
F8VXI1;F8VRD8;Q9UI09	F8VXI1;F8VRD8;Q9UI09	NADH dehydrogenase [ubiquinone] 1 alpha subcomplex subunit 12	NDUFA12	tr|F8VXI1|F8VXI1_HUMAN NADH dehydrogenase [ubiquinone] 1 alpha subcomplex subunit 12 OS=Homo sapiens OX=9606 GN=NDUFA12 PE=1 SV=1;tr|F8VRD8|F8VRD8_HUMAN NADH dehydrogenase [ubiquinone] 1 alpha subcomplex subunit 12 OS=Homo sapiens OX=9606 GN=NDUFA12 PE=1 S	3	1	1	16.4	16.4	6.2241	55	55;99;145	0	7.3305	27211000
F8W0P7	F8W0P7		ATP5B	tr|F8W0P7|F8W0P7_HUMAN ATP synthase subunit beta, mitochondrial (Fragment) OS=Homo sapiens OX=9606 GN=ATP5F1B PE=1 SV=2	1	11	1	49.6	7	28.392	270	270	0	7.296	39197000
A0A2R8Y6B6;P07203	A0A2R8Y6B6;P07203	Glutathione peroxidase 1	GPX1	tr|A0A2R8Y6B6|A0A2R8Y6B6_HUMAN Glutathione peroxidase 1 OS=Homo sapiens OX=9606 GN=GPX1 PE=1 SV=1;sp|P07203|GPX1_HUMAN Glutathione peroxidase 1 OS=Homo sapiens OX=9606 GN=GPX1 PE=1 SV=4	2	1	1	7.6	7.6	16.914	157	157;203	0	7.278	54609000
H0YDT5;A0A7P0TB55;A0A7P0T8G6;A0A7P0TB51;Q5T4U5;P11310	H0YDT5;A0A7P0TB55;A0A7P0T8G6;A0A7P0TB51;Q5T4U5;P11310	Medium-chain specific acyl-CoA dehydrogenase, mitochondrial	ACADM	tr|H0YDT5|H0YDT5_HUMAN Medium-chain-specific acyl-CoA dehydrogenase, mitochondrial (Fragment) OS=Homo sapiens OX=9606 GN=ACADM PE=1 SV=1;tr|A0A7P0TB55|A0A7P0TB55_HUMAN Medium-chain-specific acyl-CoA dehydrogenase, mitochondrial OS=Homo sapiens OX=9606 GN=A	6	1	1	22.4	22.4	7.0552	67	67;275;335;342;454;421	0	7.2723	9783400
P13674	P13674	Prolyl 4-hydroxylase subunit alpha-1	P4HA1	sp|P13674|P4HA1_HUMAN Prolyl 4-hydroxylase subunit alpha-1 OS=Homo sapiens OX=9606 GN=P4HA1 PE=1 SV=2	1	1	1	3.7	3.7	61.049	534	534	0	7.2486	6244300
M0QY80;M0QXB5;O95571	M0QY80;M0QXB5;O95571	Persulfide dioxygenase ETHE1, mitochondrial	ETHE1	tr|M0QY80|M0QY80_HUMAN Persulfide dioxygenase ETHE1, mitochondrial OS=Homo sapiens OX=9606 GN=ETHE1 PE=1 SV=1;tr|M0QXB5|M0QXB5_HUMAN Persulfide dioxygenase ETHE1, mitochondrial OS=Homo sapiens OX=9606 GN=ETHE1 PE=1 SV=1;sp|O95571|ETHE1_HUMAN Persulfide dio	3	1	1	14.7	14.7	10.632	95	95;260;254	0	7.2332	176870000
A0A5F9ZHY7;Q8WY22	A0A5F9ZHY7;Q8WY22	BRI3-binding protein	BRI3BP	tr|A0A5F9ZHY7|A0A5F9ZHY7_HUMAN BRI3-binding protein OS=Homo sapiens OX=9606 GN=BRI3BP PE=1 SV=1;sp|Q8WY22|BRI3B_HUMAN BRI3-binding protein OS=Homo sapiens OX=9606 GN=BRI3BP PE=1 SV=1	2	1	1	6.7	6.7	31.26	282	282;251	0	7.2208	9703400
Q9BZK3	Q9BZK3	Putative nascent polypeptide-associated complex subunit alpha-like protein	NACAP1	sp|Q9BZK3|NACP4_HUMAN Putative nascent polypeptide-associated complex subunit alpha-like protein OS=Homo sapiens OX=9606 GN=NACA4P PE=5 SV=1	1	3	1	14.1	7	23.306	213	213	0	7.2088	82056000
Q93077;Q7L7L0;P04908	Q93077;Q7L7L0;P04908	Histone H2A type 1-C;Histone H2A type 3;Histone H2A type 1-B/E	HIST1H2AC;HIST3H2A;HIST1H2AB	sp|Q93077|H2A1C_HUMAN Histone H2A type 1-C OS=Homo sapiens OX=9606 GN=H2AC6 PE=1 SV=3;sp|Q7L7L0|H2A3_HUMAN Histone H2A type 3 OS=Homo sapiens OX=9606 GN=H2AW PE=1 SV=3;sp|P04908|H2A1B_HUMAN Histone H2A type 1-B/E OS=Homo sapiens OX=9606 GN=H2AC4 PE=1 SV=2	3	5	1	35.4	8.5	14.105	130	130;130;130	0	7.1874	37916000
B6VEX4;A0A0A0MRT6;Q8IZP0	B6VEX4;A0A0A0MRT6;Q8IZP0	Abl interactor 1	ABI1	tr|B6VEX4|B6VEX4_HUMAN Abl interactor 1 OS=Homo sapiens OX=9606 GN=ABI1 PE=1 SV=1;tr|A0A0A0MRT6|A0A0A0MRT6_HUMAN Abl interactor 1 OS=Homo sapiens OX=9606 GN=ABI1 PE=1 SV=1;sp|Q8IZP0|ABI1_HUMAN Abl interactor 1 OS=Homo sapiens OX=9606 GN=ABI1 PE=1 SV=4	3	1	1	4.1	4.1	43.294	393	393;475;508	0	7.1709	0
Q96I25	Q96I25	Splicing factor 45	RBM17	sp|Q96I25|SPF45_HUMAN Splicing factor 45 OS=Homo sapiens OX=9606 GN=RBM17 PE=1 SV=1	1	1	1	3.2	3.2	44.961	401	401	0	7.1197	34364000
D6R9A6;P26583	D6R9A6;P26583	High mobility group protein B2	HMGB2	tr|D6R9A6|D6R9A6_HUMAN High mobility group protein B2 (Fragment) OS=Homo sapiens OX=9606 GN=HMGB2 PE=1 SV=1;sp|P26583|HMGB2_HUMAN High mobility group protein B2 OS=Homo sapiens OX=9606 GN=HMGB2 PE=1 SV=2	2	1	1	11.2	11.2	15.404	134	134;209	0	7.1171	44460000
A0A1B0GV49;A0A1B0GTY9;A0A1B0GTJ4;A0A1B0GUA1;A0A1B0GTG2;A0A1B0GW82;A0A1B0GW77;P49419	A0A1B0GV49;A0A1B0GTY9;A0A1B0GTJ4;A0A1B0GUA1;A0A1B0GTG2;A0A1B0GW82;A0A1B0GW77;P49419	Alpha-aminoadipic semialdehyde dehydrogenase	ALDH7A1	tr|A0A1B0GV49|A0A1B0GV49_HUMAN Aldehyde dehydrogenase (NAD(+)) OS=Homo sapiens OX=9606 GN=ALDH7A1 PE=1 SV=1;tr|A0A1B0GTY9|A0A1B0GTY9_HUMAN Alpha-aminoadipic semialdehyde dehydrogenase OS=Homo sapiens OX=9606 GN=ALDH7A1 PE=1 SV=1;tr|A0A1B0GTJ4|A0A1B0GTJ4_HU	8	1	1	7.8	7.8	50.971	472	472;479;499;521;536;545;554;539	0	7.1137	76918000
D6RCF2;O75367	D6RCF2;O75367	Histone H2A;Core histone macro-H2A.1	H2AFY	tr|D6RCF2|D6RCF2_HUMAN Histone H2A OS=Homo sapiens OX=9606 GN=MACROH2A1 PE=1 SV=1;sp|O75367|H2AY_HUMAN Core histone macro-H2A.1 OS=Homo sapiens OX=9606 GN=MACROH2A1 PE=1 SV=4	2	1	1	12.1	12.1	17.575	165	165;372	0	7.0926	172310000
E9PQH6;Q5JR08;P08134	E9PQH6;Q5JR08;P08134	Rho-related GTP-binding protein RhoC	RHOC	tr|E9PQH6|E9PQH6_HUMAN Rho-related GTP-binding protein RhoC (Fragment) OS=Homo sapiens OX=9606 GN=RHOC PE=1 SV=1;tr|Q5JR08|Q5JR08_HUMAN Rho-related GTP-binding protein RhoC (Fragment) OS=Homo sapiens OX=9606 GN=RHOC PE=1 SV=8;sp|P08134|RHOC_HUMAN Rho-relat	3	2	1	14.2	5.9	19.224	169	169;188;193	0	7.0858	85764000
H0YJ11;H0YJW3;H7C5W8;H9KV75;A0A7I2V4Y4;H7C144;F5GXS2;P12814;O43707	H0YJ11;H0YJW3;H7C5W8;H9KV75;A0A7I2V4Y4;H7C144;F5GXS2;P12814;O43707	Alpha-actinin-1;Alpha-actinin-4	ACTN1;ACTN4	tr|H0YJ11|H0YJ11_HUMAN Alpha-actinin-1 (Fragment) OS=Homo sapiens OX=9606 GN=ACTN1 PE=1 SV=1;tr|H0YJW3|H0YJW3_HUMAN Alpha-actinin-1 (Fragment) OS=Homo sapiens OX=9606 GN=ACTN1 PE=1 SV=1;tr|H7C5W8|H7C5W8_HUMAN Alpha-actinin-1 (Fragment) OS=Homo sapiens OX=9	9	1	1	5.8	5.8	24.263	207	207;251;297;822;895;906;911;892;911	0	7.0857	13678000
L0R6Q1	L0R6Q1		SLC35A4	sp|L0R6Q1|S35U4_HUMAN SLC35A4 upstream open reading frame protein OS=Homo sapiens OX=9606 GN=SLC35A4 PE=3 SV=1	1	1	1	9.7	9.7	11.133	103	103	0	7.0587	11812000
P51970	P51970	NADH dehydrogenase [ubiquinone] 1 alpha subcomplex subunit 8	NDUFA8	sp|P51970|NDUA8_HUMAN NADH dehydrogenase [ubiquinone] 1 alpha subcomplex subunit 8 OS=Homo sapiens OX=9606 GN=NDUFA8 PE=1 SV=3	1	1	1	10.5	10.5	20.105	172	172	0	7.0535	92842000
A0A0D9SGB2;Q5JXI0;A0A0D9SFI6;A0A0D9SFB0;Q5JXH9;A0A0D9SFZ9;Q5JXH8;Q5JXH7;Q5JXI3;Q5JXI2;Q5JXI8;A0A494C0D6;Q13642	A0A0D9SGB2;Q5JXI0;A0A0D9SFI6;A0A0D9SFB0;Q5JXH9;A0A0D9SFZ9;Q5JXH8;Q5JXH7;Q5JXI3;Q5JXI2;Q5JXI8;A0A494C0D6;Q13642	Four and a half LIM domains protein 1	FHL1	tr|A0A0D9SGB2|A0A0D9SGB2_HUMAN Four and a half LIM domains protein 1 (Fragment) OS=Homo sapiens OX=9606 GN=FHL1 PE=1 SV=1;tr|Q5JXI0|Q5JXI0_HUMAN Four and a half LIM domains protein 1 (Fragment) OS=Homo sapiens OX=9606 GN=FHL1 PE=1 SV=1;tr|A0A0D9SFI6|A0A0D9	13	1	1	8.7	8.7	15.859	138	138;141;147;152;155;175;204;205;207;210;257;257;323	0	7.039	115900000
Q5T123;Q9H299	Q5T123;Q9H299	SH3 domain-binding glutamic acid-rich-like protein 3	SH3BGRL3	tr|Q5T123|Q5T123_HUMAN SH3 domain-binding glutamic acid-rich-like protein 3 OS=Homo sapiens OX=9606 GN=SH3BGRL3 PE=1 SV=1;sp|Q9H299|SH3L3_HUMAN SH3 domain-binding glutamic acid-rich-like protein 3 OS=Homo sapiens OX=9606 GN=SH3BGRL3 PE=1 SV=1	2	1	1	21.6	21.6	9.3804	88	88;93	0	7.0334	67525000
Q9BRP8	Q9BRP8	Partner of Y14 and mago	WIBG	sp|Q9BRP8|PYM1_HUMAN Partner of Y14 and mago OS=Homo sapiens OX=9606 GN=PYM1 PE=1 SV=1	1	1	1	8.8	8.8	22.655	204	204	0	7.0283	16710000
H7C4M9;C9JZG9;C9JZY6;P62256	H7C4M9;C9JZG9;C9JZY6;P62256	Ubiquitin-conjugating enzyme E2 H	UBE2H	tr|H7C4M9|H7C4M9_HUMAN Ubiquitin-conjugating enzyme E2 H (Fragment) OS=Homo sapiens OX=9606 GN=UBE2H PE=1 SV=1;tr|C9JZG9|C9JZG9_HUMAN Ubiquitin-conjugating enzyme E2 H (Fragment) OS=Homo sapiens OX=9606 GN=UBE2H PE=1 SV=1;tr|C9JZY6|C9JZY6_HUMAN Ubiquitin-c	4	1	1	24.2	24.2	7.0801	62	62;103;123;183	0	7.0276	0
Q9BYK2;Q8WVC2;Q9BYK1;P63220	Q9BYK2;Q8WVC2;Q9BYK1;P63220	40S ribosomal protein S21	RPS21	tr|Q9BYK2|Q9BYK2_HUMAN 40S ribosomal protein S21 OS=Homo sapiens OX=9606 GN=RPS21 PE=1 SV=1;tr|Q8WVC2|Q8WVC2_HUMAN 40S ribosomal protein S21 OS=Homo sapiens OX=9606 GN=RPS21 PE=1 SV=1;tr|Q9BYK1|Q9BYK1_HUMAN 40S ribosomal protein S21 OS=Homo sapiens OX=9606	4	1	1	22.7	22.7	7.091	66	66;81;90;83	0	7.0195	23728000
Q96A49	Q96A49	Synapse-associated protein 1	SYAP1	sp|Q96A49|SYAP1_HUMAN Synapse-associated protein 1 OS=Homo sapiens OX=9606 GN=SYAP1 PE=1 SV=1	1	1	1	4.3	4.3	39.933	352	352	0	7.0189	34254000
I3L2R3;I3L2T8;I3L533;I3L2R9;A0A0J9YY14;J3QSD2;J3QRZ1;A6NIZ0;I3L3G9;A0A6Q8PGV6;A0A6Q8PEY3;I3L522;Q9NXR1;Q9GZM8	I3L2R3;I3L2T8;I3L533;I3L2R9;A0A0J9YY14;J3QSD2;J3QRZ1;A6NIZ0;I3L3G9;A0A6Q8PGV6;A0A6Q8PEY3;I3L522;Q9NXR1;Q9GZM8	Nuclear distribution protein nudE homolog 1;Nuclear distribution protein nudE-like 1	NDE1;NDEL1	tr|I3L2R3|I3L2R3_HUMAN Nuclear distribution protein nudE homolog 1 (Fragment) OS=Homo sapiens OX=9606 GN=NDE1 PE=1 SV=1;tr|I3L2T8|I3L2T8_HUMAN Nuclear distribution protein nudE homolog 1 (Fragment) OS=Homo sapiens OX=9606 GN=NDE1 PE=1 SV=1;tr|I3L533|I3L533	14	1	1	8.8	8.8	14.077	137	137;139;153;173;192;194;196;269;284;317;345;384;335;345	0	7.0035	651230
A0A7P0MNE9;P35030	A0A7P0MNE9;P35030	Trypsin-3	PRSS3	tr|A0A7P0MNE9|A0A7P0MNE9_HUMAN Trypsin-3 OS=Homo sapiens OX=9606 GN=PRSS3 PE=4 SV=1;sp|P35030|TRY3_HUMAN Trypsin-3 OS=Homo sapiens OX=9606 GN=PRSS3 PE=1 SV=2	2	1	1	5	5	28.134	259	259;304	0	6.9982	60599000
A0A5F9UJX7;A0A5F9UP49;Q9BRK5	A0A5F9UJX7;A0A5F9UP49;Q9BRK5	45 kDa calcium-binding protein	SDF4	tr|A0A5F9UJX7|A0A5F9UJX7_HUMAN 45 kDa calcium-binding protein OS=Homo sapiens OX=9606 GN=SDF4 PE=1 SV=1;tr|A0A5F9UP49|A0A5F9UP49_HUMAN 45 kDa calcium-binding protein OS=Homo sapiens OX=9606 GN=SDF4 PE=1 SV=1;sp|Q9BRK5|CAB45_HUMAN 45 kDa calcium-binding pro	3	1	1	6.2	6.2	38.737	341	341;355;362	0	6.9912	59779000
Q86SG5;P31151	Q86SG5;P31151	Protein S100-A7A;Protein S100-A7	S100A7A;S100A7	sp|Q86SG5|S1A7A_HUMAN Protein S100-A7A OS=Homo sapiens OX=9606 GN=S100A7A PE=1 SV=3;sp|P31151|S10A7_HUMAN Protein S100-A7 OS=Homo sapiens OX=9606 GN=S100A7 PE=1 SV=4	2	1	1	10.9	10.9	11.305	101	101;101	0	6.9852	29971000
P08579	P08579	U2 small nuclear ribonucleoprotein B	SNRPB2	sp|P08579|RU2B_HUMAN U2 small nuclear ribonucleoprotein B OS=Homo sapiens OX=9606 GN=SNRPB2 PE=1 SV=1	1	1	1	4.9	4.9	25.486	225	225	0	6.977	113780000
D6RC06;D6REP8;D6RE99;H0YC49;D6RD60;A0A6Q8PGQ8;P49773	D6RC06;D6REP8;D6RE99;H0YC49;D6RD60;A0A6Q8PGQ8;P49773	Histidine triad nucleotide-binding protein 1	HINT1	tr|D6RC06|D6RC06_HUMAN Histidine triad nucleotide-binding protein 1 OS=Homo sapiens OX=9606 GN=HINT1 PE=1 SV=1;tr|D6REP8|D6REP8_HUMAN Histidine triad nucleotide-binding protein 1 OS=Homo sapiens OX=9606 GN=HINT1 PE=1 SV=1;tr|D6RE99|D6RE99_HUMAN Histidine t	7	1	1	21.5	21.5	7.3235	65	65;78;78;91;103;109;126	0	6.9714	176540000
P53597	P53597	Succinyl-CoA ligase [ADP/GDP-forming] subunit alpha, mitochondrial	SUCLG1	sp|P53597|SUCA_HUMAN Succinate--CoA ligase [ADP/GDP-forming] subunit alpha, mitochondrial OS=Homo sapiens OX=9606 GN=SUCLG1 PE=1 SV=4	1	1	1	3.5	3.5	36.249	346	346	0	6.9531	33862000
P50453	P50453	Serpin B9	SERPINB9	sp|P50453|SPB9_HUMAN Serpin B9 OS=Homo sapiens OX=9606 GN=SERPINB9 PE=1 SV=1	1	2	1	5.9	3.2	42.403	376	376	0	6.9445	101920000
H0YJN9;G3V2T4;G3V4E4;Q99538	H0YJN9;G3V2T4;G3V4E4;Q99538	Legumain	LGMN	tr|H0YJN9|H0YJN9_HUMAN Legumain (Fragment) OS=Homo sapiens OX=9606 GN=LGMN PE=1 SV=1;tr|G3V2T4|G3V2T4_HUMAN Legumain (Fragment) OS=Homo sapiens OX=9606 GN=LGMN PE=1 SV=1;tr|G3V4E4|G3V4E4_HUMAN Legumain OS=Homo sapiens OX=9606 GN=LGMN PE=1 SV=1;sp|Q99538|LG	4	1	1	18.7	18.7	9.658	91	91;135;223;433	0	6.9414	4517000
H0Y8X4;O43598	H0Y8X4;O43598	2-deoxynucleoside 5-phosphate N-hydrolase 1	DNPH1	tr|H0Y8X4|H0Y8X4_HUMAN 2-deoxynucleoside 5-phosphate N-hydrolase 1 (Fragment) OS=Homo sapiens OX=9606 GN=DNPH1 PE=1 SV=1;sp|O43598|DNPH1_HUMAN 2-deoxynucleoside 5-phosphate N-hydrolase 1 OS=Homo sapiens OX=9606 GN=DNPH1 PE=1 SV=1	2	1	1	7	7	25.868	243	243;174	0	6.9405	84935000
H0YB86;A0A7I2YQE4;A0A7I2V4N4;A0A087WTT1;A0A7I2V649;E7EQV3;H0YAR2;E7ERJ7;A0A7I2YQ90;A0A7I2YQ88;Q9H361;P11940	H0YB86;A0A7I2YQE4;A0A7I2V4N4;A0A087WTT1;A0A7I2V649;E7EQV3;H0YAR2;E7ERJ7;A0A7I2YQ90;A0A7I2YQ88;Q9H361;P11940	Polyadenylate-binding protein;Polyadenylate-binding protein 3;Polyadenylate-binding protein 1	PABPC1;PABPC3	tr|H0YB86|H0YB86_HUMAN Polyadenylate-binding protein 1 (Fragment) OS=Homo sapiens OX=9606 GN=PABPC1 PE=1 SV=1;tr|A0A7I2YQE4|A0A7I2YQE4_HUMAN Polyadenylate-binding protein OS=Homo sapiens OX=9606 GN=PABPC1 PE=1 SV=1;tr|A0A7I2V4N4|A0A7I2V4N4_HUMAN Polyadenyl	12	1	1	8.5	8.5	17.985	165	165;565;577;588;590;591;599;604;604;633;631;636	0	6.9293	80882000
P62306	P62306	Small nuclear ribonucleoprotein F	SNRPF	sp|P62306|RUXF_HUMAN Small nuclear ribonucleoprotein F OS=Homo sapiens OX=9606 GN=SNRPF PE=1 SV=1	1	1	1	15.1	15.1	9.7251	86	86	0	6.9293	20744000
P05109	P05109	Protein S100-A8;Protein S100-A8, N-terminally processed	S100A8	sp|P05109|S10A8_HUMAN Protein S100-A8 OS=Homo sapiens OX=9606 GN=S100A8 PE=1 SV=1	1	1	1	11.8	11.8	10.834	93	93	0	6.9249	42903000
B8ZZA8;B8ZZC5	B8ZZA8;B8ZZC5		GLS	tr|B8ZZA8|B8ZZA8_HUMAN Glutaminase OS=Homo sapiens OX=9606 GN=GLS PE=1 SV=1;tr|B8ZZC5|B8ZZC5_HUMAN Glutaminase OS=Homo sapiens OX=9606 GN=GLS PE=1 SV=1	2	2	1	14.2	9.5	18.634	169	169;103	0	6.9026	24896000
Q9Y6H1;Q5T1J5	Q9Y6H1;Q5T1J5	Coiled-coil-helix-coiled-coil-helix domain-containing protein 2;Putative coiled-coil-helix-coiled-coil-helix domain-containing protein CHCHD2P9, mitochondrial	CHCHD2;CHCHD2P9	sp|Q9Y6H1|CHCH2_HUMAN Coiled-coil-helix-coiled-coil-helix domain-containing protein 2 OS=Homo sapiens OX=9606 GN=CHCHD2 PE=1 SV=1;sp|Q5T1J5|CHCH9_HUMAN Putative coiled-coil-helix-coiled-coil-helix domain-containing protein CHCHD2P9, mitochondrial OS=Homo s	2	1	1	15.9	15.9	15.512	151	151;151	0	6.8895	0
Q12765	Q12765	Secernin-1	SCRN1	sp|Q12765|SCRN1_HUMAN Secernin-1 OS=Homo sapiens OX=9606 GN=SCRN1 PE=1 SV=2	1	1	1	3.1	3.1	46.382	414	414	0	6.8668	139540000
A0A087WX59;Q16186	A0A087WX59;Q16186	Proteasomal ubiquitin receptor ADRM1	ADRM1	tr|A0A087WX59|A0A087WX59_HUMAN Proteasomal ubiquitin receptor ADRM1 OS=Homo sapiens OX=9606 GN=ADRM1 PE=1 SV=1;sp|Q16186|ADRM1_HUMAN Proteasomal ubiquitin receptor ADRM1 OS=Homo sapiens OX=9606 GN=ADRM1 PE=1 SV=2	2	1	1	4.3	4.3	37.504	368	368;407	0	6.865	68600000
H7BY91;H0Y3V9;H0Y5B4;H7BZ11;J3KQN4;P83881	H7BY91;H0Y3V9;H0Y5B4;H7BZ11;J3KQN4;P83881	60S ribosomal protein L36a	RPL36A;RPL36A-HNRNPH2	tr|H7BY91|H7BY91_HUMAN 60S ribosomal protein L36a OS=Homo sapiens OX=9606 GN=RPL36A PE=3 SV=2;tr|H0Y3V9|H0Y3V9_HUMAN RPL36A-HNRNPH2 readthrough OS=Homo sapiens OX=9606 GN=RPL36A-HNRNPH2 PE=3 SV=2;tr|H0Y5B4|H0Y5B4_HUMAN 60S ribosomal protein L36a OS=Homo sa	6	1	1	14.3	14.3	8.2436	70	70;77;112;118;142;106	0	6.8618	0
P17066;P48741	P17066;P48741	Heat shock 70 kDa protein 6;Putative heat shock 70 kDa protein 7	HSPA6;HSPA7	sp|P17066|HSP76_HUMAN Heat shock 70 kDa protein 6 OS=Homo sapiens OX=9606 GN=HSPA6 PE=1 SV=2;sp|P48741|HSP77_HUMAN Putative heat shock 70 kDa protein 7 OS=Homo sapiens OX=9606 GN=HSPA7 PE=5 SV=2	2	4	1	5.1	1.7	71.027	643	643;367	0	6.8609	68938000
Q86YZ3	Q86YZ3	Hornerin	HRNR	sp|Q86YZ3|HORN_HUMAN Hornerin OS=Homo sapiens OX=9606 GN=HRNR PE=1 SV=2	1	1	1	1.7	1.7	282.39	2850	2850	0	6.8599	10073000
A0A2R8Y7C0;P69905	A0A2R8Y7C0;P69905	Hemoglobin subunit alpha	HBA1	tr|A0A2R8Y7C0|A0A2R8Y7C0_HUMAN Hemoglobin subunit alpha (Fragment) OS=Homo sapiens OX=9606 GN=HBA2 PE=1 SV=1;sp|P69905|HBA_HUMAN Hemoglobin subunit alpha OS=Homo sapiens OX=9606 GN=HBA1 PE=1 SV=2	2	1	1	11.2	11.2	13.842	134	134;142	0	6.858	11794000
Q6IQ42;Q5JRI1;O75494	Q6IQ42;Q5JRI1;O75494	Serine/arginine-rich splicing factor 10	FUSIP1;SRSF10	tr|Q6IQ42|Q6IQ42_HUMAN FUSIP1 protein OS=Homo sapiens OX=9606 GN=SRSF10 PE=1 SV=1;tr|Q5JRI1|Q5JRI1_HUMAN Serine/arginine-rich-splicing factor 10 OS=Homo sapiens OX=9606 GN=SRSF10 PE=1 SV=1;sp|O75494|SRS10_HUMAN Serine/arginine-rich splicing factor 10 OS=Ho	3	1	1	23.2	23.2	8.3294	69	69;172;262	0	6.8572	33397000
H7C5F2;H7C5H3;G5E9W7;A0A7P0MKV3;P82650	H7C5F2;H7C5H3;G5E9W7;A0A7P0MKV3;P82650	28S ribosomal protein S22, mitochondrial	MRPS22	tr|H7C5F2|H7C5F2_HUMAN 28S ribosomal protein S22, mitochondrial (Fragment) OS=Homo sapiens OX=9606 GN=MRPS22 PE=1 SV=1;tr|H7C5H3|H7C5H3_HUMAN 28S ribosomal protein S22, mitochondrial (Fragment) OS=Homo sapiens OX=9606 GN=MRPS22 PE=1 SV=1;tr|G5E9W7|G5E9W7_H	5	1	1	7.3	7.3	18.573	165	165;200;319;359;360	0	6.857	46907000
Q2TAY7	Q2TAY7	WD40 repeat-containing protein SMU1;WD40 repeat-containing protein SMU1, N-terminally processed	SMU1	sp|Q2TAY7|SMU1_HUMAN WD40 repeat-containing protein SMU1 OS=Homo sapiens OX=9606 GN=SMU1 PE=1 SV=2	1	1	1	1.9	1.9	57.543	513	513	0	6.8562	33582000
B4DTF2;Q5VT79;P13928	B4DTF2;Q5VT79;P13928	Annexin;Annexin A8-like protein 2;Annexin A8	ANXA8L1;ANXA8L2;ANXA8	tr|B4DTF2|B4DTF2_HUMAN Annexin OS=Homo sapiens OX=9606 GN=ANXA8L1 PE=1 SV=1;sp|Q5VT79|AXA81_HUMAN Annexin A8-like protein 1 OS=Homo sapiens OX=9606 GN=ANXA8L1 PE=2 SV=2;sp|P13928|ANXA8_HUMAN Annexin A8 OS=Homo sapiens OX=9606 GN=ANXA8 PE=1 SV=3	3	1	1	5.9	5.9	30.492	270	270;327;327	0	6.8369	17883000
P55957	P55957	BH3-interacting domain death agonist;BH3-interacting domain death agonist p15;BH3-interacting domain death agonist p13;BH3-interacting domain death agonist p11	BID	sp|P55957|BID_HUMAN BH3-interacting domain death agonist OS=Homo sapiens OX=9606 GN=BID PE=1 SV=1	1	1	1	6.7	6.7	21.994	195	195	0	6.8315	54836000
F8W1I4;Q8TBL5;A0A087WTL9;F8VY40;Q96J85;Q71RC2	F8W1I4;Q8TBL5;A0A087WTL9;F8VY40;Q96J85;Q71RC2	La-related protein 4	LARP4	tr|F8W1I4|F8W1I4_HUMAN La-related protein 4 (Fragment) OS=Homo sapiens OX=9606 GN=LARP4 PE=1 SV=1;tr|Q8TBL5|Q8TBL5_HUMAN LARP4 protein OS=Homo sapiens OX=9606 GN=LARP4 PE=1 SV=1;tr|A0A087WTL9|A0A087WTL9_HUMAN La-related protein 4 OS=Homo sapiens OX=9606 GN	6	1	1	10.4	10.4	14.143	125	125;188;188;191;375;724	0	6.8277	2185300
V9GYQ5;V9GZ59;P61964	V9GYQ5;V9GZ59;P61964	WD repeat-containing protein 5	WDR5	tr|V9GYQ5|V9GYQ5_HUMAN WD repeat-containing protein 5 (Fragment) OS=Homo sapiens OX=9606 GN=WDR5 PE=1 SV=1;tr|V9GZ59|V9GZ59_HUMAN WD repeat-containing protein 5 (Fragment) OS=Homo sapiens OX=9606 GN=WDR5 PE=1 SV=8;sp|P61964|WDR5_HUMAN WD repeat-containing	3	1	1	23.2	23.2	5.9446	56	56;96;334	0	6.8273	29296000
B1AK87;B1AK88;P47756	B1AK87;B1AK88;P47756	F-actin-capping protein subunit beta	CAPZB	tr|B1AK87|B1AK87_HUMAN F-actin-capping protein subunit beta OS=Homo sapiens OX=9606 GN=CAPZB PE=1 SV=2;tr|B1AK88|B1AK88_HUMAN F-actin-capping protein subunit beta OS=Homo sapiens OX=9606 GN=CAPZB PE=1 SV=1;sp|P47756|CAPZB_HUMAN F-actin-capping protein subu	3	1	1	4.1	4.1	27.44	244	244;301;277	0	6.8208	262250000
E9PSE5;E9PIA8;A0A2C9F2P4;A0A286YFF7;P50897	E9PSE5;E9PIA8;A0A2C9F2P4;A0A286YFF7;P50897	Palmitoyl-protein thioesterase 1	PPT1	tr|E9PSE5|E9PSE5_HUMAN Palmitoyl-protein hydrolase 1 OS=Homo sapiens OX=9606 GN=PPT1 PE=1 SV=1;tr|E9PIA8|E9PIA8_HUMAN Palmitoyl-protein hydrolase 1 (Fragment) OS=Homo sapiens OX=9606 GN=PPT1 PE=1 SV=10;tr|A0A2C9F2P4|A0A2C9F2P4_HUMAN Palmitoyl-protein hydro	5	1	1	17.2	17.2	10.016	87	87;208;305;335;306	0	6.8129	60952000
Q9BVG4	Q9BVG4	Protein PBDC1	PBDC1	sp|Q9BVG4|PBDC1_HUMAN Protein PBDC1 OS=Homo sapiens OX=9606 GN=PBDC1 PE=1 SV=1	1	1	1	6.4	6.4	26.056	233	233	0	6.8044	30547000
O60783	O60783	28S ribosomal protein S14, mitochondrial	MRPS14	sp|O60783|RT14_HUMAN 28S ribosomal protein S14, mitochondrial OS=Homo sapiens OX=9606 GN=MRPS14 PE=1 SV=1	1	1	1	11.7	11.7	15.139	128	128	0	6.8038	24459000
P49903	P49903	Selenide, water dikinase 1	SEPHS1	sp|P49903|SPS1_HUMAN Selenide, water dikinase 1 OS=Homo sapiens OX=9606 GN=SEPHS1 PE=1 SV=2	1	1	1	3.8	3.8	42.91	392	392	0	6.803	66295000
Q96IZ0	Q96IZ0	PRKC apoptosis WT1 regulator protein	PAWR	sp|Q96IZ0|PAWR_HUMAN PRKC apoptosis WT1 regulator protein OS=Homo sapiens OX=9606 GN=PAWR PE=1 SV=1	1	1	1	3.8	3.8	36.567	340	340	0	6.8024	39432000
B1AH49;P25325	B1AH49;P25325	Sulfurtransferase;3-mercaptopyruvate sulfurtransferase	MPST	tr|B1AH49|B1AH49_HUMAN 3-mercaptopyruvate sulfurtransferase OS=Homo sapiens OX=9606 GN=MPST PE=1 SV=1;sp|P25325|THTM_HUMAN 3-mercaptopyruvate sulfurtransferase OS=Homo sapiens OX=9606 GN=MPST PE=1 SV=3	2	1	1	6.7	6.7	24.982	224	224;297	0	6.797	43108000
B0S8I6;Q9Y247;Q14320	B0S8I6;Q9Y247;Q14320	Protein FAM50B;Protein FAM50A	FAM50A;FAM50B	tr|B0S8I6|B0S8I6_HUMAN Protein FAM50A (Fragment) OS=Homo sapiens OX=9606 GN=FAM50A PE=1 SV=1;sp|Q9Y247|FA50B_HUMAN Protein FAM50B OS=Homo sapiens OX=9606 GN=FAM50B PE=1 SV=1;sp|Q14320|FA50A_HUMAN Protein FAM50A OS=Homo sapiens OX=9606 GN=FAM50A PE=1 SV=2	3	1	1	5	5	30.693	260	260;325;339	0	6.7825	38587000
H0YFI1;F5H479;F5GX19;F5H3Y3;Q6IAA8	H0YFI1;F5H479;F5GX19;F5H3Y3;Q6IAA8	Ragulator complex protein LAMTOR1	LAMTOR1	tr|H0YFI1|H0YFI1_HUMAN Late endosomal/lysosomal adaptor and MAPK and MTOR activator 1 (Fragment) OS=Homo sapiens OX=9606 GN=LAMTOR1 PE=1 SV=1;tr|F5H479|F5H479_HUMAN Late endosomal/lysosomal adaptor and MAPK and MTOR activator 1 OS=Homo sapiens OX=9606 GN=L	5	1	1	16.5	16.5	8.5974	79	79;99;142;160;161	0.0011481	6.7521	93361000
M0QXM9;M0QXU7;O43615	M0QXM9;M0QXU7;O43615	Mitochondrial import inner membrane translocase subunit TIM44	TIMM44	tr|M0QXM9|M0QXM9_HUMAN Mitochondrial import inner membrane translocase subunit TIM44 (Fragment) OS=Homo sapiens OX=9606 GN=TIMM44 PE=1 SV=1;tr|M0QXU7|M0QXU7_HUMAN Mitochondrial import inner membrane translocase subunit TIM44 (Fragment) OS=Homo sapiens OX=9	3	1	1	9	9	15.225	133	133;273;452	0.0011468	6.7485	13320000
O75822	O75822	Eukaryotic translation initiation factor 3 subunit J	EIF3J	sp|O75822|EIF3J_HUMAN Eukaryotic translation initiation factor 3 subunit J OS=Homo sapiens OX=9606 GN=EIF3J PE=1 SV=2	1	1	1	5	5	29.062	258	258	0.0011455	6.7423	56961000
P26368	P26368	Splicing factor U2AF 65 kDa subunit	U2AF2	sp|P26368|U2AF2_HUMAN Splicing factor U2AF 65 kDa subunit OS=Homo sapiens OX=9606 GN=U2AF2 PE=1 SV=4	1	1	1	2.3	2.3	53.5	475	475	0.0022883	6.7392	150300000
B8ZZU8;Q15370	B8ZZU8;Q15370	Transcription elongation factor B polypeptide 2	TCEB2	tr|B8ZZU8|B8ZZU8_HUMAN Elongin-B OS=Homo sapiens OX=9606 GN=ELOB PE=1 SV=1;sp|Q15370|ELOB_HUMAN Elongin-B OS=Homo sapiens OX=9606 GN=ELOB PE=1 SV=1	2	1	1	10.6	10.6	12.527	113	113;118	0.0022857	6.7313	54366000
H0Y3Y9;Q5VWC4;P55036	H0Y3Y9;Q5VWC4;P55036	26S proteasome non-ATPase regulatory subunit 4	PSMD4	tr|H0Y3Y9|H0Y3Y9_HUMAN 26S proteasome non-ATPase regulatory subunit 4 (Fragment) OS=Homo sapiens OX=9606 GN=PSMD4 PE=1 SV=1;tr|Q5VWC4|Q5VWC4_HUMAN 26S proteasome non-ATPase regulatory subunit 4 OS=Homo sapiens OX=9606 GN=PSMD4 PE=1 SV=1;sp|P55036|PSMD4_HUM	3	1	1	5.2	5.2	21.007	193	193;380;377	0.0022831	6.7274	65910000
K7EQ02;K7EQ55;K7EK33;Q96EP5	K7EQ02;K7EQ55;K7EK33;Q96EP5	DAZ-associated protein 1	DAZAP1	tr|K7EQ02|K7EQ02_HUMAN DAZ-associated protein 1 (Fragment) OS=Homo sapiens OX=9606 GN=DAZAP1 PE=1 SV=2;tr|K7EQ55|K7EQ55_HUMAN DAZ-associated protein 1 OS=Homo sapiens OX=9606 GN=DAZAP1 PE=1 SV=2;tr|K7EK33|K7EK33_HUMAN DAZ-associated protein 1 OS=Homo sapie	4	1	1	4.9	4.9	35.02	327	327;406;406;407	0.0022805	6.727	29625000
A0A087X1B7;X6R700;Q9Y3Y2	A0A087X1B7;X6R700;Q9Y3Y2	Chromatin target of PRMT1 protein	CHTOP	tr|A0A087X1B7|A0A087X1B7_HUMAN Chromatin target of PRMT1 protein OS=Homo sapiens OX=9606 GN=CHTOP PE=1 SV=1;tr|X6R700|X6R700_HUMAN Chromatin target of PRMT1 protein OS=Homo sapiens OX=9606 GN=CHTOP PE=1 SV=1;sp|Q9Y3Y2|CHTOP_HUMAN Chromatin target of PRMT1	3	1	1	17.1	17.1	8.5199	76	76;223;248	0.0022779	6.7229	28181000
H0YDS9;E9PRH9;H0YF33;Q5T624;P49321	H0YDS9;E9PRH9;H0YF33;Q5T624;P49321	Nuclear autoantigenic sperm protein	NASP	tr|H0YDS9|H0YDS9_HUMAN Nuclear autoantigenic sperm protein (Fragment) OS=Homo sapiens OX=9606 GN=NASP PE=1 SV=1;tr|E9PRH9|E9PRH9_HUMAN Nuclear autoantigenic sperm protein (Fragment) OS=Homo sapiens OX=9606 GN=NASP PE=1 SV=1;tr|H0YF33|H0YF33_HUMAN Nuclear a	5	1	1	7.4	7.4	18.76	175	175;268;288;422;788	0.0022753	6.7227	34504000
P56182	P56182	Ribosomal RNA processing protein 1 homolog A	RRP1	sp|P56182|RRP1_HUMAN Ribosomal RNA processing protein 1 homolog A OS=Homo sapiens OX=9606 GN=RRP1 PE=1 SV=1	1	1	1	2.8	2.8	52.839	461	461	0.0022727	6.7219	71732000
Q9Y570	Q9Y570	Protein phosphatase methylesterase 1	PPME1	sp|Q9Y570|PPME1_HUMAN Protein phosphatase methylesterase 1 OS=Homo sapiens OX=9606 GN=PPME1 PE=1 SV=3	1	1	1	3.6	3.6	42.315	386	386	0.0022701	6.7125	49914000
G3V4F2;A0A2R8Y7H3;A0A087X0W7;A0A087WT95;Q86TX2;P49753	G3V4F2;A0A2R8Y7H3;A0A087X0W7;A0A087WT95;Q86TX2;P49753	Acyl-coenzyme A thioesterase 1;Acyl-coenzyme A thioesterase 2, mitochondrial	ACOT1;ACOT2	tr|G3V4F2|G3V4F2_HUMAN Acyl-coenzyme A thioesterase 1 OS=Homo sapiens OX=9606 GN=ACOT1 PE=1 SV=1;tr|A0A2R8Y7H3|A0A2R8Y7H3_HUMAN Putative acyl-coenzyme A thioesterase 6 OS=Homo sapiens OX=9606 GN=ACOT6 PE=1 SV=1;tr|A0A087X0W7|A0A087X0W7_HUMAN Acyl-coenzyme	6	1	1	2.8	2.8	43.733	395	395;421;421;463;421;483	0.0022676	6.7101	44343000
A0A1W2PQ78;A0A1W2PQV5;A0A1W2PNM1;A0A0A0MSE2;A0A0D9SFP2;E9PF18;Q16836	A0A1W2PQ78;A0A1W2PQV5;A0A1W2PNM1;A0A0A0MSE2;A0A0D9SFP2;E9PF18;Q16836	Hydroxyacyl-coenzyme A dehydrogenase, mitochondrial	HADH	tr|A0A1W2PQ78|A0A1W2PQ78_HUMAN Hydroxyacyl-coenzyme A dehydrogenase, mitochondrial OS=Homo sapiens OX=9606 GN=HADH PE=1 SV=1;tr|A0A1W2PQV5|A0A1W2PQV5_HUMAN Hydroxyacyl-coenzyme A dehydrogenase, mitochondrial OS=Homo sapiens OX=9606 GN=HADH PE=1 SV=1;tr|A0A	7	1	1	6.2	6.2	19.269	176	176;245;267;317;318;390;314	0.002265	6.708	6182200
Q8NBX0	Q8NBX0	Saccharopine dehydrogenase-like oxidoreductase	SCCPDH	sp|Q8NBX0|SCPDL_HUMAN Saccharopine dehydrogenase-like oxidoreductase OS=Homo sapiens OX=9606 GN=SCCPDH PE=1 SV=1	1	1	1	3.3	3.3	47.151	429	429	0.0022624	6.7003	97667000
F1LLU7;A0A0C4DGA2;O75521	F1LLU7;A0A0C4DGA2;O75521	Enoyl-CoA delta isomerase 2, mitochondrial	ECI2	tr|F1LLU7|F1LLU7_HUMAN Enoyl-CoA delta isomerase 2 OS=Homo sapiens OX=9606 GN=ECI2 PE=1 SV=1;tr|A0A0C4DGA2|A0A0C4DGA2_HUMAN Enoyl-CoA delta isomerase 2, mitochondrial OS=Homo sapiens OX=9606 GN=ECI2 PE=1 SV=1;sp|O75521|ECI2_HUMAN Enoyl-CoA delta isomerase	3	1	1	6.6	6.6	22.007	197	197;364;394	0.0022599	6.69	33301000
Q9Y696	Q9Y696	Chloride intracellular channel protein 4	CLIC4	sp|Q9Y696|CLIC4_HUMAN Chloride intracellular channel protein 4 OS=Homo sapiens OX=9606 GN=CLIC4 PE=1 SV=4	1	1	1	4.7	4.7	28.772	253	253	0.0022573	6.6849	297730000
Q9H2W6	Q9H2W6	39S ribosomal protein L46, mitochondrial	MRPL46	sp|Q9H2W6|RM46_HUMAN 39S ribosomal protein L46, mitochondrial OS=Homo sapiens OX=9606 GN=MRPL46 PE=1 SV=1	1	1	1	4.7	4.7	31.705	279	279	0.0022548	6.6845	56617000
B4DEM9;Q9Y2S7	B4DEM9;Q9Y2S7	Polymerase delta-interacting protein 2	POLDIP2	tr|B4DEM9|B4DEM9_HUMAN Polymerase delta-interacting protein 2 OS=Homo sapiens OX=9606 GN=POLDIP2 PE=1 SV=1;sp|Q9Y2S7|PDIP2_HUMAN Polymerase delta-interacting protein 2 OS=Homo sapiens OX=9606 GN=POLDIP2 PE=1 SV=1	2	1	1	3.4	3.4	39.871	350	350;368	0.0022523	6.6784	42638000
F5GX39;E7EQ72;Q15363	F5GX39;E7EQ72;Q15363	Transmembrane emp24 domain-containing protein 2	TMED2	tr|F5GX39|F5GX39_HUMAN Transmembrane emp24 domain-containing protein 2 OS=Homo sapiens OX=9606 GN=TMED2 PE=1 SV=1;tr|E7EQ72|E7EQ72_HUMAN Transmembrane emp24 domain-containing protein 2 (Fragment) OS=Homo sapiens OX=9606 GN=TMED2 PE=1 SV=2;sp|Q15363|TMED2_H	3	1	1	11.2	11.2	13.631	116	116;166;201	0.0022497	6.6704	91346000
H3BV04;H3BN93;H3BUB6;H3BPL9;O15127	H3BV04;H3BN93;H3BUB6;H3BPL9;O15127	Secretory carrier-associated membrane protein 2	SCAMP2	tr|H3BV04|H3BV04_HUMAN Secretory carrier-associated membrane protein (Fragment) OS=Homo sapiens OX=9606 GN=SCAMP2 PE=1 SV=1;tr|H3BN93|H3BN93_HUMAN Secretory carrier-associated membrane protein OS=Homo sapiens OX=9606 GN=SCAMP2 PE=1 SV=1;tr|H3BUB6|H3BUB6_HU	5	1	1	6.2	6.2	21.984	194	194;236;254;278;329	0.0022472	6.6592	40870000
H0YNN5;P83111	H0YNN5;P83111	Serine beta-lactamase-like protein LACTB, mitochondrial	LACTB	tr|H0YNN5|H0YNN5_HUMAN Serine beta-lactamase-like protein LACTB, mitochondrial (Fragment) OS=Homo sapiens OX=9606 GN=LACTB PE=1 SV=1;sp|P83111|LACTB_HUMAN Serine beta-lactamase-like protein LACTB, mitochondrial OS=Homo sapiens OX=9606 GN=LACTB PE=1 SV=2	2	1	1	7.9	7.9	14.618	126	126;547	0.0022447	6.6576	39532000
A0A7I2YQN0;A0A3B3IT57;A0A7I2V620;E9PH64;E7EWZ0;E9PF49;Q9Y6M9	A0A7I2YQN0;A0A3B3IT57;A0A7I2V620;E9PH64;E7EWZ0;E9PF49;Q9Y6M9	NADH dehydrogenase [ubiquinone] 1 beta subcomplex subunit 9	NDUFB9	tr|A0A7I2YQN0|A0A7I2YQN0_HUMAN NADH dehydrogenase [ubiquinone] 1 beta subcomplex subunit 9 OS=Homo sapiens OX=9606 GN=NDUFB9 PE=1 SV=1;tr|A0A3B3IT57|A0A3B3IT57_HUMAN Complex I-B22 OS=Homo sapiens OX=9606 GN=NDUFB9 PE=1 SV=1;tr|A0A7I2V620|A0A7I2V620_HUMAN C	7	1	1	29.8	29.8	5.5565	47	47;138;162;168;178;221;179	0.0022422	6.6474	94196000
F5H168;F5GY32;F8W9U5;F5H1B2;F5GXL3;F5H1S9;G8JLB3;Q9Y606	F5H168;F5GY32;F8W9U5;F5H1B2;F5GXL3;F5H1S9;G8JLB3;Q9Y606	tRNA pseudouridine synthase;tRNA pseudouridine synthase A, mitochondrial	PUS1	tr|F5H168|F5H168_HUMAN tRNA pseudouridine synthase A OS=Homo sapiens OX=9606 GN=PUS1 PE=1 SV=1;tr|F5GY32|F5GY32_HUMAN tRNA pseudouridine synthase A (Fragment) OS=Homo sapiens OX=9606 GN=PUS1 PE=1 SV=2;tr|F8W9U5|F8W9U5_HUMAN tRNA pseudouridine synthase A (F	8	1	1	9	9	14.528	134	134;153;156;184;200;374;384;427	0.0022396	6.6466	9532000
O15116	O15116	U6 snRNA-associated Sm-like protein LSm1	LSM1	sp|O15116|LSM1_HUMAN U6 snRNA-associated Sm-like protein LSm1 OS=Homo sapiens OX=9606 GN=LSM1 PE=1 SV=1	1	1	1	12	12	15.179	133	133	0.0022371	6.6451	30855000
Q53FA3;P34931	Q53FA3;P34931	Heat shock 70 kDa protein 1-like	HSPA1L	tr|Q53FA3|Q53FA3_HUMAN HSPA1L (Fragment) OS=Homo sapiens OX=9606 GN=HSPA1L PE=1 SV=1;sp|P34931|HS71L_HUMAN Heat shock 70 kDa protein 1-like OS=Homo sapiens OX=9606 GN=HSPA1L PE=1 SV=2	2	5	0	7.8	0	70.403	641	641;641	0.0022346	6.6434	49357000
H7C131;C9JDE9;P09110	H7C131;C9JDE9;P09110	3-ketoacyl-CoA thiolase, peroxisomal	ACAA1	tr|H7C131|H7C131_HUMAN 3-ketoacyl-CoA thiolase, peroxisomal (Fragment) OS=Homo sapiens OX=9606 GN=ACAA1 PE=1 SV=1;tr|C9JDE9|C9JDE9_HUMAN 3-ketoacyl-CoA thiolase, peroxisomal OS=Homo sapiens OX=9606 GN=ACAA1 PE=1 SV=1;sp|P09110|THIK_HUMAN 3-ketoacyl-CoA thi	3	1	1	4.5	4.5	30.222	290	290;383;424	0.0022321	6.642	5085700
F6RFD5;P60981	F6RFD5;P60981	Destrin	DSTN	tr|F6RFD5|F6RFD5_HUMAN Actin-depolymerizing factor OS=Homo sapiens OX=9606 GN=DSTN PE=1 SV=1;sp|P60981|DEST_HUMAN Destrin OS=Homo sapiens OX=9606 GN=DSTN PE=1 SV=3	2	2	1	16.3	8.1	15.397	135	135;165	0.0022297	6.617	201810000
B1AJY5;B1AJY7;O75832	B1AJY5;B1AJY7;O75832	26S proteasome non-ATPase regulatory subunit 10	PSMD10	tr|B1AJY5|B1AJY5_HUMAN 26S proteasome non-ATPase regulatory subunit 10 OS=Homo sapiens OX=9606 GN=PSMD10 PE=1 SV=1;tr|B1AJY7|B1AJY7_HUMAN 26S proteasome non-ATPase regulatory subunit 10 OS=Homo sapiens OX=9606 GN=PSMD10 PE=1 SV=1;sp|O75832|PSD10_HUMAN 26S	3	1	1	4.9	4.9	20.217	185	185;193;226	0.0022272	6.6028	98209000
Q92665	Q92665	28S ribosomal protein S31, mitochondrial	MRPS31	sp|Q92665|RT31_HUMAN 28S ribosomal protein S31, mitochondrial OS=Homo sapiens OX=9606 GN=MRPS31 PE=1 SV=3	1	1	1	2.8	2.8	45.318	395	395	0.0022247	6.5981	48942000
A0A7P0SBL1;A0A286YFD6;P31350	A0A7P0SBL1;A0A286YFD6;P31350	Ribonucleoside-diphosphate reductase subunit M2	RRM2	tr|A0A7P0SBL1|A0A7P0SBL1_HUMAN Ribonucleoside-diphosphate reductase subunit M2 OS=Homo sapiens OX=9606 GN=RRM2 PE=4 SV=1;tr|A0A286YFD6|A0A286YFD6_HUMAN Ribonucleoside-diphosphate reductase subunit M2 OS=Homo sapiens OX=9606 GN=RRM2 PE=1 SV=1;sp|P31350|RIR2	3	1	1	2.9	2.9	39.629	339	339;374;389	0.0022222	6.5869	100850000
Q56VL3	Q56VL3	OCIA domain-containing protein 2	OCIAD2	sp|Q56VL3|OCAD2_HUMAN OCIA domain-containing protein 2 OS=Homo sapiens OX=9606 GN=OCIAD2 PE=1 SV=1	1	1	1	5.8	5.8	16.953	154	154	0.0022198	6.58	29371000
C9JIG9;O95747	C9JIG9;O95747	Serine/threonine-protein kinase OSR1	OXSR1	tr|C9JIG9|C9JIG9_HUMAN Non-specific serine/threonine protein kinase OS=Homo sapiens OX=9606 GN=OXSR1 PE=1 SV=1;sp|O95747|OXSR1_HUMAN Serine/threonine-protein kinase OSR1 OS=Homo sapiens OX=9606 GN=OXSR1 PE=1 SV=1	2	1	1	1.7	1.7	51.856	468	468;527	0.0022173	6.5654	26740000
Q99747	Q99747	Gamma-soluble NSF attachment protein	NAPG	sp|Q99747|SNAG_HUMAN Gamma-soluble NSF attachment protein OS=Homo sapiens OX=9606 GN=NAPG PE=1 SV=1	1	1	1	3.5	3.5	34.746	312	312	0.0022148	6.5614	21049000
E5RK35;H0YC42;P55327	E5RK35;H0YC42;P55327	Tumor protein D52	TPD52	tr|E5RK35|E5RK35_HUMAN Tumor protein D52 OS=Homo sapiens OX=9606 GN=TPD52 PE=1 SV=1;tr|H0YC42|H0YC42_HUMAN Uncharacterized protein OS=Homo sapiens OX=9606 PE=1 SV=2;sp|P55327|TPD52_HUMAN Tumor protein D52 OS=Homo sapiens OX=9606 GN=TPD52 PE=1 SV=2	3	1	1	16.7	16.7	6.327	60	60;278;224	0.0022124	6.5596	149970000
A0A3B3IRW3;E9PN17;A0A3B3ITX4;O75964	A0A3B3IRW3;E9PN17;A0A3B3ITX4;O75964	ATP synthase subunit g, mitochondrial	ATP5L	tr|A0A3B3IRW3|A0A3B3IRW3_HUMAN ATP synthase subunit g, mitochondrial OS=Homo sapiens OX=9606 GN=ATP5MG PE=3 SV=1;tr|E9PN17|E9PN17_HUMAN ATP synthase subunit g, mitochondrial OS=Homo sapiens OX=9606 GN=ATP5MG PE=1 SV=1;tr|A0A3B3ITX4|A0A3B3ITX4_HUMAN Unchara	4	1	1	44.1	44.1	3.8676	34	34;76;91;103	0.0022099	6.5447	17906000
A0A2R8Y540;I3L1N9;Q8N5K1	A0A2R8Y540;I3L1N9;Q8N5K1	CDGSH iron-sulfur domain-containing protein 2	CISD2	tr|A0A2R8Y540|A0A2R8Y540_HUMAN CDGSH iron-sulfur domain-containing protein 2 OS=Homo sapiens OX=9606 GN=CISD2 PE=1 SV=1;tr|I3L1N9|I3L1N9_HUMAN CDGSH iron-sulfur domain-containing protein 2 OS=Homo sapiens OX=9606 GN=CISD2 PE=1 SV=1;sp|Q8N5K1|CISD2_HUMAN CD	3	1	1	30	30	4.4003	40	40;47;135	0.0022075	6.5396	88785000
C9J8T6;Q14061	C9J8T6;Q14061	Cytochrome c oxidase copper chaperone	COX17	tr|C9J8T6|C9J8T6_HUMAN Cytochrome c oxidase copper chaperone OS=Homo sapiens OX=9606 GN=COX17 PE=1 SV=1;sp|Q14061|COX17_HUMAN Cytochrome c oxidase copper chaperone OS=Homo sapiens OX=9606 GN=COX17 PE=1 SV=2	2	1	1	16.3	16.3	10.853	98	98;63	0.0022051	6.5369	39302000
C9JGM0;Q96GK7	C9JGM0;Q96GK7	Fumarylacetoacetate hydrolase domain-containing protein 2A	FAHD2A	tr|C9JGM0|C9JGM0_HUMAN Fumarylacetoacetate hydrolase domain-containing protein 2A (Fragment) OS=Homo sapiens OX=9606 GN=FAHD2A PE=1 SV=1;sp|Q96GK7|FAH2A_HUMAN Fumarylacetoacetate hydrolase domain-containing protein 2A OS=Homo sapiens OX=9606 GN=FAHD2A PE=1	2	1	1	11	11	14.021	127	127;314	0.0022026	6.522	26556000
Q5T0U0	Q5T0U0	Coiled-coil domain-containing protein 122	CCDC122	sp|Q5T0U0|CC122_HUMAN Coiled-coil domain-containing protein 122 OS=Homo sapiens OX=9606 GN=CCDC122 PE=2 SV=1	1	1	1	4.8	4.8	32.206	273	273	0.0022002	6.5212	265210000
Q13564	Q13564	NEDD8-activating enzyme E1 regulatory subunit	NAE1	sp|Q13564|ULA1_HUMAN NEDD8-activating enzyme E1 regulatory subunit OS=Homo sapiens OX=9606 GN=NAE1 PE=1 SV=1	1	1	1	2.1	2.1	60.246	534	534	0.0021978	6.5101	21901000
O19617;A0A140T921;A2AEA2;A0A140T9H5;A0A140T9U8;P10321	O19617;A0A140T921;A2AEA2;A0A140T9H5;A0A140T9U8;P10321	HLA class I histocompatibility antigen, Cw-7 alpha chain	HLA-C	tr|O19617|O19617_HUMAN HLA class I antigen OS=Homo sapiens OX=9606 GN=HLA-C PE=1 SV=1;tr|A0A140T921|A0A140T921_HUMAN HLA class I histocompatibility antigen, C alpha chain OS=Homo sapiens OX=9606 GN=HLA-C PE=1 SV=1;tr|A2AEA2|A2AEA2_HUMAN HLA class I histoco	6	4	1	19.4	4.4	40.71	366	366;368;372;372;397;366	0.0021954	6.5066	75066000
Q04917;F8WEB6;A2IDB1	Q04917	14-3-3 protein eta	YWHAH	sp|Q04917|1433F_HUMAN 14-3-3 protein eta OS=Homo sapiens OX=9606 GN=YWHAH PE=1 SV=4	3	5	1	19.1	3.7	28.218	246	246;39;72	0.0021906	6.494	137420000
E9PRB9;E9PL01;A0A087WUC6;E9PI68;Q15005	E9PRB9;E9PL01;A0A087WUC6;E9PI68;Q15005	Signal peptidase complex subunit 2	SPCS2	tr|E9PRB9|E9PRB9_HUMAN Microsomal signal peptidase 25 kDa subunit OS=Homo sapiens OX=9606 GN=SPCS2 PE=1 SV=1;tr|E9PL01|E9PL01_HUMAN Microsomal signal peptidase 25 kDa subunit OS=Homo sapiens OX=9606 GN=SPCS2 PE=1 SV=1;tr|A0A087WUC6|A0A087WUC6_HUMAN Microso	5	1	1	10.3	10.3	10.163	87	87;157;227;257;226	0.002193	6.494	37364000
J3QQX0;C9JFE4;A0A096LP07;A0A096LPJ3;A8K070;Q13098	J3QQX0;C9JFE4;A0A096LP07;A0A096LPJ3;A8K070;Q13098	COP9 signalosome complex subunit 1	GPS1	tr|J3QQX0|J3QQX0_HUMAN COP9 signalosome complex subunit 1 (Fragment) OS=Homo sapiens OX=9606 GN=GPS1 PE=1 SV=1;tr|C9JFE4|C9JFE4_HUMAN COP9 signalosome complex subunit 1 OS=Homo sapiens OX=9606 GN=GPS1 PE=1 SV=2;tr|A0A096LP07|A0A096LP07_HUMAN COP9 signaloso	6	1	1	20.3	20.3	8.7087	79	79;471;486;490;526;491	0.0021882	6.4872	93193000
Q9Y316	Q9Y316	Protein MEMO1	MEMO1	sp|Q9Y316|MEMO1_HUMAN Protein MEMO1 OS=Homo sapiens OX=9606 GN=MEMO1 PE=1 SV=1	1	1	1	4.7	4.7	33.733	297	297	0.0021858	6.475	44656000
F2Z2K8;C9JIK8;Q9Y4P1	F2Z2K8;C9JIK8;Q9Y4P1	Cysteine protease ATG4B	ATG4B	tr|F2Z2K8|F2Z2K8_HUMAN Autophagy-related protein 4 homolog B OS=Homo sapiens OX=9606 GN=ATG4B PE=1 SV=1;tr|C9JIK8|C9JIK8_HUMAN Cysteine protease (Fragment) OS=Homo sapiens OX=9606 GN=ATG4B PE=1 SV=1;sp|Q9Y4P1|ATG4B_HUMAN Cysteine protease ATG4B OS=Homo sap	3	1	1	13.6	13.6	10.208	88	88;219;393	0.0021834	6.4562	14495000
G3V5E4;G3V4W4;Q96EK6	G3V5E4;G3V4W4;Q96EK6	Glucosamine 6-phosphate N-acetyltransferase	GNPNAT1	tr|G3V5E4|G3V5E4_HUMAN Glucosamine 6-phosphate N-acetyltransferase OS=Homo sapiens OX=9606 GN=GNPNAT1 PE=1 SV=1;tr|G3V4W4|G3V4W4_HUMAN Glucosamine 6-phosphate N-acetyltransferase (Fragment) OS=Homo sapiens OX=9606 GN=GNPNAT1 PE=1 SV=1;sp|Q96EK6|GNA1_HUMAN	3	1	1	9.7	9.7	12.976	113	113;163;184	0.002181	6.4253	60123000
R4GMY8;E5RHG8;Q15369	R4GMY8;E5RHG8;Q15369	Transcription elongation factor B polypeptide 1	TCEB1	tr|R4GMY8|R4GMY8_HUMAN Elongin-C OS=Homo sapiens OX=9606 GN=ELOC PE=1 SV=1;tr|E5RHG8|E5RHG8_HUMAN Elongin-C (Fragment) OS=Homo sapiens OX=9606 GN=ELOC PE=1 SV=1;sp|Q15369|ELOC_HUMAN Elongin-C OS=Homo sapiens OX=9606 GN=ELOC PE=1 SV=1	3	1	1	15.4	15.4	6.968	65	65;89;112	0.0021786	6.417	21000000
P63313	P63313	Thymosin beta-10	TMSB10	sp|P63313|TYB10_HUMAN Thymosin beta-10 OS=Homo sapiens OX=9606 GN=TMSB10 PE=1 SV=2	1	1	1	31.8	31.8	5.0256	44	44	0.0021739	6.3951	95374000
P10412;P16402;Q02539;P22492;P16401	P10412;P16402	Histone H1.4;Histone H1.3	HIST1H1E;HIST1H1D	sp|P10412|H14_HUMAN Histone H1.4 OS=Homo sapiens OX=9606 GN=H1-4 PE=1 SV=2;sp|P16402|H13_HUMAN Histone H1.3 OS=Homo sapiens OX=9606 GN=H1-3 PE=1 SV=2	5	5	1	26.9	9.1	21.865	219	219;221;215;207;226	0.0021716	6.3856	42014000
A0A3B3IU55;Q8WXE9	A0A3B3IU55;Q8WXE9	Stonin-2	STON2	tr|A0A3B3IU55|A0A3B3IU55_HUMAN Stonin-2 OS=Homo sapiens OX=9606 GN=STON2 PE=1 SV=1;sp|Q8WXE9|STON2_HUMAN Stonin-2 OS=Homo sapiens OX=9606 GN=STON2 PE=1 SV=1	2	1	1	0.9	0.9	108.96	977	977;905	0.0021692	6.3762	371290000
A0A0U1RQT9;C9JYN0;Q16563	A0A0U1RQT9;C9JYN0;Q16563	Synaptophysin-like protein 1	SYPL1	tr|A0A0U1RQT9|A0A0U1RQT9_HUMAN Synaptophysin-like protein 1 (Fragment) OS=Homo sapiens OX=9606 GN=SYPL1 PE=1 SV=1;tr|C9JYN0|C9JYN0_HUMAN Synaptophysin-like protein 1 OS=Homo sapiens OX=9606 GN=SYPL1 PE=1 SV=1;sp|Q16563|SYPL1_HUMAN Synaptophysin-like protei	3	1	1	8.1	8.1	14.967	135	135;224;259	0.0021668	6.3637	84197000
Q5W0J0;A0A087X163;Q9NP72	Q5W0J0;A0A087X163;Q9NP72	Ras-related protein Rab-18	RAB18	tr|Q5W0J0|Q5W0J0_HUMAN Ras-related protein Rab-18 OS=Homo sapiens OX=9606 GN=RAB18 PE=1 SV=1;tr|A0A087X163|A0A087X163_HUMAN Ras-related protein Rab-18 OS=Homo sapiens OX=9606 GN=RAB18 PE=1 SV=1;sp|Q9NP72|RAB18_HUMAN Ras-related protein Rab-18 OS=Homo sapie	3	1	1	6.8	6.8	18.023	161	161;182;206	0.0021645	6.3634	33484000
A0A7I2V5Z9;A0A7I2YQL8;A0A499FJK2;P01137	A0A7I2V5Z9;A0A7I2YQL8;A0A499FJK2;P01137	Transforming growth factor beta-1;Latency-associated peptide	TGFB1	tr|A0A7I2V5Z9|A0A7I2V5Z9_HUMAN Transforming growth factor beta-1 proprotein OS=Homo sapiens OX=9606 GN=TGFB1 PE=1 SV=1;tr|A0A7I2YQL8|A0A7I2YQL8_HUMAN Transforming growth factor beta OS=Homo sapiens OX=9606 GN=TGFB1 PE=1 SV=1;tr|A0A499FJK2|A0A499FJK2_HUMAN	4	1	1	2.9	2.9	34.15	306	306;370;390;390	0.0021622	6.3289	42577000
H3BV16;H3BPJ9;O96000	H3BV16;H3BPJ9;O96000	NADH dehydrogenase [ubiquinone] 1 beta subcomplex subunit 10	NDUFB10	tr|H3BV16|H3BV16_HUMAN Complex I-PDSW (Fragment) OS=Homo sapiens OX=9606 GN=NDUFB10 PE=1 SV=8;tr|H3BPJ9|H3BPJ9_HUMAN Complex I-PDSW OS=Homo sapiens OX=9606 GN=NDUFB10 PE=1 SV=1;sp|O96000|NDUBA_HUMAN NADH dehydrogenase [ubiquinone] 1 beta subcomplex subunit	3	1	1	9.9	9.9	17.385	142	142;161;172	0.0021598	6.3096	24320000
H0YNR9;Q9NSB8	H0YNR9;Q9NSB8	Homer protein homolog 2	HOMER2	tr|H0YNR9|H0YNR9_HUMAN Homer protein homolog 2 (Fragment) OS=Homo sapiens OX=9606 GN=HOMER2 PE=1 SV=1;sp|Q9NSB8|HOME2_HUMAN Homer protein homolog 2 OS=Homo sapiens OX=9606 GN=HOMER2 PE=1 SV=1	2	1	1	4.9	4.9	21.235	185	185;354	0.0021575	6.3029	56343000
Q92526	Q92526	T-complex protein 1 subunit zeta-2	CCT6B	sp|Q92526|TCPW_HUMAN T-complex protein 1 subunit zeta-2 OS=Homo sapiens OX=9606 GN=CCT6B PE=1 SV=5	1	2	1	4.2	2.8	57.821	530	530	0.0021552	6.3026	0
P21912	P21912	Succinate dehydrogenase [ubiquinone] iron-sulfur subunit, mitochondrial	SDHB	sp|P21912|SDHB_HUMAN Succinate dehydrogenase [ubiquinone] iron-sulfur subunit, mitochondrial OS=Homo sapiens OX=9606 GN=SDHB PE=1 SV=3	1	1	1	3.2	3.2	31.629	280	280	0.0021529	6.2974	30971000
H7BZ81;H7C3J0;Q6NUM9	H7BZ81;H7C3J0;Q6NUM9	All-trans-retinol 13,14-reductase	RETSAT	tr|H7BZ81|H7BZ81_HUMAN All-trans-retinol 13,14-reductase (Fragment) OS=Homo sapiens OX=9606 GN=RETSAT PE=1 SV=1;tr|H7C3J0|H7C3J0_HUMAN All-trans-retinol 13,14-reductase (Fragment) OS=Homo sapiens OX=9606 GN=RETSAT PE=1 SV=1;sp|Q6NUM9|RETST_HUMAN All-trans-	3	1	1	5.6	5.6	35.071	320	320;399;610	0.0021505	6.2942	12256000
D6REM1;Q9H4A6	D6REM1;Q9H4A6	Golgi phosphoprotein 3	GOLPH3	tr|D6REM1|D6REM1_HUMAN Golgi phosphoprotein 3 OS=Homo sapiens OX=9606 GN=GOLPH3 PE=1 SV=1;sp|Q9H4A6|GOLP3_HUMAN Golgi phosphoprotein 3 OS=Homo sapiens OX=9606 GN=GOLPH3 PE=1 SV=1	2	1	1	16.1	16.1	9.9998	93	93;298	0.0021482	6.2926	29055000
V9GYP5;A0A087WWQ2;Q92979	V9GYP5;A0A087WWQ2;Q92979	Ribosomal RNA small subunit methyltransferase NEP1	EMG1	tr|V9GYP5|V9GYP5_HUMAN Ribosomal RNA small subunit methyltransferase NEP1 (Fragment) OS=Homo sapiens OX=9606 GN=EMG1 PE=1 SV=2;tr|A0A087WWQ2|A0A087WWQ2_HUMAN Ribosomal RNA small subunit methyltransferase NEP1 (Fragment) OS=Homo sapiens OX=9606 GN=EMG1 PE=1	3	1	1	9.2	9.2	23.79	217	217;223;244	0.0021459	6.2904	45950000
X6R9L0;Q13217	X6R9L0;Q13217	DnaJ homolog subfamily C member 3	DNAJC3	tr|X6R9L0|X6R9L0_HUMAN DnaJ homolog subfamily C member 3 OS=Homo sapiens OX=9606 GN=DNAJC3 PE=1 SV=1;sp|Q13217|DNJC3_HUMAN DnaJ homolog subfamily C member 3 OS=Homo sapiens OX=9606 GN=DNAJC3 PE=1 SV=1	2	1	1	2.2	2.2	51.911	453	453;504	0.0021436	6.2903	64628000
A0A0C4DGY8;D6RA00;Q9UHY7	A0A0C4DGY8;D6RA00;Q9UHY7	Enolase-phosphatase E1	ENOPH1	tr|A0A0C4DGY8|A0A0C4DGY8_HUMAN Enolase-phosphatase E1 OS=Homo sapiens OX=9606 GN=ENOPH1 PE=1 SV=1;tr|D6RA00|D6RA00_HUMAN Enolase-phosphatase E1 OS=Homo sapiens OX=9606 GN=ENOPH1 PE=1 SV=1;sp|Q9UHY7|ENOPH_HUMAN Enolase-phosphatase E1 OS=Homo sapiens OX=9606	3	1	1	14.8	14.8	16.533	149	149;173;261	0.0021413	6.2749	122820000
A0A1W2PRL9;A0A1W2PPZ5;P23193	A0A1W2PRL9;A0A1W2PPZ5;P23193	Transcription elongation factor A protein 1	TCEA1	tr|A0A1W2PRL9|A0A1W2PRL9_HUMAN Transcription elongation factor A protein 1 OS=Homo sapiens OX=9606 GN=TCEA1 PE=1 SV=1;tr|A0A1W2PPZ5|A0A1W2PPZ5_HUMAN Transcription elongation factor A protein 1 OS=Homo sapiens OX=9606 GN=TCEA1 PE=1 SV=1;sp|P23193|TCEA1_HUMA	3	1	1	5.4	5.4	31.63	280	280;301;301	0.002139	6.2678	32181000
K7EN20;K7EMM7;K7EL16;Q9NZL4	K7EN20;K7EMM7;K7EL16;Q9NZL4	Hsp70-binding protein 1	HSPBP1	tr|K7EN20|K7EN20_HUMAN Hsp70-binding protein 1 (Fragment) OS=Homo sapiens OX=9606 GN=HSPBP1 PE=1 SV=1;tr|K7EMM7|K7EMM7_HUMAN Hsp70-binding protein 1 (Fragment) OS=Homo sapiens OX=9606 GN=HSPBP1 PE=1 SV=1;tr|K7EL16|K7EL16_HUMAN Hsp70-binding protein 1 (Frag	4	1	1	10.3	10.3	10.614	97	97;190;214;359	0.0021368	6.2557	13602000
B4DE93;G3V0I5;P49821	B4DE93;G3V0I5;P49821	NADH dehydrogenase [ubiquinone] flavoprotein 1, mitochondrial	NDUFV1	tr|B4DE93|B4DE93_HUMAN NADH:ubiquinone reductase (H(+)-translocating) OS=Homo sapiens OX=9606 GN=NDUFV1 PE=1 SV=1;tr|G3V0I5|G3V0I5_HUMAN NADH dehydrogenase [ubiquinone] flavoprotein 1, mitochondrial OS=Homo sapiens OX=9606 GN=NDUFV1 PE=1 SV=1;sp|P49821|NDU	3	1	1	2.5	2.5	39.462	363	363;457;464	0.0021345	6.2395	353270000
Q5H9B4;Q5H9B5;Q5H9A7;P01033	Q5H9B4;Q5H9B5;Q5H9A7;P01033	Metalloproteinase inhibitor 1	TIMP1	tr|Q5H9B4|Q5H9B4_HUMAN Metalloproteinase inhibitor 1 (Fragment) OS=Homo sapiens OX=9606 GN=TIMP1 PE=1 SV=8;tr|Q5H9B5|Q5H9B5_HUMAN Metalloproteinase inhibitor 1 OS=Homo sapiens OX=9606 GN=TIMP1 PE=1 SV=1;tr|Q5H9A7|Q5H9A7_HUMAN Metalloproteinase inhibitor 1	4	1	1	12.6	12.6	10.607	95	95;136;143;207	0.0021322	6.222	60161000
C9J168;B4DP31;Q14558;C9JKT9;C9JNQ3;C9JUN4;E7EPA1	C9J168;B4DP31;Q14558;C9JKT9;C9JNQ3;C9JUN4;E7EPA1	Phosphoribosyl pyrophosphate synthase-associated protein 1	PRPSAP1;PRPSAP2	tr|C9J168|C9J168_HUMAN Phosphoribosyl pyrophosphate synthase-associated protein 1 (Fragment) OS=Homo sapiens OX=9606 GN=PRPSAP1 PE=1 SV=1;tr|B4DP31|B4DP31_HUMAN Phosphoribosyl pyrophosphate synthase-associated protein 1 OS=Homo sapiens OX=9606 GN=PRPSAP1 P	7	2	1	11.7	5.7	25.377	230	230;282;356;89;104;157;268	0.0021299	6.2204	35174000
F8WCK0;C9JZU6;C9J5J3;A0A0D9SF32;A0A087WWJ2;C9J5D1;E7EQ69;Q9GZZ1	F8WCK0;C9JZU6;C9J5J3;A0A0D9SF32;A0A087WWJ2;C9J5D1;E7EQ69;Q9GZZ1	N-alpha-acetyltransferase 50	NAA50	tr|F8WCK0|F8WCK0_HUMAN N-alpha-acetyltransferase 50 OS=Homo sapiens OX=9606 GN=NAA50 PE=1 SV=1;tr|C9JZU6|C9JZU6_HUMAN N-alpha-acetyltransferase 50 (Fragment) OS=Homo sapiens OX=9606 GN=NAA50 PE=1 SV=1;tr|C9J5J3|C9J5J3_HUMAN N-alpha-acetyltransferase 50 OS=	8	1	1	25	25	5.6026	48	48;57;58;58;81;129;168;169	0.0021277	6.2185	27502000
O75828	O75828	Carbonyl reductase [NADPH] 3	CBR3	sp|O75828|CBR3_HUMAN Carbonyl reductase [NADPH] 3 OS=Homo sapiens OX=9606 GN=CBR3 PE=1 SV=3	1	3	1	10.5	2.9	30.85	277	277	0.0021254	6.2173	407320000
A0A0J9YVR6;E9PQ56;A0A0J9YWM1;H0YEM1;A0A0J9YYL3;A0A0J9YXJ8;A0A0J9YVP6;A0A0J9YXX5;Q9UHX1	A0A0J9YVR6;E9PQ56;A0A0J9YWM1;H0YEM1;A0A0J9YYL3;A0A0J9YXJ8;A0A0J9YVP6;A0A0J9YXX5;Q9UHX1	Poly(U)-binding-splicing factor PUF60	PUF60	tr|A0A0J9YVR6|A0A0J9YVR6_HUMAN 60 kDa poly(U)-binding-splicing factor (Fragment) OS=Homo sapiens OX=9606 GN=PUF60 PE=1 SV=3;tr|E9PQ56|E9PQ56_HUMAN 60 kDa poly(U)-binding-splicing factor (Fragment) OS=Homo sapiens OX=9606 GN=PUF60 PE=1 SV=8;tr|A0A0J9YWM1|A0	9	1	1	7.6	7.6	33.655	314	314;322;329;336;505;522;534;551;559	0.0021231	6.2104	41204000
O14828	O14828	Secretory carrier-associated membrane protein 3	SCAMP3	sp|O14828|SCAM3_HUMAN Secretory carrier-associated membrane protein 3 OS=Homo sapiens OX=9606 GN=SCAMP3 PE=1 SV=3	1	1	1	4.6	4.6	38.287	347	347	0.0031813	6.181	20113000
F8WF27;F8WBG6;P30408	F8WF27;F8WBG6;P30408	Transmembrane 4 L6 family member 1	TM4SF1	tr|F8WF27|F8WF27_HUMAN Transmembrane 4 L6 family member 1 OS=Homo sapiens OX=9606 GN=TM4SF1 PE=1 SV=1;tr|F8WBG6|F8WBG6_HUMAN Transmembrane 4 L6 family member 1 OS=Homo sapiens OX=9606 GN=TM4SF1 PE=1 SV=1;sp|P30408|T4S1_HUMAN Transmembrane 4 L6 family membe	3	1	1	8.9	8.9	10.989	101	101;103;202	0.003178	6.1755	135990000
E7EM64;Q7L5N1	E7EM64;Q7L5N1	COP9 signalosome complex subunit 6	COPS6	tr|E7EM64|E7EM64_HUMAN COP9 signalosome complex subunit 6 OS=Homo sapiens OX=9606 GN=COPS6 PE=1 SV=1;sp|Q7L5N1|CSN6_HUMAN COP9 signalosome complex subunit 6 OS=Homo sapiens OX=9606 GN=COPS6 PE=1 SV=1	2	1	1	4.6	4.6	36.064	326	326;327	0.0031746	6.1715	45660000
K7EM38	K7EM38		ACTG1	tr|K7EM38|K7EM38_HUMAN Actin, cytoplasmic 2 (Fragment) OS=Homo sapiens OX=9606 GN=ACTG1 PE=1 SV=1	1	12	1	75.2	7.5	14.522	133	133	0.0031712	6.1532	140060000
D6R938;E9PBG7;E9PF82;Q13557	D6R938;E9PBG7;E9PF82;Q13557	Calcium/calmodulin-dependent protein kinase type II subunit delta	CAMK2D	tr|D6R938|D6R938_HUMAN Calcium/calmodulin-dependent protein kinase OS=Homo sapiens OX=9606 GN=CAMK2D PE=1 SV=1;tr|E9PBG7|E9PBG7_HUMAN Calcium/calmodulin-dependent protein kinase OS=Homo sapiens OX=9606 GN=CAMK2D PE=1 SV=1;tr|E9PF82|E9PF82_HUMAN Calcium/cal	4	1	1	2.6	2.6	56.298	498	498;512;533;499	0.0031679	6.1482	53322000
M0R389;Q15102	M0R389;Q15102	Platelet-activating factor acetylhydrolase IB subunit gamma	PAFAH1B3	tr|M0R389|M0R389_HUMAN Platelet-activating factor acetylhydrolase IB subunit alpha1 (Fragment) OS=Homo sapiens OX=9606 GN=PAFAH1B3 PE=1 SV=8;sp|Q15102|PA1B3_HUMAN Platelet-activating factor acetylhydrolase IB subunit alpha1 OS=Homo sapiens OX=9606 GN=PAFAH	2	1	1	5.5	5.5	18.356	164	164;231	0.0031646	6.1395	64154000
F2Z2Q9;G5E9R5;D3YTI2;P24666	F2Z2Q9;G5E9R5;D3YTI2;P24666	Low molecular weight phosphotyrosine protein phosphatase	ACP1	tr|F2Z2Q9|F2Z2Q9_HUMAN Low molecular weight phosphotyrosine protein phosphatase OS=Homo sapiens OX=9606 GN=ACP1 PE=1 SV=1;tr|G5E9R5|G5E9R5_HUMAN Acid phosphatase OS=Homo sapiens OX=9606 GN=ACP1 PE=1 SV=1;tr|D3YTI2|D3YTI2_HUMAN Acid phosphatase OS=Homo sapi	4	1	1	12.9	12.9	7.5005	70	70;80;85;158	0.0031612	6.1381	24366000
C9JHU6;C9JUM0;B5MCU4;A0A0A0MSH6;B5MDU6;Q9H6V9	C9JHU6;C9JUM0;B5MCU4;A0A0A0MSH6;B5MDU6;Q9H6V9	UPF0554 protein C2orf43	LDAH;C2orf43	tr|C9JHU6|C9JHU6_HUMAN Lipid droplet-associated hydrolase (Fragment) OS=Homo sapiens OX=9606 GN=LDAH PE=1 SV=1;tr|C9JUM0|C9JUM0_HUMAN Lipid droplet-associated hydrolase (Fragment) OS=Homo sapiens OX=9606 GN=LDAH PE=1 SV=1;tr|B5MCU4|B5MCU4_HUMAN Lipid dropl	6	1	1	7.7	7.7	14.957	130	130;159;240;283;370;325	0.0031579	6.1359	55576000
P17096	P17096	High mobility group protein HMG-I/HMG-Y	HMGA1	sp|P17096|HMGA1_HUMAN High mobility group protein HMG-I/HMG-Y OS=Homo sapiens OX=9606 GN=HMGA1 PE=1 SV=3	1	1	1	23.4	23.4	11.676	107	107	0.0031546	6.1338	36086000
P23229	P23229	Integrin alpha-6;Integrin alpha-6 heavy chain;Integrin alpha-6 light chain;Processed integrin alpha-6	ITGA6	sp|P23229|ITA6_HUMAN Integrin alpha-6 OS=Homo sapiens OX=9606 GN=ITGA6 PE=1 SV=5	1	1	1	1.3	1.3	126.6	1130	1130	0.0031513	6.1298	0
Q9NZI8	Q9NZI8	Insulin-like growth factor 2 mRNA-binding protein 1	IGF2BP1	sp|Q9NZI8|IF2B1_HUMAN Insulin-like growth factor 2 mRNA-binding protein 1 OS=Homo sapiens OX=9606 GN=IGF2BP1 PE=1 SV=2	1	1	1	2.4	2.4	63.48	577	577	0.003148	6.1294	54367000
H3BPG7;H3BV90;H3BT65;Q6FI81	H3BPG7;H3BV90;H3BT65;Q6FI81	Anamorsin	CIAPIN1	tr|H3BPG7|H3BPG7_HUMAN Anamorsin OS=Homo sapiens OX=9606 GN=CIAPIN1 PE=1 SV=1;tr|H3BV90|H3BV90_HUMAN Anamorsin OS=Homo sapiens OX=9606 GN=CIAPIN1 PE=1 SV=1;tr|H3BT65|H3BT65_HUMAN Anamorsin OS=Homo sapiens OX=9606 GN=CIAPIN1 PE=1 SV=1;sp|Q6FI81|CPIN1_HUMAN	4	1	1	6.3	6.3	26.094	239	239;246;266;312	0.0041929	6.1107	162790000
D6R917;D6RB13;D6RAY7;D6R9P4;D6RFF8;Q8TDQ7;P46926	D6R917;D6RB13;D6RAY7;D6R9P4;D6RFF8;Q8TDQ7;P46926	Glucosamine-6-phosphate isomerase;Glucosamine-6-phosphate isomerase 2;Glucosamine-6-phosphate isomerase 1	GNPDA1;GNPDA2	tr|D6R917|D6R917_HUMAN Glucosamine-6-phosphate deaminase (Fragment) OS=Homo sapiens OX=9606 GN=GNPDA1 PE=1 SV=1;tr|D6RB13|D6RB13_HUMAN Glucosamine-6-phosphate isomerase (Fragment) OS=Homo sapiens OX=9606 GN=GNPDA1 PE=1 SV=8;tr|D6RAY7|D6RAY7_HUMAN Glucosami	7	1	1	8.7	8.7	15.911	138	138;160;237;274;290;276;289	0.0041885	6.1088	0
E5RIT6;Q9UNX3;J3QRI7;J3QQQ9;J3QQV1;J3QRC4;J3KS10;E5RHH1	E5RIT6;Q9UNX3;J3QRI7;J3QQQ9;J3QQV1;J3QRC4;J3KS10	60S ribosomal protein L26-like 1	RPL26L1;RPL26	tr|E5RIT6|E5RIT6_HUMAN 60S ribosomal protein L26-like 1 (Fragment) OS=Homo sapiens OX=9606 GN=RPL26L1 PE=1 SV=1;sp|Q9UNX3|RL26L_HUMAN 60S ribosomal protein L26-like 1 OS=Homo sapiens OX=9606 GN=RPL26L1 PE=1 SV=1;tr|J3QRI7|J3QRI7_HUMAN 60S ribosomal protein	8	4	1	29.7	7	15.207	128	128;145;107;107;110;135;63;38	0.0041841	6.1055	34944000
H7BY94;Q13895	H7BY94;Q13895	Bystin	BYSL	tr|H7BY94|H7BY94_HUMAN Bystin (Fragment) OS=Homo sapiens OX=9606 GN=BYSL PE=1 SV=1;sp|Q13895|BYST_HUMAN Bystin OS=Homo sapiens OX=9606 GN=BYSL PE=1 SV=3	2	1	1	4.9	4.9	20.89	183	183;437	0.0041797	6.1051	8326700
C9JTY3;C9JUE0;C9JJP5;A0A6Q8PF51;A0A6Q8PFC4;A0A6Q8PH89;A0A6Q8PH27;A0A6Q8PG00;A0A6Q8PG04;A0A6Q8PGS4;A0A6Q8PF40;A0A6Q8PFY7;Q92734	C9JTY3;C9JUE0;C9JJP5;A0A6Q8PF51;A0A6Q8PFC4;A0A6Q8PH89;A0A6Q8PH27;A0A6Q8PG00;A0A6Q8PG04;A0A6Q8PGS4;A0A6Q8PF40;A0A6Q8PFY7;Q92734	Protein TFG	TFG	tr|C9JTY3|C9JTY3_HUMAN Protein TFG OS=Homo sapiens OX=9606 GN=TFG PE=1 SV=2;tr|C9JUE0|C9JUE0_HUMAN Protein TFG (Fragment) OS=Homo sapiens OX=9606 GN=TFG PE=1 SV=1;tr|C9JJP5|C9JJP5_HUMAN Protein TFG (Fragment) OS=Homo sapiens OX=9606 GN=TFG PE=1 SV=1;tr|A0A	13	1	1	7.1	7.1	16.048	141	141;157;181;194;249;264;270;274;278;285;369;412;400	0.0041754	6.1027	177150000
K7EKN4;K7EN52;K7ENQ5;K7EJZ2;K7ER52;K7EIE4;K7EQD7;K7EK18;K7EL40;A0A6Q8PHC2;Q9UHD8	K7EKN4;K7EN52;K7ENQ5;K7EJZ2;K7ER52;K7EIE4;K7EQD7;K7EK18;K7EL40;A0A6Q8PHC2;Q9UHD8	Septin-9	SEPT9	tr|K7EKN4|K7EKN4_HUMAN Septin-9 (Fragment) OS=Homo sapiens OX=9606 GN=SEPTIN9 PE=1 SV=8;tr|K7EN52|K7EN52_HUMAN Septin-9 (Fragment) OS=Homo sapiens OX=9606 GN=SEPTIN9 PE=1 SV=8;tr|K7ENQ5|K7ENQ5_HUMAN Septin-9 (Fragment) OS=Homo sapiens OX=9606 GN=SEPTIN9 PE	11	1	1	8.4	8.4	11.95	107	107;115;127;135;151;157;165;195;209;290;586	0.004171	6.091	25164000
A0A0U1RQL1;A0A2R8YDQ9;A0A2R8Y6Y7;Q9P2R7	A0A0U1RQL1;A0A2R8YDQ9;A0A2R8Y6Y7;Q9P2R7	Succinyl-CoA ligase [ADP-forming] subunit beta, mitochondrial	SUCLA2	tr|A0A0U1RQL1|A0A0U1RQL1_HUMAN Succinate--CoA ligase [ADP-forming] subunit beta, mitochondrial (Fragment) OS=Homo sapiens OX=9606 GN=SUCLA2 PE=1 SV=1;tr|A0A2R8YDQ9|A0A2R8YDQ9_HUMAN Succinate--CoA ligase [ADP-forming] subunit beta, mitochondrial OS=Homo sap	4	1	1	13.8	13.8	8.6382	80	80;405;484;463	0.0041667	6.0854	53357000
A0A0C4DG90;A4D0S4	A0A0C4DG90;A4D0S4	Laminin subunit beta-4	LAMB4	tr|A0A0C4DG90|A0A0C4DG90_HUMAN Laminin subunit beta-4 (Fragment) OS=Homo sapiens OX=9606 GN=LAMB4 PE=1 SV=1;sp|A4D0S4|LAMB4_HUMAN Laminin subunit beta-4 OS=Homo sapiens OX=9606 GN=LAMB4 PE=2 SV=1	2	1	1	2.1	2.1	82.772	749	749;1761	0.0041623	6.0812	1626400000
F8W7W4;H0Y334;A0A7P0T963;Q8N7X0	F8W7W4;H0Y334;A0A7P0T963;Q8N7X0	Androglobin	ADGB	tr|F8W7W4|F8W7W4_HUMAN Androglobin (Fragment) OS=Homo sapiens OX=9606 GN=ADGB PE=1 SV=2;tr|H0Y334|H0Y334_HUMAN Androglobin (Fragment) OS=Homo sapiens OX=9606 GN=ADGB PE=1 SV=1;tr|A0A7P0T963|A0A7P0T963_HUMAN Androglobin OS=Homo sapiens OX=9606 GN=ADGB PE=4	4	1	1	2.3	2.3	44.535	390	390;625;1667;1667	0.004158	6.0737	10440000000
D6RCC6;E7EUJ7;Q8TC20	D6RCC6;E7EUJ7;Q8TC20	Cancer-associated gene 1 protein	CAGE1	tr|D6RCC6|D6RCC6_HUMAN Cancer-associated gene 1 protein (Fragment) OS=Homo sapiens OX=9606 GN=CAGE1 PE=1 SV=1;tr|E7EUJ7|E7EUJ7_HUMAN Cancer-associated gene 1 protein OS=Homo sapiens OX=9606 GN=CAGE1 PE=1 SV=1;sp|Q8TC20|CAGE1_HUMAN Cancer-associated gene 1	3	1	1	1.6	1.6	65.053	558	558;817;777	0.0041537	6.0678	301010000
A0A7P0T9W1;Q5VVL7;A0A7P0Z494;P11182	A0A7P0T9W1;Q5VVL7;A0A7P0Z494;P11182	Lipoamide acyltransferase component of branched-chain alpha-keto acid dehydrogenase complex, mitochondrial	DBT	tr|A0A7P0T9W1|A0A7P0T9W1_HUMAN Lipoamide acyltransferase component of branched-chain alpha-keto acid dehydrogenase complex, mitochondrial OS=Homo sapiens OX=9606 GN=DBT PE=4 SV=1;tr|Q5VVL7|Q5VVL7_HUMAN Dihydrolipoamide acetyltransferase component of pyruva	4	1	1	4	4	32.976	301	301;320;524;482	0.0041494	6.0651	32032000
A0A0A6YYA0;Q9Y3B3	A0A0A6YYA0;Q9Y3B3	Transmembrane emp24 domain-containing protein 7	TMED7-TICAM2;TMED7	tr|A0A0A6YYA0|A0A0A6YYA0_HUMAN Protein TMED7-TICAM2 OS=Homo sapiens OX=9606 GN=TMED7-TICAM2 PE=3 SV=1;sp|Q9Y3B3|TMED7_HUMAN Transmembrane emp24 domain-containing protein 7 OS=Homo sapiens OX=9606 GN=TMED7 PE=1 SV=2	2	1	1	5.3	5.3	21.233	188	188;224	0.0041451	6.0642	69223000
V9GYP6;A0A0A0MQR0;Q08477;P78329;Q9HCS2;Q9HBI6	V9GYP6;A0A0A0MQR0;Q08477;P78329;Q9HCS2;Q9HBI6	Docosahexaenoic acid omega-hydroxylase CYP4F3;Phylloquinone omega-hydroxylase CYP4F2;Cytochrome P450 4F12;Phylloquinone omega-hydroxylase CYP4F11	CYP4F11;CYP4F2;CYP4F3;CYP4F12	tr|V9GYP6|V9GYP6_HUMAN Cytochrome P450 4F11 OS=Homo sapiens OX=9606 GN=CYP4F11 PE=1 SV=1;tr|A0A0A0MQR0|A0A0A0MQR0_HUMAN Cytochrome P450 4F2 OS=Homo sapiens OX=9606 GN=CYP4F2 PE=1 SV=1;sp|Q08477|CP4F3_HUMAN Cytochrome P450 4F3 OS=Homo sapiens OX=9606 GN=CYP	6	1	1	6.5	6.5	22.831	199	199;520;520;520;524;524	0.0041408	6.0477	0
Q9BV20	Q9BV20	Methylthioribose-1-phosphate isomerase	MRI1	sp|Q9BV20|MTNA_HUMAN Methylthioribose-1-phosphate isomerase OS=Homo sapiens OX=9606 GN=MRI1 PE=1 SV=1	1	1	1	3.5	3.5	39.149	369	369	0.0041365	6.0438	18301000
C9JL43;C9JUC3;C9J7N0;C9JXQ7;C9JHH5;A0A087WTU3;Q9Y6I9	C9JL43;C9JUC3;C9J7N0;C9JXQ7;C9JHH5;A0A087WTU3;Q9Y6I9	Testis-expressed sequence 264 protein	TEX264	tr|C9JL43|C9JL43_HUMAN Testis-expressed protein 264 (Fragment) OS=Homo sapiens OX=9606 GN=TEX264 PE=1 SV=1;tr|C9JUC3|C9JUC3_HUMAN Testis-expressed protein 264 (Fragment) OS=Homo sapiens OX=9606 GN=TEX264 PE=1 SV=8;tr|C9J7N0|C9J7N0_HUMAN Testis-expressed pr	7	1	1	6.7	6.7	11.032	104	104;139;151;215;216;239;313	0.0041322	6.0425	30255000
Q0VG06	Q0VG06	Fanconi anemia-associated protein of 100 kDa	FAAP100	sp|Q0VG06|FP100_HUMAN Fanconi anemia core complex-associated protein 100 OS=Homo sapiens OX=9606 GN=FAAP100 PE=1 SV=3	1	1	1	1.4	1.4	93.432	881	881	0.004128	6.0354	75282000
F8WEE7;C9JTM4;Q9UDX4;O76054	F8WEE7;C9JTM4;Q9UDX4;O76054	SEC14-like protein 3;SEC14-like protein 2	SEC14L2;SEC14L3	tr|F8WEE7|F8WEE7_HUMAN SEC14-like protein 2 OS=Homo sapiens OX=9606 GN=SEC14L2 PE=1 SV=1;tr|C9JTM4|C9JTM4_HUMAN SEC14-like protein 2 (Fragment) OS=Homo sapiens OX=9606 GN=SEC14L2 PE=1 SV=1;sp|Q9UDX4|S14L3_HUMAN SEC14-like protein 3 OS=Homo sapiens OX=9606	4	1	1	26.2	26.2	9.9052	84	84;125;400;403	0.0041237	6.0346	5813600
H0YEY7;H0YCZ2;Q8NG31	H0YEY7;H0YCZ2;Q8NG31	Protein CASC5	CASC5	tr|H0YEY7|H0YEY7_HUMAN Kinetochore scaffold 1 (Fragment) OS=Homo sapiens OX=9606 GN=KNL1 PE=1 SV=1;tr|H0YCZ2|H0YCZ2_HUMAN Kinetochore scaffold 1 (Fragment) OS=Homo sapiens OX=9606 GN=KNL1 PE=1 SV=1;sp|Q8NG31|KNL1_HUMAN Kinetochore scaffold 1 OS=Homo sapien	3	1	1	8.3	8.3	22.25	193	193;1361;2342	0.0041195	6.0306	1208400000
Q14247	Q14247	Src substrate cortactin	CTTN	sp|Q14247|SRC8_HUMAN Src substrate cortactin OS=Homo sapiens OX=9606 GN=CTTN PE=1 SV=2	1	1	1	1.8	1.8	61.585	550	550	0.0041152	6.0195	19478000
P13473	P13473	Lysosome-associated membrane glycoprotein 2	LAMP2	sp|P13473|LAMP2_HUMAN Lysosome-associated membrane glycoprotein 2 OS=Homo sapiens OX=9606 GN=LAMP2 PE=1 SV=2	1	1	1	2	2	44.96	410	410	0.004111	6.018	26254000
Q5RKV6	Q5RKV6	Exosome complex component MTR3	EXOSC6	sp|Q5RKV6|EXOS6_HUMAN Exosome complex component MTR3 OS=Homo sapiens OX=9606 GN=EXOSC6 PE=1 SV=1	1	1	1	5.9	5.9	28.235	272	272	0.0041068	6.0165	34813000
F8WDI0;Q9NT62	F8WDI0;Q9NT62	Ubiquitin-like-conjugating enzyme ATG3	ATG3	tr|F8WDI0|F8WDI0_HUMAN Ubiquitin-like-conjugating enzyme ATG3 OS=Homo sapiens OX=9606 GN=ATG3 PE=1 SV=1;sp|Q9NT62|ATG3_HUMAN Ubiquitin-like-conjugating enzyme ATG3 OS=Homo sapiens OX=9606 GN=ATG3 PE=1 SV=1	2	1	1	17.6	17.6	8.3115	74	74;314	0.0041026	6.0099	82040000
A0A2U3TZH3;Q05639;A0A2R8Y660;A0A2R8Y488;A0A2R8YDN5;A0A6Q8PFK6	A0A2U3TZH3;Q05639;A0A2R8Y660;A0A2R8Y488;A0A2R8YDN5	Elongation factor 1-alpha 2	EEF1A2	tr|A0A2U3TZH3|A0A2U3TZH3_HUMAN Elongation factor 1-alpha OS=Homo sapiens OX=9606 GN=EEF1A2 PE=1 SV=1;sp|Q05639|EF1A2_HUMAN Elongation factor 1-alpha 2 OS=Homo sapiens OX=9606 GN=EEF1A2 PE=1 SV=1;tr|A0A2R8Y660|A0A2R8Y660_HUMAN Elongation factor 1-alpha 2 (F	6	8	1	17.3	4.8	54.34	496	496;463;152;173;106;59	0.0040984	6.008	67634000
Q5QP22;Q5QP23;A0A0U1RQH7;H0Y4X3;G3XAC6;Q14498	Q5QP22;Q5QP23;A0A0U1RQH7;H0Y4X3;G3XAC6;Q14498	RNA-binding protein 39	RBM39	tr|Q5QP22|Q5QP22_HUMAN RNA-binding protein 39 (Fragment) OS=Homo sapiens OX=9606 GN=RBM39 PE=1 SV=1;tr|Q5QP23|Q5QP23_HUMAN RNA-binding protein 39 (Fragment) OS=Homo sapiens OX=9606 GN=RBM39 PE=1 SV=1;tr|A0A0U1RQH7|A0A0U1RQH7_HUMAN RNA-binding protein 39 (F	6	1	1	5.7	5.7	23.132	193	193;231;245;336;423;530	0.0040942	6.0003	19752000
Q9H8Y8	Q9H8Y8	Golgi reassembly-stacking protein 2	GORASP2	sp|Q9H8Y8|GORS2_HUMAN Golgi reassembly-stacking protein 2 OS=Homo sapiens OX=9606 GN=GORASP2 PE=1 SV=3	1	1	1	2.9	2.9	47.145	452	452	0.00409	5.9987	108210000
Q9H993	Q9H993	Protein-glutamate O-methyltransferase	ARMT1	sp|Q9H993|ARMT1_HUMAN Damage-control phosphatase ARMT1 OS=Homo sapiens OX=9606 GN=ARMT1 PE=1 SV=1	1	1	1	3.9	3.9	51.172	441	441	0.0040858	5.994	32772000
Q13263	Q13263	Transcription intermediary factor 1-beta	TRIM28	sp|Q13263|TIF1B_HUMAN Transcription intermediary factor 1-beta OS=Homo sapiens OX=9606 GN=TRIM28 PE=1 SV=5	1	1	1	1	1	88.549	835	835	0.0040816	5.9887	36545000
E9PGB1;E7EUB3;E7ESU7;D6RAX2;E7EPF8;Q13363;P56545	E9PGB1;E7EUB3;E7ESU7;D6RAX2;E7EPF8;Q13363;P56545	C-terminal-binding protein 1;C-terminal-binding protein 2	CTBP1;CTBP2	tr|E9PGB1|E9PGB1_HUMAN C-terminal-binding protein 1 (Fragment) OS=Homo sapiens OX=9606 GN=CTBP1 PE=1 SV=1;tr|E7EUB3|E7EUB3_HUMAN C-terminal-binding protein 1 OS=Homo sapiens OX=9606 GN=CTBP1 PE=1 SV=1;tr|E7ESU7|E7ESU7_HUMAN C-terminal-binding protein 1 (Fr	7	1	1	6.2	6.2	15.917	145	145;168;171;186;202;440;445	0.0040775	5.9834	10711000
A0A286YEX6;Q8NGP4;Q8NGP3	A0A286YEX6;Q8NGP4;Q8NGP3	Olfactory receptor 5M3;Olfactory receptor 5M9	OR5M3;OR5M9	tr|A0A286YEX6|A0A286YEX6_HUMAN G_PROTEIN_RECEP_F1_2 domain-containing protein OS=Homo sapiens OX=9606 PE=4 SV=1;sp|Q8NGP4|OR5M3_HUMAN Olfactory receptor 5M3 OS=Homo sapiens OX=9606 GN=OR5M3 PE=2 SV=2;sp|Q8NGP3|OR5M9_HUMAN Olfactory receptor 5M9 OS=Homo sap	3	1	1	5.5	5.5	47.11	415	415;307;310	0.0040733	5.9752	3781200
A0A087WWW9;O95999	A0A087WWW9;O95999	B-cell lymphoma/leukemia 10	BCL10	tr|A0A087WWW9|A0A087WWW9_HUMAN B-cell lymphoma/leukemia 10 OS=Homo sapiens OX=9606 GN=BCL10 PE=1 SV=2;sp|O95999|BCL10_HUMAN B-cell lymphoma/leukemia 10 OS=Homo sapiens OX=9606 GN=BCL10 PE=1 SV=1	2	1	1	5	5	25.102	222	222;233	0.0040692	5.9731	13330000
Q9BW72	Q9BW72	HIG1 domain family member 2A, mitochondrial	HIGD2A	sp|Q9BW72|HIG2A_HUMAN HIG1 domain family member 2A, mitochondrial OS=Homo sapiens OX=9606 GN=HIGD2A PE=1 SV=1	1	1	1	27.4	27.4	11.528	106	106	0.0050813	5.9545	1675900
Q10713	Q10713	Mitochondrial-processing peptidase subunit alpha	PMPCA	sp|Q10713|MPPA_HUMAN Mitochondrial-processing peptidase subunit alpha OS=Homo sapiens OX=9606 GN=PMPCA PE=1 SV=2	1	1	1	2.1	2.1	58.252	525	525	0.0050761	5.9508	60323000
Q8NHV1	Q8NHV1	GTPase IMAP family member 7	GIMAP7	sp|Q8NHV1|GIMA7_HUMAN GTPase IMAP family member 7 OS=Homo sapiens OX=9606 GN=GIMAP7 PE=1 SV=1	1	1	1	2.7	2.7	34.508	300	300	0.005071	5.9475	0
Q9NX58	Q9NX58	Cell growth-regulating nucleolar protein	LYAR	sp|Q9NX58|LYAR_HUMAN Cell growth-regulating nucleolar protein OS=Homo sapiens OX=9606 GN=LYAR PE=1 SV=2	1	1	1	3.7	3.7	43.614	379	379	0.0050659	5.9449	0
B4DQI4;F8W9U3;Q96IU4	B4DQI4;F8W9U3;Q96IU4	Alpha/beta hydrolase domain-containing protein 14B	ABHD14B	tr|B4DQI4|B4DQI4_HUMAN Protein ABHD14B OS=Homo sapiens OX=9606 GN=ABHD14B PE=1 SV=1;tr|F8W9U3|F8W9U3_HUMAN Protein ABHD14B OS=Homo sapiens OX=9606 GN=ABHD14B PE=1 SV=1;sp|Q96IU4|ABHEB_HUMAN Protein ABHD14B OS=Homo sapiens OX=9606 GN=ABHD14B PE=1 SV=1	3	1	1	5.3	5.3	19.756	188	188;208;210	0.0050607	5.9448	58344000
H0Y9X2;U3KQK7;D6REM4;E7ETM0;A0A5F9W493;U3KPX3;A0A590UJ43;P48729	H0Y9X2;U3KQK7;D6REM4;E7ETM0;A0A5F9W493;U3KPX3;A0A590UJ43;P48729	Casein kinase I isoform alpha	CSNK1A1	tr|H0Y9X2|H0Y9X2_HUMAN Casein kinase I isoform alpha (Fragment) OS=Homo sapiens OX=9606 GN=CSNK1A1 PE=1 SV=1;tr|U3KQK7|U3KQK7_HUMAN Casein kinase I isoform alpha (Fragment) OS=Homo sapiens OX=9606 GN=CSNK1A1 PE=1 SV=1;tr|D6REM4|D6REM4_HUMAN Casein kinase I	8	1	1	6.6	6.6	19.291	167	167;184;236;264;353;368;426;337	0.0050556	5.9443	35008000
H3BP35;P53602	H3BP35;P53602	Diphosphomevalonate decarboxylase	MVD	tr|H3BP35|H3BP35_HUMAN Diphosphomevalonate decarboxylase (Fragment) OS=Homo sapiens OX=9606 GN=MVD PE=1 SV=1;sp|P53602|MVD1_HUMAN Diphosphomevalonate decarboxylase OS=Homo sapiens OX=9606 GN=MVD PE=1 SV=1	2	1	1	4.8	4.8	29.378	271	271;400	0.0050505	5.9416	0
C9JAF7;O95721	C9JAF7;O95721	Synaptosomal-associated protein;Synaptosomal-associated protein 29	SNAP29	tr|C9JAF7|C9JAF7_HUMAN Synaptosomal-associated protein 29 (Fragment) OS=Homo sapiens OX=9606 GN=SNAP29 PE=1 SV=1;sp|O95721|SNP29_HUMAN Synaptosomal-associated protein 29 OS=Homo sapiens OX=9606 GN=SNAP29 PE=1 SV=1	2	1	1	6.9	6.9	17.963	160	160;258	0.0050454	5.9396	31973000
P37108	P37108	Signal recognition particle 14 kDa protein	SRP14	sp|P37108|SRP14_HUMAN Signal recognition particle 14 kDa protein OS=Homo sapiens OX=9606 GN=SRP14 PE=1 SV=2	1	1	1	10.3	10.3	14.57	136	136	0.0050403	5.9392	84078000
K7EKK3;K7EKZ1;Q8NFA0	K7EKK3;K7EKZ1;Q8NFA0	Ubiquitin carboxyl-terminal hydrolase 32	USP32	tr|K7EKK3|K7EKK3_HUMAN Ubiquitin carboxyl-terminal hydrolase 32 (Fragment) OS=Homo sapiens OX=9606 GN=USP32 PE=1 SV=1;tr|K7EKZ1|K7EKZ1_HUMAN Ubiquitinyl hydrolase 1 (Fragment) OS=Homo sapiens OX=9606 GN=USP32 PE=1 SV=1;sp|Q8NFA0|UBP32_HUMAN Ubiquitin carbo	3	1	1	6	6	15.315	133	133;847;1604	0.0050352	5.9375	10902000
H7BZY9;A0A2R8YEZ7;A0A2U3TZT9;C9J1D1;Q8WTS1	H7BZY9;A0A2R8YEZ7;A0A2U3TZT9;C9J1D1;Q8WTS1	1-acylglycerol-3-phosphate O-acyltransferase ABHD5	ABHD5	tr|H7BZY9|H7BZY9_HUMAN 1-acylglycerol-3-phosphate O-acyltransferase ABHD5 (Fragment) OS=Homo sapiens OX=9606 GN=ABHD5 PE=1 SV=2;tr|A0A2R8YEZ7|A0A2R8YEZ7_HUMAN 1-acylglycerol-3-phosphate O-acyltransferase ABHD5 OS=Homo sapiens OX=9606 GN=ABHD5 PE=1 SV=1;tr|	5	1	1	10.3	10.3	17.973	155	155;228;278;308;349	0.0050302	5.9366	26701000
P55060	P55060	Exportin-2	CSE1L	sp|P55060|XPO2_HUMAN Exportin-2 OS=Homo sapiens OX=9606 GN=CSE1L PE=1 SV=3	1	1	1	1.8	1.8	110.42	971	971	0.0050251	5.9331	0
F8VVW8;F8VZG4;F8W1J0;A6NF51;O95861	F8VVW8;F8VZG4;F8W1J0;A6NF51;O95861	3(2),5-bisphosphate nucleotidase 1	BPNT1	tr|F8VVW8|F8VVW8_HUMAN 3(2),5-bisphosphate nucleotidase 1 (Fragment) OS=Homo sapiens OX=9606 GN=BPNT1 PE=1 SV=2;tr|F8VZG4|F8VZG4_HUMAN 3(2),5-bisphosphate nucleotidase 1 (Fragment) OS=Homo sapiens OX=9606 GN=BPNT1 PE=1 SV=1;tr|F8W1J0|F8W1J0_HUMAN 3(	5	1	1	9.2	9.2	14.405	130	130;136;170;291;308	0.0050201	5.9272	0
Q5QNZ2;P24539	Q5QNZ2;P24539	ATP synthase F(0) complex subunit B1, mitochondrial	ATP5F1	tr|Q5QNZ2|Q5QNZ2_HUMAN ATP synthase subunit b OS=Homo sapiens OX=9606 GN=ATP5PB PE=1 SV=1;sp|P24539|AT5F1_HUMAN ATP synthase F(0) complex subunit B1, mitochondrial OS=Homo sapiens OX=9606 GN=ATP5PB PE=1 SV=2	2	1	1	4.1	4.1	22.275	195	195;256	0.0060181	5.9131	64182000
H3BVC7;I3L3P7;P62244	H3BVC7;I3L3P7;P62244	40S ribosomal protein S15a	RPS15A	tr|H3BVC7|H3BVC7_HUMAN 40S ribosomal protein S15a (Fragment) OS=Homo sapiens OX=9606 GN=RPS15A PE=1 SV=1;tr|I3L3P7|I3L3P7_HUMAN 40S ribosomal protein S15a OS=Homo sapiens OX=9606 GN=RPS15A PE=1 SV=1;sp|P62244|RS15A_HUMAN 40S ribosomal protein S15a OS=Homo	3	1	1	17.2	17.2	6.6689	58	58;100;130	0.006012	5.9053	65976000
E9PLB0;E9PM61;D6R9K7;U3KQD5;J3QRR5;E9PB51;Q9BQ04;Q9BWF3	E9PLB0;E9PM61;D6R9K7;U3KQD5;J3QRR5;E9PB51;Q9BQ04;Q9BWF3	RNA-binding protein 4B;RNA-binding protein 4	RBM4B;RBM4	tr|E9PLB0|E9PLB0_HUMAN RNA-binding protein 4B OS=Homo sapiens OX=9606 GN=RBM4B PE=1 SV=1;tr|E9PM61|E9PM61_HUMAN RNA-binding protein 4B OS=Homo sapiens OX=9606 GN=RBM4B PE=1 SV=1;tr|D6R9K7|D6R9K7_HUMAN RNA-binding protein 4 OS=Homo sapiens OX=9606 GN=RBM4 P	8	1	1	6.3	6.3	16.264	143	143;147;150;151;155;240;359;364	0.006006	5.904	24469000
Q9H8S9;Q7L9L4	Q9H8S9;Q7L9L4	MOB kinase activator 1A;MOB kinase activator 1B	MOB1A;MOB1B	sp|Q9H8S9|MOB1A_HUMAN MOB kinase activator 1A OS=Homo sapiens OX=9606 GN=MOB1A PE=1 SV=4;sp|Q7L9L4|MOB1B_HUMAN MOB kinase activator 1B OS=Homo sapiens OX=9606 GN=MOB1B PE=1 SV=3	2	1	1	5.1	5.1	25.079	216	216;216	0.006	5.9028	101650000
Q8IYT3	Q8IYT3	Coiled-coil domain-containing protein 170	CCDC170	sp|Q8IYT3|CC170_HUMAN Coiled-coil domain-containing protein 170 OS=Homo sapiens OX=9606 GN=CCDC170 PE=1 SV=3	1	1	1	1.1	1.1	82.276	715	715	0.005994	5.9026	197410000
Q13442	Q13442	28 kDa heat- and acid-stable phosphoprotein	PDAP1	sp|Q13442|HAP28_HUMAN 28 kDa heat- and acid-stable phosphoprotein OS=Homo sapiens OX=9606 GN=PDAP1 PE=1 SV=1	1	1	1	6.1	6.1	20.63	181	181	0.005988	5.9016	47708000
A0A087WTB8;Q5TBK7;P15374	A0A087WTB8;Q5TBK7;P15374	Ubiquitin carboxyl-terminal hydrolase;Ubiquitin carboxyl-terminal hydrolase isozyme L3	UCHL3	tr|A0A087WTB8|A0A087WTB8_HUMAN Ubiquitin carboxyl-terminal hydrolase OS=Homo sapiens OX=9606 GN=UCHL3 PE=1 SV=1;tr|Q5TBK7|Q5TBK7_HUMAN Ubiquitinyl hydrolase 1 (Fragment) OS=Homo sapiens OX=9606 GN=UCHL3 PE=1 SV=1;sp|P15374|UCHL3_HUMAN Ubiquitin carboxyl-te	3	1	1	4.6	4.6	21.945	194	194;228;230	0.0059821	5.8993	63174000
A6NFS0;Q9NSD4	A6NFS0;Q9NSD4	Zinc finger protein 275	ZNF275	tr|A6NFS0|A6NFS0_HUMAN Zinc finger protein 275 OS=Homo sapiens OX=9606 GN=ZNF275 PE=1 SV=1;sp|Q9NSD4|ZN275_HUMAN Zinc finger protein 275 OS=Homo sapiens OX=9606 GN=ZNF275 PE=1 SV=2	2	1	1	2.7	2.7	37.046	329	329;429	0.0059761	5.899	25037000
Q7Z7E8	Q7Z7E8	Ubiquitin-conjugating enzyme E2 Q1	UBE2Q1	sp|Q7Z7E8|UB2Q1_HUMAN Ubiquitin-conjugating enzyme E2 Q1 OS=Homo sapiens OX=9606 GN=UBE2Q1 PE=1 SV=1	1	1	1	1.9	1.9	46.126	422	422	0.0059701	5.8959	17148000
Q7Z7H5	Q7Z7H5	Transmembrane emp24 domain-containing protein 4	TMED4	sp|Q7Z7H5|TMED4_HUMAN Transmembrane emp24 domain-containing protein 4 OS=Homo sapiens OX=9606 GN=TMED4 PE=1 SV=1	1	1	1	4	4	25.943	227	227	0.0059642	5.8946	43588000
O43286	O43286	Beta-1,4-galactosyltransferase 5	B4GALT5	sp|O43286|B4GT5_HUMAN Beta-1,4-galactosyltransferase 5 OS=Homo sapiens OX=9606 GN=B4GALT5 PE=1 SV=1	1	1	1	2.1	2.1	45.118	388	388	0.0059583	5.8946	40451000
A0A6I8PRA7;H0YKB3;A0A6I8PIS1;Q00796	A0A6I8PRA7;H0YKB3;A0A6I8PIS1;Q00796	Sorbitol dehydrogenase	SORD	tr|A0A6I8PRA7|A0A6I8PRA7_HUMAN Sorbitol dehydrogenase OS=Homo sapiens OX=9606 GN=SORD PE=1 SV=1;tr|H0YKB3|H0YKB3_HUMAN Sorbitol dehydrogenase OS=Homo sapiens OX=9606 GN=SORD PE=1 SV=1;tr|A0A6I8PIS1|A0A6I8PIS1_HUMAN Sorbitol dehydrogenase OS=Homo sapiens OX	4	1	1	80	80	2.5981	25	25;117;252;357	0.0069444	5.8865	48972000
M0R0X9;M0QXC8;M0QYT9;M0R205;M0QZB8;M0QZB7;Q14653	M0R0X9;M0QXC8;M0QYT9;M0R205;M0QZB8;M0QZB7;Q14653	Interferon regulatory factor 3	IRF3	tr|M0R0X9|M0R0X9_HUMAN Interferon regulatory factor 3 (Fragment) OS=Homo sapiens OX=9606 GN=IRF3 PE=1 SV=8;tr|M0QXC8|M0QXC8_HUMAN Interferon regulatory factor 3 (Fragment) OS=Homo sapiens OX=9606 GN=IRF3 PE=1 SV=1;tr|M0QYT9|M0QYT9_HUMAN Interferon regulato	7	1	1	8.6	8.6	11.354	105	105;119;281;287;329;408;427	0.0069307	5.8778	43925000
A0A5H1ZRR1;O60828	A0A5H1ZRR1;O60828	Polyglutamine-binding protein 1	PQBP1	tr|A0A5H1ZRR1|A0A5H1ZRR1_HUMAN Polyglutamine-binding protein 1 (Fragment) OS=Homo sapiens OX=9606 GN=PQBP1 PE=1 SV=1;sp|O60828|PQBP1_HUMAN Polyglutamine-binding protein 1 OS=Homo sapiens OX=9606 GN=PQBP1 PE=1 SV=1	2	1	1	4.2	4.2	24.935	213	213;265	0.0069376	5.8778	19931000
D6RD97;D6RJ02;D6RJF2	D6RD97;D6RJ02;D6RJF2		PAIP1	tr|D6RD97|D6RD97_HUMAN Polyadenylate-binding protein-interacting protein 1 (Fragment) OS=Homo sapiens OX=9606 GN=PAIP1 PE=1 SV=1;tr|D6RJ02|D6RJ02_HUMAN Polyadenylate-binding protein-interacting protein 1 (Fragment) OS=Homo sapiens OX=9606 GN=PAIP1 PE=1 SV=	3	1	1	14.7	14.7	10.671	95	95;168;200	0.0069238	5.8764	54674000
A0A087WY55;Q9NP79	A0A087WY55;Q9NP79	Vacuolar protein sorting-associated protein VTA1 homolog	VTA1	tr|A0A087WY55|A0A087WY55_HUMAN Chromosome 6 open reading frame 55, isoform CRA_b OS=Homo sapiens OX=9606 GN=VTA1 PE=1 SV=1;sp|Q9NP79|VTA1_HUMAN Vacuolar protein sorting-associated protein VTA1 homolog OS=Homo sapiens OX=9606 GN=VTA1 PE=1 SV=1	2	1	1	5	5	31.102	280	280;307	0.006917	5.8763	3657400
D6RBW1;P06730	D6RBW1;P06730	Eukaryotic translation initiation factor 4E	EIF4E	tr|D6RBW1|D6RBW1_HUMAN Eukaryotic translation initiation factor 4E OS=Homo sapiens OX=9606 GN=EIF4E PE=1 SV=1;sp|P06730|IF4E_HUMAN Eukaryotic translation initiation factor 4E OS=Homo sapiens OX=9606 GN=EIF4E PE=1 SV=2	2	1	1	3.3	3.3	28.512	245	245;217	0.0069102	5.8701	79008000
O95456	O95456	Proteasome assembly chaperone 1	PSMG1	sp|O95456|PSMG1_HUMAN Proteasome assembly chaperone 1 OS=Homo sapiens OX=9606 GN=PSMG1 PE=1 SV=1	1	1	1	5.6	5.6	32.854	288	288	0.0078895	5.8203	22152000
H0YD16;A0A0A0MSK5;J3KN66;Q5JTV8	H0YD16;A0A0A0MSK5;J3KN66;Q5JTV8	Torsin-1A-interacting protein 1	TOR1AIP1	tr|H0YD16|H0YD16_HUMAN Torsin-1A-interacting protein 1 (Fragment) OS=Homo sapiens OX=9606 GN=TOR1AIP1 PE=1 SV=1;tr|A0A0A0MSK5|A0A0A0MSK5_HUMAN Torsin-1A-interacting protein 1 OS=Homo sapiens OX=9606 GN=TOR1AIP1 PE=1 SV=1;tr|J3KN66|J3KN66_HUMAN Torsin-1A-in	4	1	1	6.6	6.6	22.231	198	198;462;599;583	0.0078818	5.8133	37747000
Q15746	Q15746	Myosin light chain kinase, smooth muscle;Myosin light chain kinase, smooth muscle, deglutamylated form	MYLK	sp|Q15746|MYLK_HUMAN Myosin light chain kinase, smooth muscle OS=Homo sapiens OX=9606 GN=MYLK PE=1 SV=4	1	1	1	0.4	0.4	210.71	1914	1914	0.007874	5.7967	34828000
C9JP35;C9JMN4;Q92520	C9JP35;C9JMN4;Q92520	Protein FAM3C	FAM3C	tr|C9JP35|C9JP35_HUMAN Protein FAM3C (Fragment) OS=Homo sapiens OX=9606 GN=FAM3C PE=1 SV=1;tr|C9JMN4|C9JMN4_HUMAN Protein FAM3C (Fragment) OS=Homo sapiens OX=9606 GN=FAM3C PE=1 SV=1;sp|Q92520|FAM3C_HUMAN Protein FAM3C OS=Homo sapiens OX=9606 GN=FAM3C PE=1	3	1	1	11	11	11.596	109	109;151;227	0.0078663	5.7956	16460000
H3BPP6;H3BRE2;F5GXM3;H3BQF7;H3BMU1;H3BUI0;P53990	H3BPP6;H3BRE2;F5GXM3;H3BQF7;H3BMU1;H3BUI0;P53990	IST1 homolog	IST1	tr|H3BPP6|H3BPP6_HUMAN IST1 homolog (Fragment) OS=Homo sapiens OX=9606 GN=IST1 PE=1 SV=1;tr|H3BRE2|H3BRE2_HUMAN IST1 homolog (Fragment) OS=Homo sapiens OX=9606 GN=IST1 PE=1 SV=9;tr|F5GXM3|F5GXM3_HUMAN IST1 homolog (Fragment) OS=Homo sapiens OX=9606 GN=IST1	7	1	1	22	22	6.8581	59	59;105;141;166;206;253;364	0.0078585	5.795	63906000
P61225	P61225	Ras-related protein Rap-2b	RAP2B	sp|P61225|RAP2B_HUMAN Ras-related protein Rap-2b OS=Homo sapiens OX=9606 GN=RAP2B PE=1 SV=1	1	1	1	6.6	6.6	20.504	183	183	0.0078508	5.795	2131000
A0A1W2PR82	A0A1W2PR82			sp|A0A1W2PR82|PERC1_HUMAN Protein PERCC1 OS=Homo sapiens OX=9606 GN=PERCC1 PE=3 SV=1	1	1	1	2.2	2.2	29.212	267	267	0.0078431	5.7938	2285200000
P60468	P60468	Protein transport protein Sec61 subunit beta	SEC61B	sp|P60468|SC61B_HUMAN Protein transport protein Sec61 subunit beta OS=Homo sapiens OX=9606 GN=SEC61B PE=1 SV=2	1	1	1	15.6	15.6	9.9743	96	96	0.0088149	5.7728	82679000

## Sheet: Peptides
Sequence	Length	Missed cleavages	Mass	Proteins	Leading razor protein	Start position	End position	Gene names	Protein names	Unique (Groups)	Unique (Proteins)	Charges	PEP	Score	Intensity
SLK	3		346.222	CYL001	CYL001	33	35			yes	yes	1	1.1142e-17	45.044	415860000
TGNASMLILTSLGPSTSTSLKPCR	24		2491.28	CYL001	CYL001	15	38			yes	yes	2	0.014746	3.4214	0
TFSHELSDFGLESTAGEIPVVAIR	24	0	2574.3	P30101	P30101	306	329	PDIA3	Protein disulfide-isomerase A3	yes	yes	2;4	4.0983e-90	445.94	334650000
TTGIVMDSGDGVTHTVPIYEGYALPHAILR	30	0	3182.61	I3L4N8;P63261;A0A6Q8PFE4;I3L3I0;I3L1U9;A0A2R8YEA7;P60709;E7EVS6;A0A2R8Y793	I3L4N8	124	153	ACTG1;ACTB	Actin, cytoplasmic 2;Actin, cytoplasmic 2, N-terminally processed;Actin, cytoplasmic 1;Actin, cytoplasmic 1, N-terminally processed	no	no	2;3;4;5	4.9638e-78	438.43	22787000000
HIDSAHLYNNEEQVGLAIR	19	0	2178.08	A0A0A0MSS8;P42330;S4R3Z2;S4R3D5	A0A0A0MSS8	48	66	AKR1C3	Aldo-keto reductase family 1 member C3	no	no	2;4	6.7882e-139	436.61	511640000
ATLKDQLIYNLLKEEQTPQNK	21	2	2486.34	P00338;F5GYU2;F5GXY2;F5GXH2;F5H5J4;F5H6W8;F5H8H6;F5GXC7;F5GWW2;F5GZQ4;F5GXU1	P00338	2	22	LDHA	L-lactate dehydrogenase A chain	yes	no	2;3;4	5.0673e-74	425	4948500000
RFDEILEASDGIMVAR	16	1	1820.91	P14618;H3BTN5;B4DNK4;H3BR70	P14618	279	294	PKM	Pyruvate kinase PKM;Pyruvate kinase	yes	no	2;3	1.3336e-93	398	3856200000
TVSLGAGAKDELHIVEAEAMNYEGSPIK	28	1	2928.45	A0A7I2V5S2;A0A7I2YQC0;P06748;A0A7I2V2X9;A0A7I2V3U2;A0A7I2V433;A0A7I2V3G5;A0A7I2V579;A0A7I2V4G8	A0A7I2V5S2	46	73	NPM1	Nucleophosmin	yes	no	2;3;4;5	1.4237e-62	390.32	2314500000
HIADLAGNSEVILPVPAFNVINGGSHAGNK	30	0	3010.56	P06733;A0A2R8Y6G6;K7EM90;A0A2R8YEM5	P06733	133	162	ENO1	Alpha-enolase;Enolase	yes	no	2;3;4	2.9969e-112	388.97	2216500000
LTLYDIAHTPGVAADLSHIETK	22	0	2364.23	P40926	P40926	53	74	MDH2	Malate dehydrogenase, mitochondrial	yes	yes	2;3;4;5	8.0668e-59	382.1	5902400000
RVIISAPSADAPMFVMGVNHEK	22	1	2368.2	P04406;E7EUT5	P04406	118	139	GAPDH	Glyceraldehyde-3-phosphate dehydrogenase	yes	no	2;3;4	2.2312e-46	374.74	3514600000
HQGVMVGMGQKDSYVGDEAQSK	22	1	2350.07	I3L4N8;P63261;I3L3I0;I3L1U9;I3L3R2;J3KT65;K7EM38;P60709;E7EVS6;A0A2R8Y793;G5E9R0;A0A6Q8PH58;A0A2R8YGF8;C9JUM1;C9JZR7;C9JTX5;P68133;P68032;P63267;P62736;A6NL76;F8WB63;B8ZZJ2;C9JFL5;F6UVQ4;F6QUT6	I3L4N8	40	61	ACTG1;ACTB;ACTA1;ACTC1;ACTG2;ACTA2	Actin, cytoplasmic 2;Actin, cytoplasmic 2, N-terminally processed;Actin, cytoplasmic 1;Actin, cytoplasmic 1, N-terminally processed;Actin, alpha skeletal muscle;Actin, alpha cardiac muscle 1;Actin, gamma-enteric smooth muscle;Actin, aortic smooth muscle	no	no	2;3;4	1.7598e-59	372.27	435370000
GHYTEGAELVDSVLDVVRK	19	1	2086.07	Q13509;A0A0B4J269;G3V2A3;Q5JP53;P07437;Q5ST81;P68371;Q9BVA1;Q13885	P68371	104	122	TUBB3;TUBB;TUBB4B;TUBB2B;TUBB2A	Tubulin beta-3 chain;Tubulin beta chain;Tubulin beta-4B chain;Tubulin beta-2B chain;Tubulin beta-2A chain	no	no	2;3;4;5	2.2764e-44	370.66	856390000
GHYTEGAELVDSVLDVVR	18	0	1957.97	Q13509;A0A0B4J269;G3V2A3;Q5JP53;P07437;Q5ST81;P68371;Q9BVA1;Q13885	P68371	104	121	TUBB3;TUBB;TUBB4B;TUBB2B;TUBB2A	Tubulin beta-3 chain;Tubulin beta chain;Tubulin beta-4B chain;Tubulin beta-2B chain;Tubulin beta-2A chain	no	no	2;3;4	2.778e-44	365.15	7394600000
HIDCAHVYQNENEVGVAIQEK	21	0	2452.14	P15121;E9PCX2;E9PEF9	P15121	42	62	AKR1B1	Aldose reductase	yes	no	2;3;4	8.8048e-59	362.22	839880000
AIGISNFNHLQVEMILNKPGLK	22	1	2435.34	P15121;E9PCX2	P15121	156	177	AKR1B1	Aldose reductase	yes	no	2;3;4	2.7731e-35	361.06	6190700000
KDLYANTVLSGGTTMYPGIADR	22	1	2342.16	I3L4N8;P63261;A0A6Q8PFE4;P60709;E7EVS6;A0A2R8Y793	I3L4N8	267	288	ACTG1;ACTB	Actin, cytoplasmic 2;Actin, cytoplasmic 2, N-terminally processed;Actin, cytoplasmic 1;Actin, cytoplasmic 1, N-terminally processed	no	no	2;3	6.2879e-90	361.02	1219800000
FYGDEEKDKGLQTSQDAR	18	2	2085.96	A0A7P0T861;K7EL50;P27797	A0A7P0T861	56	73	CALR	Calreticulin	yes	no	2;3	1.8044e-43	360.48	370950000
EAEAAIYHLQLFEELRR	17	1	2087.08	P14618;B4DNK4	P14618	384	400	PKM	Pyruvate kinase PKM;Pyruvate kinase	yes	no	2;3;4	1.0163e-56	358.91	3109700000
EEAENTLQSFRQDVDNASLAR	21	1	2392.13	P08670;B0YJC4;B0YJC5	P08670	197	217	VIM	Vimentin	yes	no	2;3	1.3519e-89	357.22	113680000
FENAFLSHVVSQHQALLGTIR	21	0	2366.25	P25705	P25705	507	527	ATP5A1	ATP synthase subunit alpha, mitochondrial	yes	yes	2;3;4	1.2986e-89	355.29	1236900000
ADDLGKGGNEESTK	14	1	1419.65	H7BYH4;P00441	H7BYH4	105	118	SOD1	Superoxide dismutase [Cu-Zn]	yes	no	2	2.1371e-64	350.43	1364100
EGNDLYHEMIESGVINLK	18	0	2059.99	P06576;H0YH81;F8W079;H0YI37;F8W0P7	P06576	242	259	ATP5B	ATP synthase subunit beta, mitochondrial;ATP synthase subunit beta	no	no	2;3	1.5485e-71	349.57	340710000
IRQNVQVFEFQLTSEEMK	18	1	2225.12	P52895;B4DK69	P52895	277	294	AKR1C2	Aldo-keto reductase family 1 member C2	no	no	2;3	4.7434e-44	346.54	387840000
HGVYNPNKIFGVTTLDIVR	19	1	2142.16	P40926;G3XAL0	P40926	158	176	MDH2	Malate dehydrogenase, mitochondrial;Malate dehydrogenase	yes	no	2;3;4	1.7996e-71	346.5	620340000
DATNVGDEGGFAPNILENKEGLELLK	26	1	2742.37	P06733;A0A2R8Y6G6	P06733	203	228	ENO1	Alpha-enolase	yes	no	2;4	1.4962e-38	343.92	2527300000
DQLIYNLLKEEQTPQNK	17	1	2073.07	P00338;F5GYU2;F5GXY2;F5GXH2;F5H5J4;F5H6W8;F5H8H6;F5GXC7;F5GWW2;F5GZQ4;F5GXU1	P00338	6	22	LDHA	L-lactate dehydrogenase A chain	yes	no	2;3	3.2794e-33	340.39	785470000
SLEDDIRSDTSFMFQR	16	1	1945.88	P09525;Q6P452;B4E1S2	P09525	135	150	ANXA4	Annexin A4;Annexin	yes	no	2;3	2.5539e-64	338.12	304680000
EQIVVDLSHPGVSEDDQVSR	20	0	2208.07	O60701	O60701	374	393	UGDH	UDP-glucose 6-dehydrogenase	yes	yes	2;3	1.415e-71	337.85	803010000
DQQEAALVDMVNDGVEDLR	19	0	2115.97	P09211;A8MX94	P09211	83	101	GSTP1	Glutathione S-transferase P	yes	no	2	3.3262e-71	337.85	9676100
YVATLGVEVHPLVFHTNR	18	0	2051.1	B5MDF5;P62826;J3KQE5;H0YFC6;F5H018	B5MDF5	39	56	RAN	GTP-binding nuclear protein Ran	yes	no	2	5.6372e-71	336.93	75494000
HTGPNSPDTANDGFVR	16	0	1683.76	G8JLB6;P31943;E9PCY7;D6RIT2;D6RIU0;D6RBM0;E7EQJ0;D6RAM1;D6R9T0;D6RFM3;D6RDU3;D6RJ04;D6RIH9;E5RGV0;E5RGH4;H0YAQ2;P55795	G8JLB6	99	114	HNRNPH1;HNRNPH2	Heterogeneous nuclear ribonucleoprotein H;Heterogeneous nuclear ribonucleoprotein H, N-terminally processed;Heterogeneous nuclear ribonucleoprotein H2	no	no	2;3	1.271e-32	335.77	932880000
TLSDLKLDYLDLYLIHWPTGFKPGK	25	2	2932.57	P15121;E9PCX2	P15121	96	120	AKR1B1	Aldose reductase	yes	no	2;3;5;6	1.7974e-35	332.35	521450000
AAVPSGASTGIYEALELRDNDKTR	24	2	2533.28	P06733;A0A2R8Y6G6;K7EM90;A0A2R8YEM5;A0A2R8Y879;K7ERS8;A0A2R8Y798;A0A2R8YEG5	P06733	33	56	ENO1	Alpha-enolase;Enolase	yes	no	2;3;4	3.4083e-35	331.64	5341400000
KFDLGQDVIDFTGHALALYR	20	1	2278.17	P31150;Q5SX91;P50395;Q5SX87	P50395	174	193	GDI1;GDI2	Rab GDP dissociation inhibitor alpha;Rab GDP dissociation inhibitor beta	no	no	2;3	5.1176e-59	330.28	167730000
ELLTTMGDRFTDEEVDELYR	20	1	2431.12	J3QRS3;P19105;O14950	J3QRS3	130	149	MYL12A;MYL12B	Myosin regulatory light chain 12A;Myosin regulatory light chain 12B	yes	no	2	3.9559e-58	327.97	44183000
LTGMAFRVPTANVSVVDLTCR	21	1	2306.19	P04406;E7EUT5	P04406	228	248	GAPDH	Glyceraldehyde-3-phosphate dehydrogenase	yes	no	2	3.603e-59	324.83	62433000
VPTANVSVVDLTCRLEKPAK	20	2	2196.19	P04406;E7EUT5	P04406	235	254	GAPDH	Glyceraldehyde-3-phosphate dehydrogenase	yes	no	2;3;4	8.9757e-33	323.77	856240000
TLTAVHDAILEDLVFPSEIVGKR	23	1	2522.37	P62081;B5MCP9;A0A2R8Y623	P62081	121	143	RPS7	40S ribosomal protein S7	yes	no	2;3;4	2.4682e-35	322.39	1420000000
ILENEKDLEEAEEYKEAR	18	2	2207.06	E5RIW3;E5RJD8;E5RHG6;O75347	E5RIW3	57	74	TBCA	Tubulin-specific chaperone A	yes	no	2;4	3.3952e-56	322.23	200430000
FTASAGIQVVGDDLTVTNPKR	21	1	2188.15	P06733;A0A2R8Y6G6	P06733	307	327	ENO1	Alpha-enolase	yes	no	2;3;4	4.1384e-35	320.49	1206200000
SSGNSSSSGSGSGSTSAGSSSPGAR	25	0	2101.87	E5RG56;Q12797;E5RHJ2	E5RG56	9	33	ASPH	Aspartyl/asparaginyl beta-hydroxylase	yes	no	2;3	1.199e-20	319.8	115890000
FHVEEEGKGKDASGNK	16	2	1730.82	P00558	P00558	124	139	PGK1	Phosphoglycerate kinase 1	yes	yes	2;3	1.6663e-44	317.99	0
AHSSMVGVNLPQK	13	0	1366.7	P00558	P00558	172	184	PGK1	Phosphoglycerate kinase 1	yes	yes	2;3	3.8837e-45	316.06	2138600000
LNVTEQEKIDKLMIEMDGTENK	22	2	2577.27	P06733;A0A2R8Y6G6;K7EM90;A0A2R8YEM5;A0A2R8Y879	P06733	82	103	ENO1	Alpha-enolase;Enolase	yes	no	2;3;4	3.7136e-45	314.29	272730000
LSLEGDHSTPPSAYGSVK	18	0	1843.9	P07355;H0YMW4;H0YN42;A6NMY6;H0YMD0;H0YMU9;H0YKS4;H0YNB8;H0YMM1;A0A7I2V4P4;H0YKZ7;H0YLV6;H0YMT9;H0YKX9;H0YKL9;H0YKV8;H0YMD9;H0YKN4	P07355	11	28	ANXA2;ANXA2P2	Annexin A2;Annexin;Putative annexin A2-like protein	yes	no	2;3;4	2.1167e-24	312.92	5377500000
RAEDGSVIDYELIDQDAR	18	1	2063.98	P07355;H0YMW4;H0YN42;H0YMD0;H0YMU9;H0YL33;H0YM50;H0YNP5;H0YN28;H0YNA0	P07355	179	196	ANXA2	Annexin A2;Annexin	yes	no	2;3	7.8105e-57	310.74	3526600000
LSNHISSLFREDQIYR	16	1	1977.01	P11413;E7EUI8;E7EM57;E9PD92	P11413	183	198	G6PD	Glucose-6-phosphate 1-dehydrogenase	yes	no	2;3;4	7.2014e-53	310.22	1078100000
WNTEDKVSHVSTGGGASLELLEGK	24	1	2513.24	P00558;P07205	P00558	383	406	PGK1;PGK2	Phosphoglycerate kinase 1;Phosphoglycerate kinase 2	no	no	2;3;4	2.8967e-26	308.89	857800000
NTVEIFKFEEAENSLLHLK	19	1	2260.17	A0A0J9YXF2;Q15165;A0A0J9YXU7;G3XAK4	A0A0J9YXF2	159	177	PON2	Serum paraoxonase/arylesterase 2	yes	no	2;4	2.8013e-77	308	210910000
TVSLGAGAKDELHIVEAEAMNYEGSPIKVTLATLK	35	2	3654.92	A0A7I2V5S2;A0A7I2YQC0;P06748;A0A7I2V2X9;A0A7I2V3U2;A0A7I2V433;A0A7I2V3G5;A0A7I2V579;A0A7I2V4G8	A0A7I2V5S2	46	80	NPM1	Nucleophosmin	yes	no	3;4;5	9.1284e-57	306.32	663370000
IIVDELKQEVISTSSK	16	1	1787.99	P63244;D6RAC2;J3KPE3;D6REE5;H0YAF8;D6RF23;H0YAM7;H0Y8W2;H0Y9P0	P63244	265	280	GNB2L1	Guanine nucleotide-binding protein subunit beta-2-like 1;Guanine nucleotide-binding protein subunit beta-2-like 1, N-terminally processed	yes	no	2;3	1.1691e-43	305.6	1516300000
KLFIGGLSFETTDESLR	17	1	1911.99	F8W6I7;A0A7I2V3R8;P09651;A0A7I2V3W0;A0A7I2V2L6;F8VZ49;F8VTQ5;F8W646;Q32P51;A0A7I2YQ85	F8W6I7	15	31	HNRNPA1;HNRNPA1L2	Heterogeneous nuclear ribonucleoprotein A1;Heterogeneous nuclear ribonucleoprotein A1, N-terminally processed;Heterogeneous nuclear ribonucleoprotein A1-like 2	yes	no	2;3	4.1713e-45	305.51	465930000
VDATEESDLAQQYGVR	16	0	1779.83	H7BZ94;A0A7P0T8C0;A0A7P0TB26;A0A7P0TA35;A0A7P0TA71;P07237;A0A7P0TA97;A0A7P0T8X1;I3L4M2;H0Y3Z3;A0A7P0T9U6;A0A7P0T8J3;I3L0S0;A0A7P0T9D6;I3L514;A0A7P0Z4J0;A0A7P0Z4S2;A0A7P0TAX9;I3NI03;A0A7P0TBP8;A0A7P0Z476;I3L3U6;A0A7P0T9S9	H7BZ94	82	97	P4HB	Protein disulfide-isomerase	yes	no	2;3	1.6251e-43	304.69	378070000
AEDGSVIDYELIDQDARDLYDAGVK	25	1	2769.3	P07355;H0YMW4;H0YN42;H0YMD0;H0YMU9;H0YL33;H0YM50;H0YNP5;H0YN28	P07355	180	204	ANXA2	Annexin A2;Annexin	yes	no	2;3;4	6.7432e-27	304.62	742490000
TLSDYNIQKESTLHLVLR	18	1	2129.15	J3QS39;J3QTR3;F5H6Q2;F5GYU3;F5H2Z3;F5H265;B4DV12;F5H388;F5H747;F5GXK7;J3QKN0;Q5PY61;Q96C32;P62987;P62979;P0CG47;P0CG48;M0R1M6;M0R2S1;A0A2R8Y422	J3QS39	55	72	UBB;RPS27A;UBC;UBA52	Ubiquitin-60S ribosomal protein L40;Ubiquitin;60S ribosomal protein L40;Ubiquitin-40S ribosomal protein S27a;Ubiquitin;40S ribosomal protein S27a;Polyubiquitin-B;Ubiquitin;Polyubiquitin-C;Ubiquitin	yes	no	2;4	8.9186e-45	303.47	78554000
ATENDIANFFSPLNPIR	17	0	1917.96	P31942	P31942	206	222	HNRNPH3	Heterogeneous nuclear ribonucleoprotein H3	yes	yes	2;3	1.1608e-16	302.14	13807000
MSMKEVDEQMLNVQNK	16	1	1922.89	Q5JP53;P07437;Q5ST81;P68371;Q9BVA1;Q13885	P68371	321	336	TUBB;TUBB4B;TUBB2B;TUBB2A	Tubulin beta chain;Tubulin beta-4B chain;Tubulin beta-2B chain;Tubulin beta-2A chain	no	no	2;3	4.5495e-43	301.07	202270000
TLNDELEIIEGMKFDR	16	1	1921.95	A0A7I2V599;P10809;A0A7I2V2X6;A0A7I2V5M1;A0A7I2V5K3;A0A7I2YQ71;A0A7I2V369;E7EXB4;E7ESH4	A0A7I2V599	206	221	HSPD1	60 kDa heat shock protein, mitochondrial	yes	no	2;3	6.156e-43	298.91	1873900000
VIHDNFGIVEGLMTTVHAITATQK	24	0	2594.35	P04406;E7EUT5	P04406	163	186	GAPDH	Glyceraldehyde-3-phosphate dehydrogenase	yes	no	2;3;4;5	3.0441e-36	297.56	40174000000
ADFDNTVAIHPTSSEELVTLR	21	0	2314.14	P00390	P00390	502	522	GSR	Glutathione reductase, mitochondrial	yes	yes	2;3	1.2995e-25	297.49	437510000
VGGTSDVEVNEKKDR	15	2	1631.81	A0A7I2V599;P10809;A0A7I2V2X6;A0A7I2YQK6	A0A7I2V599	406	420	HSPD1	60 kDa heat shock protein, mitochondrial	yes	no	2;3	1.1972e-41	297.32	795510000
EFTKLEEVLTNKK	13	2	1577.87	Q5TA02;P78417	Q5TA02	121	133	GSTO1	Glutathione S-transferase omega-1	yes	no	2;3;4	1.1419e-34	296.74	309470000
IKWGDAGAEYVVESTGVFTTMEK	23	1	2517.21	P04406;E7EUT5	P04406	85	107	GAPDH	Glyceraldehyde-3-phosphate dehydrogenase	yes	no	2;3	4.3138e-26	296.57	545790000
WGDAGAEYVVESTGVFTTMEK	21	0	2276.03	P04406;E7EUT5	P04406	87	107	GAPDH	Glyceraldehyde-3-phosphate dehydrogenase	yes	no	2;3	2.7617e-46	296.25	1544200000
LCYVALDFEQEMATAASSSSLEK	23	0	2549.17	I3L4N8;P63261;A0A6Q8PFE4;A0A2R8YEA7;Q6S8J3;P60709;E7EVS6;A0A2R8Y793	I3L4N8	192	214	ACTG1;POTEE;ACTB	Actin, cytoplasmic 2;Actin, cytoplasmic 2, N-terminally processed;POTE ankyrin domain family member E;Actin, cytoplasmic 1;Actin, cytoplasmic 1, N-terminally processed	no	no	2;3;4	2.6397e-18	296.25	642930000
VIISAPSADAPMFVMGVNHEKYDNSLK	27	1	2932.45	P04406;E7EUT5	P04406	119	145	GAPDH	Glyceraldehyde-3-phosphate dehydrogenase	yes	no	2;3;4;5	4.619e-29	295.98	11493000000
DVYKEHFQDDVFNEK	15	1	1911.86	A0A7P0T9I9;A0A7P0T895;P43490;A0A7P0T931;A0A7P0T973;A0A7P0TAS5;A0A7P0T8L3;A0A0C4DFS8;A0A7P0T8D2;A0A7P0Z466;A0A7P0TA73;A0A7P0T941;A0A7P0TBB7;A0A7P0TAI8;A0A7P0T8R4;A0A7P0T8Z3;A0A7P0TB17;A0A7P0T9F0;A0A7P0Z4N0	A0A7P0T9I9	82	96	NAMPT	Nicotinamide phosphoribosyltransferase	yes	no	2;3	1.8005e-42	295.86	218210000
THYSNIEANESEEVR	15	0	1776.79	K7EIV0;A0A075B7C0;K7ELJ7;A0A0C4DGQ5;P04632;U3KQE2;K7EM73	K7EIV0	30	44	CAPNS1	Calpain small subunit 1	yes	no	2	1.5881e-42	295.83	153990000
DLYANTVLSGGTTMYPGIADR	21	0	2214.06	I3L4N8;P63261;A0A6Q8PFE4;P60709;E7EVS6;A0A2R8Y793	I3L4N8	268	288	ACTG1;ACTB	Actin, cytoplasmic 2;Actin, cytoplasmic 2, N-terminally processed;Actin, cytoplasmic 1;Actin, cytoplasmic 1, N-terminally processed	no	no	2;3	3.0873e-46	294.97	5811600000
ALTGHLEEVVLALLK	15	0	1604.95	P04083;Q5T3N1;Q5T3N0	P04083	99	113	ANXA1	Annexin A1;Annexin	yes	no	2;3;4	5.9772e-43	293.62	1544600000
FQDGDLTLYQSNTILR	16	0	1882.94	P09211;A8MX94;A0A087X2E9	P09211	56	71	GSTP1	Glutathione S-transferase P	yes	no	2;3	8.9767e-43	293.47	508610000
TIGGGDDSFNTFFSETGAGK	20	0	2006.89	F5H5D3;Q9BQE3;A0A1W2PQM2;F8VVB9;F8VRZ4;F8VS66;F8VWV9;F8VX09;F8VRK0;A0A7P0Z4A1;F8W0F6;Q71U36;P0DPH8;P0DPH7;F8VQQ4;Q6PEY2	Q71U36	41	60	TUBA1C;TUBA1B;TUBA1A;TUBA3E	Tubulin alpha-1C chain;Tubulin alpha-1A chain;Tubulin alpha-3E chain	no	no	2;3	8.4378e-45	292.51	1149100000
KLMHQAALLGQALQDSR	17	1	1879.01	E9PIR7;F8W809;A0A087WSW9;A0A182DWI3;A0A087WSY9;Q16881;E2QRB9;E9PKD3;A0A0B4J225;E9PIZ5	E9PIR7	68	84	TXNRD1	Thioredoxin reductase 1, cytoplasmic	yes	no	2;3	2.7627e-24	291.51	172100000
NDTKEDVFVHQTAIKK	16	2	1871.97	P16989;P67809	P67809	78	93	YBX3;YBX1	Y-box-binding protein 3;Nuclease-sensitive element-binding protein 1	no	no	2;4	8.6722e-23	290.85	268290000
SAAQAAAQTNSNAAGK	16	0	1459.7	Q8NC51	Q8NC51	53	68	SERBP1	Plasminogen activator inhibitor 1 RNA-binding protein	yes	yes	2	1.0853e-42	290.61	92957000
SALSGHLETVILGLLK	16	0	1649.97	P07355;H0YMW4;H0YN42;A6NMY6;H0YMD0;H0YMU9;H0YM50;H0YKS4;H0YNB8;H0YNP5;H0YMM1;A0A7I2V4P4;H0YKZ7;H0YLV6;H0YMT9;H0YKX9;H0YKL9	P07355	89	104	ANXA2;ANXA2P2	Annexin A2;Annexin;Putative annexin A2-like protein	yes	no	2;3;4	1.2232e-42	288.51	2416800000
GLGTDEDAIISVLAYR	16	0	1691.87	P09525;Q6P452;B4E1S2	P09525	29	44	ANXA4	Annexin A4;Annexin	yes	no	2;3	1.2673e-42	287.83	110180000
ISGASEKDIVHSGLAYTMER	20	1	2163.06	P00367	P00367	497	516	GLUD1	Glutamate dehydrogenase 1, mitochondrial	yes	yes	2	1.2833e-44	287.57	50307000
TATESFASDPILYRPVAVALDTK	23	1	2464.28	P14618;H3BTN5;H3BQ34;H3BT25;H3BUW1;H3BTJ2	P14618	93	115	PKM	Pyruvate kinase PKM;Pyruvate kinase	yes	no	2;3	7.041e-26	286.84	976360000
EVHKQVVESAYEVIK	15	1	1756.94	P00338	P00338	229	243	LDHA	L-lactate dehydrogenase A chain	yes	yes	2;3	3.2685e-42	286.65	524690000
KGTDVNVFNTILTTR	15	1	1677.9	P04083	P04083	214	228	ANXA1	Annexin A1	yes	yes	2;3;4	2.4904e-42	286.26	2019000000
HHAAYVNNLNVTEEKYQEALAK	22	1	2541.26	P04179;F5H3C5;F5H4R2;F5GYZ5;G8JLJ2;G5E9P6;F5GXZ9	P04179	54	75	SOD2	Superoxide dismutase [Mn], mitochondrial	yes	no	2;3	2.4451e-18	285.18	383810000
GFGFVTFDDHDPVDKIVLQK	20	1	2276.15	A0A7I2V4I6;P22626;A0A7I2V4N1;A0A7I2V3P1;A0A7I2V323;A0A7I2V4S4;A0A7I2V3P7;A0A087WUI2;A0A024RA28	A0A7I2V4I6	154	173	HNRNPA2B1;HNRPA2B1	Heterogeneous nuclear ribonucleoproteins A2/B1	yes	no	2;3;4	7.4105e-13	284.91	1691000000
[truncated: 4,676 more rows]
